# Supplementary material for: Mapping enzyme catalysis with metabolic biosensing
Source: Nat Commun. 2021 Nov 23;12:6803. doi: 10.1038/s41467-021-27185-9 (PMC8611028; doi:10.1038/s41467-021-27185-9)
Supplement: Supplementary file 4 — Supplementary Data 1 [file 41467_2021_27185_MOESM4_ESM.xlsx]

## Sheet: raw data
m/z	(x12 y10)	(x13 y16)	(x11 y19)	(x12 y24)	(x12 y29)	(x12 y34)	(x12 y41)	(x12 y44)	(x12 y49)	(x12 y55)	(x12 y69)	(x13 y74)	(x12 y79)	(x12 y85)	(x12 y89)	(x12 y94)	(x12 y99)	(x12 y104)	(x12 y109)	(x12 y114)	(x12 y130)	(x12 y134)	(x13 y139)	(x13 y144)	(x12 y150)	(x12 y155)	(x12 y159)	(x12 y165)	(x13 y169)	(x13 y174)	(x13 y190)	(x13 y194)	(x12 y199)	(x12 y204)	(x13 y209)	(x13 y214)	(x13 y219)	(x13 y224)	(x13 y230)	(x14 y234)	(x15 y249)	(x13 y254)	(x15 y260)	(x13 y265)	(x13 y269)	(x13 y274)	(x13 y280)	(x13 y285)	(x13 y290)
m/z 40.17604	0.35007	0.749554	0.777106	0.503734	0.689186	0.924601	0.540532	0.458523	0.361541	0.64569	0.217097	0.385013	0.245891	0.439695	0.335759	0.506774	0.421134	0.173157	0.154992	0.254314	0.242272	0.236462	0.374124	0.401329	0.453032	1.18003	0.300274	0.245922	0.396173	0.421624	0.46812	0.289353	0.327706	0.309832	0.115431	0.167858	0.25184	0.208904	0.681782	0.404937	0.161336	0.195439	1.65431	0.392218	0.233552	0.143643	0.514242	0.167301	0.246537
m/z 41.22394	0.377832	0.844847	0.834489	0.463284	0.707827	0.589682	0.708809	0.477551	0.462395	0.660531	0.488097	0.579855	0.337183	0.552473	0.803761	0.584677	0.466673	0.447762	0.320719	0.465662	0.325266	0.299534	0.553266	0.33804	0.567154	1.23804	0.418715	0.357551	0.356694	0.517413	0.45324	0.370379	0.383585	0.382457	0.209473	0.240742	0.342319	0.314313	0.772796	0.473201	0.329924	0.308954	1.37286	0.529835	0.357093	0.331899	0.624092	0.324112	0.379219
m/z 43.28233	0.489327	0.379212	0.411477	0.734673	0.850006	0.51644	0.254706	0.526716	0.27447	0.766158	0.331324	0.186199	0.248817	0.677678	0.127984	0.252979	0.511079	0.194858	0.211457	0.225605	0.259545	0.133665	0.316912	0.262584	0.639787	1.08474	0.250925	0.166111	0.275935	0.444314	0.457358	0.203625	0.203333	0.393334	0.112354	0.115707	0.226494	0.151589	0.652632	0.109911	0.0797563	0.107922	1.97004	0.467786	0.209501	0.0852043	0.591708	0.149666	0.0839241
m/z 44.31152	0.346691	0.409633	0.449496	0.66133	0.708613	0.698915	0.398682	0.552954	0.510112	0.672721	0.390785	0.257476	0.481941	0.970142	0.134922	0.254946	0.60147	0.489107	0.290899	0.353485	0.231788	0.22518	0.367892	0.354057	0.722257	1.14954	0.225641	0.140057	0.371496	0.435705	0.492476	0.243763	0.221402	0.427453	0.227339	0.1672	0.291137	0.201446	0.650262	0.150375	0.0789325	0.112987	1.41862	0.477074	0.305675	0.159683	0.548888	0.108921	0.150242
m/z 45.75238	0.470363	0.361567	0.337246	0.686729	0.764567	0.429675	0.247065	0.658454	0.233791	0.5811	0.265153	0.182949	0.286099	0.669219	0.0921818	0.332494	0.468411	0.197372	0.158191	0.227833	0.215138	0.202442	0.237856	0.279143	0.696041	1.24097	0.259641	0.154843	0.283592	0.485352	0.658414	0.160929	0.204384	0.315213	0.114832	0.119419	0.281918	0.144968	0.463592	0.125545	0.0914775	0.12459	1.8277	0.420162	0.190543	0.135452	0.491488	0.142574	0.0817398
m/z 47.43652	0.498418	0.301978	0.37144	0.636371	0.615221	0.433169	0.194943	0.542707	0.22189	0.624147	0.198218	0.125322	0.228928	0.559674	0.143759	0.388318	0.489086	0.19203	0.152755	0.256022	0.270286	0.133705	0.261692	0.206593	0.543758	1.04939	0.22635	0.132966	0.305329	0.458402	0.50683	0.240375	0.181367	0.261952	0.0864365	0.118184	0.244726	0.102283	0.607688	0.0864119	0.0628491	0.113196	1.47235	0.36409	0.199479	0.134064	0.563562	0.124325	0.0876618
m/z 48.80254	0.444797	0.286168	0.380786	0.540632	0.69888	0.447292	0.160746	0.535842	0.272254	0.508247	0.26713	0.130336	0.254573	0.425223	0.118242	0.304644	0.495124	0.127703	0.180533	0.203521	0.211812	0.101171	0.319578	0.275158	0.528204	1.06137	0.202661	0.119818	0.260883	0.528994	0.417811	0.166188	0.163854	0.437114	0.0881034	0.125956	0.276696	0.118022	0.594517	0.133401	0.0903722	0.12098	1.85132	0.345728	0.190416	0.1149	0.56752	0.104087	0.0914262
m/z 50.22469	0.354032	0.349811	0.414338	0.6705	0.650322	0.45448	0.150747	0.644528	0.258436	0.616049	0.229139	0.106797	0.290821	0.464124	0.0948782	0.353945	0.462346	0.150847	0.150058	0.184203	0.175757	0.150997	0.347365	0.163292	0.606456	0.993199	0.208141	0.140857	0.304067	0.524071	0.427351	0.225452	0.151376	0.315926	0.0916004	0.126948	0.296719	0.132786	0.499738	0.0936944	0.0613887	0.112084	1.6787	0.438692	0.156953	0.125351	0.626286	0.107886	0.0816753
m/z 51.27259	0.366682	0.293576	0.353998	0.602448	0.693409	0.478574	0.201927	0.545386	0.242596	0.691052	0.183558	0.157808	0.257992	0.600421	0.103864	0.330121	0.459115	0.165426	0.221352	0.199262	0.1725	0.145971	0.21969	0.215963	0.62673	1.06631	0.19322	0.150563	0.247151	0.372227	0.339785	0.191987	0.125181	0.314776	0.0808396	0.113044	0.284047	0.144333	0.400596	0.110175	0.0744009	0.115509	1.73903	0.488372	0.277409	0.124172	0.472598	0.147762	0.065936
m/z 52.52634	0.445287	0.293525	0.420697	0.640588	0.787491	0.509676	0.244731	0.55938	0.264795	0.773569	0.286432	0.159803	0.227525	0.431295	0.143541	0.462357	0.42517	0.202021	0.195687	0.251194	0.216169	0.170949	0.199244	0.210614	0.442895	0.946926	0.243436	0.120582	0.324583	0.514896	0.432902	0.158592	0.161392	0.204362	0.0794715	0.159768	0.29205	0.107313	0.524062	0.119077	0.0738494	0.13704	2.69451	0.400991	0.244391	0.122793	0.476202	0.137509	0.0866816
m/z 54.13562	0.472492	0.300611	0.446002	0.738549	0.53041	0.492657	0.232859	0.558444	0.225311	0.807938	0.336567	0.117688	0.314201	0.444258	0.104837	0.30188	0.388637	0.118756	0.190336	0.152073	0.295933	0.163858	0.202273	0.192055	0.622932	1.09088	0.273506	0.125044	0.27376	0.629925	0.4606	0.154976	0.152865	0.258145	0.100926	0.150723	0.2877	0.0968491	0.505928	0.0994759	0.0609665	0.126989	2.0378	0.326256	0.310102	0.155949	0.565585	0.145156	0.0947027
m/z 55.18353	0.379684	0.263858	0.407994	0.719584	0.690108	0.442988	0.218609	0.658779	0.278811	0.710707	0.224524	0.108161	0.320111	0.676911	0.14477	0.26894	0.675949	0.142974	0.200974	0.17105	0.187087	0.130134	0.181132	0.209543	0.553843	1.13687	0.214558	0.139215	0.264907	0.614854	0.411302	0.155704	0.170354	0.309788	0.144958	0.139076	0.22479	0.135282	0.509356	0.0942666	0.0550042	0.0947156	2.80438	0.359506	0.23935	0.152511	0.66863	0.145776	0.12319
m/z 56.38113	0.404804	0.31488	0.359818	0.752536	0.623717	0.544584	0.236486	0.581771	0.277829	0.586213	0.233809	0.114411	0.259672	0.615594	0.0983812	0.316903	0.244482	0.15201	0.155617	0.175874	0.286425	0.140814	0.227492	0.244123	0.430219	1.02592	0.274956	0.170257	0.269512	0.425529	0.425651	0.176842	0.154209	0.355963	0.0841985	0.131639	0.310139	0.0949815	0.417488	0.106298	0.0776699	0.102556	1.85402	0.396335	0.294594	0.148516	0.732227	0.119765	0.103656
m/z 57.39161	0.605567	0.26552	0.312234	0.636956	0.686551	0.530967	0.218148	0.602326	0.274075	0.558558	0.280753	0.152518	0.259282	0.560884	0.120592	0.331031	0.321831	0.149829	0.164715	0.230876	0.213031	0.205326	0.229618	0.250363	0.586251	0.847031	0.247422	0.13542	0.266799	0.420851	0.453672	0.205749	0.19863	0.244417	0.0832339	0.107489	0.282534	0.14919	0.683395	0.0999801	0.0679788	0.0971902	1.72995	0.423287	0.273664	0.122027	0.886515	0.141843	0.0914557
m/z 58.43951	0.515986	0.447936	0.504113	0.507749	0.652823	0.459024	0.321769	0.620861	0.252447	0.546713	0.276462	0.160896	0.250428	0.855435	0.100434	0.277194	0.456048	0.179354	0.18407	0.333731	0.20468	0.192229	0.219421	0.191671	0.674076	0.915508	0.219269	0.117172	0.335058	0.483141	0.453582	0.2078	0.181534	0.223211	0.10655	0.134665	0.241883	0.168017	0.515954	0.0930417	0.0826479	0.102347	2.37031	0.338834	0.293488	0.167641	0.722652	0.132108	0.0776996
m/z 59.52485	0.574299	0.442324	0.423357	0.548825	0.534336	0.49155	0.239226	0.412848	0.278185	0.636427	0.236223	0.180763	0.297468	0.448071	0.0990578	0.369773	0.578365	0.137307	0.160365	0.142992	0.223912	0.203125	0.265227	0.264375	0.659836	1.25751	0.204978	0.121829	0.252211	0.547843	0.439643	0.173964	0.184492	0.310133	0.124741	0.116953	0.251325	0.155937	0.477513	0.119392	0.06378	0.114281	1.6956	0.338719	0.223479	0.112286	0.53981	0.109926	0.06994
m/z 61.30254	0.738182	0.622739	0.575156	0.68175	0.601229	0.622308	0.608382	0.549897	0.595641	0.806773	0.268635	0.285412	0.355639	0.734731	0.377471	0.344968	0.602148	0.233325	0.219038	0.346465	0.259745	0.235758	0.329041	0.277434	0.571845	1.00952	0.289904	0.187189	0.286837	0.583465	0.457539	0.291417	0.291706	0.311741	0.145976	0.150127	0.38857	0.151333	0.43208	0.150396	0.095894	0.160761	1.87022	0.443646	0.2747	0.178919	0.377678	0.208472	0.161171
m/z 62.78083	0.524191	0.424488	0.457211	0.515205	0.722839	0.433925	0.352906	0.441612	0.541217	0.571785	0.190946	0.200513	0.298072	0.496016	0.0827922	0.295786	0.440327	0.235846	0.263736	0.19702	0.283194	0.164499	0.333496	0.314064	0.601493	1.19602	0.270282	0.132629	0.2152	0.436619	0.41704	0.243428	0.14236	0.223489	0.123882	0.115565	0.303469	0.142954	0.399454	0.102637	0.0800011	0.0794172	2.7303	0.389974	0.210599	0.114063	0.640777	0.120101	0.0885323
m/z 64.14685	0.392718	0.338127	0.617305	0.814668	0.717791	0.455874	0.265027	0.479574	0.298175	0.473163	0.214025	0.135723	0.266941	0.715448	0.105459	0.341778	0.368227	0.162475	0.220073	0.182303	0.235454	0.142613	0.27085	0.262555	0.44764	0.972453	0.213807	0.155416	0.282378	0.528688	0.435468	0.214203	0.160786	0.330827	0.107166	0.136664	0.291398	0.120595	0.333849	0.0798519	0.074278	0.0716257	1.56853	0.437207	0.231652	0.110591	0.753946	0.124931	0.0832536
m/z 65.56901	0.416085	0.333123	0.40491	0.508556	0.88022	0.444426	0.207232	0.549787	0.273618	0.67404	0.241035	0.147219	0.363336	0.565316	0.140478	0.201481	0.386168	0.169863	0.19433	0.172457	0.181575	0.162369	0.181979	0.255141	0.674769	1.187	0.180184	0.0952825	0.210252	0.413714	0.500708	0.169337	0.232425	0.430461	0.0903875	0.13933	0.305237	0.176514	0.484141	0.0965027	0.05156	0.0901711	1.54519	0.341622	0.211577	0.117948	0.47212	0.141718	0.10836
m/z 66.65434	0.426166	0.349806	0.426854	0.628846	0.679389	0.357727	0.240199	0.505976	0.246295	0.667654	0.273154	0.15367	0.165182	0.590613	0.0757603	0.358112	0.384492	0.136609	0.160822	0.142098	0.219843	0.173493	0.201449	0.244473	0.582787	1.05005	0.238304	0.152593	0.290017	0.532052	0.488778	0.1383	0.161229	0.287766	0.0717416	0.116068	0.312837	0.122952	0.380941	0.107793	0.0648167	0.129719	2.23058	0.362489	0.235682	0.138212	0.472707	0.117086	0.108777
m/z 67.73967	0.307249	0.311241	0.229219	0.507202	0.830267	0.322154	0.218265	0.567764	0.236168	0.623199	0.290738	0.149408	0.292201	0.650018	0.0848901	0.311326	0.410541	0.201527	0.191522	0.182296	0.196906	0.118218	0.248618	0.188076	0.372968	1.05012	0.267096	0.166972	0.325785	0.533814	0.435648	0.189154	0.193084	0.336277	0.0878904	0.0891542	0.305425	0.181981	0.436603	0.0946071	0.0591312	0.102278	1.6543	0.362698	0.176704	0.0980698	0.444035	0.122583	0.0817135
m/z 69.16182	0.51616	0.332132	0.33714	0.809449	0.582538	0.442424	0.349749	0.430109	0.262355	0.641017	0.295674	0.168577	0.297369	0.416436	0.11337	0.39063	0.35267	0.160974	0.159103	0.236894	0.290478	0.114422	0.194638	0.210267	0.658302	1.11868	0.253494	0.118621	0.254622	0.457279	0.461483	0.206856	0.156715	0.267258	0.11251	0.0920371	0.388798	0.154507	0.654607	0.122774	0.065828	0.0973918	2.08	0.398828	0.368629	0.113266	0.734624	0.156565	0.105774
m/z 70.26586	0.513899	0.323124	0.483305	0.844979	0.681307	0.411593	0.226852	0.554545	0.283379	0.665459	0.24809	0.1487	0.233325	0.524781	0.117122	0.318619	0.341129	0.189082	0.153565	0.237683	0.188533	0.16977	0.293544	0.149666	0.602614	0.980045	0.173967	0.127071	0.3292	0.472214	0.502092	0.189681	0.108429	0.222838	0.095119	0.100025	0.288135	0.156874	0.810379	0.114874	0.116802	0.128338	1.77411	0.354496	0.227071	0.128444	0.767158	0.131643	0.101162
m/z 72.28683	0.425376	0.334411	0.918092	0.724029	0.546301	0.39339	0.281228	0.425961	0.342268	0.744862	0.38491	0.215413	0.315609	0.513	0.164102	0.279386	0.42341	0.202491	0.143819	0.261841	0.281908	0.207914	0.24637	0.249141	0.627303	1.41248	0.239328	0.215902	0.270914	0.521368	0.669173	0.193177	0.21117	0.330548	0.118184	0.149198	0.306338	0.246195	0.569801	0.12478	0.0931362	0.137487	1.97621	0.470546	0.294439	0.283025	0.743783	0.12879	0.183082
m/z 73.33472	0.426232	0.373275	0.417032	0.44036	0.94274	0.45811	0.402253	0.543529	0.403906	0.613622	0.379871	0.194927	0.40793	0.594335	0.137854	0.333496	0.469585	0.230903	0.21606	0.266457	0.302075	0.177778	0.324117	0.247292	0.558862	1.32174	0.26818	0.151442	0.382271	0.664196	0.467451	0.237149	0.275308	0.35707	0.160909	0.19079	0.308141	0.203958	0.435275	0.125983	0.100375	0.119758	1.55585	0.498809	0.247916	0.139314	0.410248	0.115808	0.150333
m/z 74.34521	0.525243	0.733483	1.54071	0.714846	0.653957	0.402378	0.589137	0.542349	0.410981	0.476484	0.300237	0.393512	0.415882	0.417758	0.339319	0.483342	0.42902	0.278611	0.228833	0.330664	0.334633	0.311408	0.455836	0.298753	0.466344	0.976537	0.323517	0.18557	0.484931	0.337611	0.420546	0.331777	0.302208	0.387464	0.248383	0.296874	0.496966	0.470814	0.450229	0.370264	0.227993	0.28924	1.52684	0.531174	0.326105	0.264084	0.795269	0.293548	0.221316
m/z 75.58024	0.776635	0.466951	0.776807	0.557034	0.870752	0.427201	0.678477	0.33142	0.427171	0.399999	0.249032	0.301839	0.389991	0.539987	0.261354	0.284849	0.40018	0.273945	0.302656	0.238863	0.333674	0.21243	0.256712	0.380623	0.600386	0.851974	0.31161	0.122801	0.417621	0.492151	0.352854	0.187167	0.207695	0.354588	0.175082	0.134964	0.390567	0.172324	0.483547	0.217809	0.0856148	0.168846	1.88475	0.436161	0.204782	0.153362	0.507243	0.235425	0.17264
m/z 77.48892	0.41831	0.279199	0.460614	0.654368	0.844942	0.481029	0.165849	0.413516	0.209897	0.560859	0.278111	0.198991	0.277394	0.349562	0.0974653	0.305619	0.406746	0.187577	0.213675	0.235593	0.24535	0.109638	0.185901	0.166996	0.691657	1.11846	0.273064	0.118697	0.308848	0.365031	0.395041	0.162774	0.142878	0.36352	0.0992678	0.146566	0.270399	0.116768	0.502549	0.110047	0.0815425	0.0754132	1.56656	0.487525	0.242009	0.126494	0.564088	0.124772	0.0797616
m/z 79.22919	0.300484	0.32358	0.254148	0.63753	0.511693	0.433603	0.171489	0.493235	0.276597	0.637318	0.266938	0.148701	0.191517	0.461004	0.081064	0.333838	0.335096	0.177405	0.148331	0.162161	0.209031	0.165135	0.200556	0.174691	0.62122	0.934664	0.21204	0.0970059	0.245013	0.519847	0.423347	0.171046	0.170613	0.216021	0.0817537	0.144556	0.353287	0.110162	0.349805	0.0842441	0.0577317	0.10914	1.86153	0.41929	0.25116	0.0819237	0.576928	0.115137	0.0796261
m/z 80.50165	0.468368	0.330655	0.315834	0.57413	0.794747	0.426667	0.299473	0.618575	0.224634	0.586991	0.189268	0.191116	0.292489	0.718208	0.188462	0.32841	0.372785	0.122711	0.192126	0.247818	0.210415	0.14097	0.264827	0.19408	0.679892	1.06711	0.224395	0.0984079	0.29864	0.479865	0.393516	0.179816	0.188834	0.292122	0.0801456	0.159929	0.292791	0.0826717	0.545326	0.137993	0.110649	0.155964	1.68041	0.402317	0.28799	0.126683	0.388999	0.144765	0.13203
m/z 81.83024	0.516099	0.379029	0.512059	0.594407	0.64193	0.42466	0.304614	0.538925	0.288281	0.553987	0.332398	0.206075	0.26434	0.607257	0.135704	0.31245	0.279052	0.137455	0.148858	0.241778	0.216152	0.139365	0.256945	0.18881	0.567055	1.3446	0.322205	0.134319	0.240876	0.510729	0.583926	0.164613	0.164155	0.395408	0.0969635	0.198348	0.260332	0.159369	0.428048	0.11665	0.0877156	0.105137	2.08823	0.448143	0.200046	0.145289	0.436747	0.139488	0.111196
m/z 82.93428	0.556689	0.42078	0.598495	0.4788	0.813567	0.470524	0.287598	0.580307	0.28977	0.679134	0.304165	0.276656	0.198342	0.518853	0.130952	0.32241	0.351183	0.254487	0.206626	0.292611	0.224263	0.158185	0.230919	0.257913	0.495294	0.946274	0.230319	0.139675	0.208143	0.504204	0.389739	0.181007	0.198324	0.207317	0.118777	0.137568	0.283413	0.142415	0.447261	0.141543	0.0792867	0.103529	1.32642	0.388198	0.276904	0.120974	0.475467	0.13093	0.119234
m/z 84.86168	0.331458	0.298115	0.584308	0.536408	0.873585	0.752811	0.190133	0.517249	0.410386	0.680439	0.283271	0.137579	0.277689	0.59949	0.110442	0.212819	0.505504	0.24817	0.183257	0.282007	0.192525	0.139248	0.206515	0.179604	0.706126	1.45443	0.246784	0.146196	0.30453	0.483096	0.52291	0.206468	0.175122	0.220389	0.116804	0.112299	0.196216	0.192119	0.427613	0.122727	0.0756132	0.0836095	1.79681	0.440506	0.175664	0.152685	0.38857	0.137189	0.0861126
m/z 86.33997	0.523669	0.123508	0.272226	0.216984	0.292302	0.249975	0.193779	0.246629	0.69811	0.406184	0.443364	0.146399	0.25715	0.265053	0.132602	0.179941	0.393284	0.27438	0.140471	0.495708	0.189287	0.209483	0.213972	0.342943	0.983171	0.584116	0.19325	0.123705	0.316323	1.01438	0.367225	0.183956	0.195701	0.431705	0.299516	0.234313	0.317329	0.187213	0.371031	0.130207	0.0901566	0.204027	1.63144	0.40047	0.24107	0.253399	0.605808	0.122854	0.207188
m/z 88.3235	0.550961	0.455109	0.737037	0.477582	0.798562	0.528653	0.383808	0.485895	0.532957	0.609779	0.355589	0.176881	0.267948	0.597479	0.106361	0.302544	0.31334	0.19558	0.193262	0.275053	0.197635	0.208303	0.26789	0.2836	0.590483	1.70412	0.227532	0.193148	0.381227	0.511903	0.382986	0.346219	0.257332	0.233587	0.140328	0.142732	0.290186	0.228686	0.558475	0.126678	0.0973586	0.123781	1.63214	0.488055	0.238586	0.150794	0.827274	0.141914	0.0816752
m/z 90.28832	0.528809	0.482748	0.550338	0.361495	0.910109	0.461182	0.551972	0.548648	0.990377	0.657631	0.307191	0.636114	0.46184	0.744509	0.258883	0.442046	0.551796	0.562273	0.519719	0.40443	0.366831	0.411498	0.468874	0.361301	0.779355	1.38417	0.24678	0.202736	0.538742	0.522553	0.473486	0.487763	0.195428	0.390302	0.496352	0.360771	0.417658	0.147198	0.464697	0.168251	0.0963162	0.143382	1.8933	0.344832	0.219835	0.177845	0.66907	0.2075	0.134613
m/z 92.38413	0.506707	0.360064	0.402459	0.643726	0.732549	0.359508	0.214502	0.595802	0.387136	0.520892	0.245468	0.171313	0.324187	0.457404	0.100022	0.293032	0.4382	0.144236	0.156845	0.214999	0.205705	0.157635	0.241982	0.191522	0.648047	1.29432	0.224651	0.1206	0.238587	0.482043	0.377588	0.147989	0.173661	0.194102	0.0784046	0.117118	0.237809	0.0994284	0.496491	0.0923909	0.0677872	0.110107	1.82766	0.535985	0.297961	0.125584	0.429201	0.125879	0.113733
m/z 94.23668	0.691325	0.398243	0.510098	0.630481	0.699547	0.478208	0.303473	0.447105	0.292084	0.590191	0.311189	0.167002	0.262631	0.597811	0.126721	0.332408	0.611105	0.154544	0.188772	0.18804	0.248799	0.210039	0.217486	0.240722	0.547457	1.25843	0.297328	0.170063	0.179399	0.66534	0.490683	0.149423	0.133121	0.281146	0.101622	0.0912657	0.306022	0.160758	0.330033	0.103455	0.0917822	0.107942	2.08295	0.330452	0.224772	0.176257	0.661086	0.155372	0.0946417
m/z 95.84596	0.546126	0.336894	0.474097	0.660473	0.718484	0.433882	0.244472	0.723264	0.374349	0.688077	0.279115	0.128425	0.280185	0.564268	0.152663	0.306383	0.34176	0.199011	0.127846	0.192879	0.145731	0.160118	0.27806	0.230818	0.70294	1.09293	0.245042	0.171396	0.29355	0.365523	0.532832	0.185328	0.185814	0.26681	0.0705636	0.0984206	0.263543	0.0971093	0.485128	0.0666689	0.0534162	0.0723499	2.04849	0.364491	0.169132	0.0968962	0.676912	0.158893	0.0980904
m/z 97.28683	0.55233	0.400593	0.665575	0.60405	0.738486	0.7238	0.474166	0.500707	0.642074	0.960202	0.299102	0.223116	0.274351	0.641036	0.319142	0.393832	0.505928	0.23023	0.209723	0.317323	0.232388	0.218467	0.212025	0.224724	0.726509	1.38615	0.374614	0.19917	0.341736	0.564697	0.409377	0.194838	0.145391	0.317961	0.144054	0.18549	0.283213	0.16244	0.405192	0.15535	0.0721822	0.144001	1.754	0.520867	0.284221	0.217696	0.845506	0.14927	0.170249
m/z 98.29731	0.534021	0.301439	0.522067	0.633621	0.718584	0.6455	0.307993	0.439931	0.390929	0.720868	0.265036	0.20516	0.338062	0.567343	0.162401	0.310927	0.312965	0.210954	0.145039	0.219705	0.214334	0.20167	0.248562	0.198312	0.738116	1.68578	0.273186	0.202243	0.392381	0.543171	0.394109	0.199264	0.151133	0.279987	0.103666	0.175015	0.342853	0.133866	0.409274	0.120581	0.105229	0.125719	1.804	0.429226	0.222132	0.112719	0.625439	0.136445	0.154169
m/z 99.3265	0.682706	0.380991	0.7388	0.769502	0.937358	0.624735	0.394882	0.688898	0.466218	0.604515	0.292079	0.200441	0.308461	0.534218	0.204395	0.370269	0.458557	0.260682	0.244505	0.217822	0.239939	0.224852	0.235646	0.226989	0.899604	1.31092	0.17004	0.145898	0.336312	0.638651	0.536593	0.235593	0.21411	0.293626	0.145777	0.123355	0.338254	0.164092	0.503915	0.125421	0.0878162	0.131341	1.63249	0.3918	0.297643	0.128952	0.691407	0.177819	0.123588
m/z 101.0293	0.493541	0.450202	0.680954	0.790689	0.673514	0.427252	0.383091	0.545111	0.314182	0.651765	0.300589	0.19937	0.30318	0.346953	0.197981	0.337962	0.305959	0.234206	0.209189	0.194936	0.289519	0.248301	0.202394	0.230748	0.486857	1.43748	0.235267	0.138099	0.215258	0.350357	0.371999	0.191647	0.170781	0.32212	0.123595	0.127402	0.275041	0.117546	0.414169	0.131154	0.103486	0.13752	1.73072	0.482803	0.269146	0.198463	0.643732	0.122942	0.131518
m/z 102.1521	0.336355	1.02142	1.33577	0.465328	0.355206	0.260305	0.614845	0.326556	0.313769	0.47064	0.251882	0.825056	0.265368	0.346539	0.452064	0.401794	0.357785	0.339245	0.373684	0.272827	0.386638	0.28565	0.572117	0.456908	0.479474	0.874681	0.412907	0.253541	0.473672	0.382064	0.382295	0.597043	0.324746	0.404407	0.411514	0.398971	0.619683	0.542332	0.354059	0.799415	0.509555	0.411545	2.00525	0.468102	0.372571	0.479876	0.628454	0.487246	0.311505
m/z 103.331	0.431059	1.58231	1.01121	0.788997	0.912783	0.803782	1.37159	0.973912	0.648777	0.935031	0.373024	0.44179	0.406258	0.576022	0.455564	0.441105	0.462491	0.313921	0.27793	0.248058	0.27878	0.256824	0.360042	0.230068	0.647706	1.33294	0.324102	0.18258	0.319258	0.552711	0.455159	0.295862	0.201267	0.334302	0.204072	0.215991	0.295369	0.159409	0.439779	0.22478	0.146634	0.236941	1.76231	0.373549	0.26586	0.168063	0.432696	0.193349	0.151674
m/z 104.3415	0.737101	0.176378	0.174617	0.0994752	0.198084	0.0911505	0.143306	0.111431	0.225722	0.118788	0.201226	0.0783491	0.0515181	0.076603	0.0469681	0.066016	0.131688	0.084585	0.0720817	0.148692	0.304682	0.126478	0.137283	0.0745058	0.184714	0.157337	0.0566914	0.018934	0.0882703	0.37657	0.421776	0.0814227	0.0786987	0.0986096	0.106129	0.111332	0.110651	0.0584771	0.160753	0.151115	0.122843	0.0874614	0.104508	0.068304	0.126454	0.0676548	0.0837138	0.0561821	0.102808
m/z 105.352	0.530597	0.133686	0.111	0.076106	0.197688	0.0839605	0.0873205	0.0837172	0.162715	0.123579	0.237001	0.0732988	0.0658019	0.112855	0.0412244	0.0877177	0.178689	0.0923719	0.0761147	0.162223	0.382336	0.189979	0.188353	0.126312	0.300809	0.425311	0.0881588	0.0417079	0.118358	0.503851	0.53566	0.105737	0.118674	0.176127	0.130461	0.145702	0.134794	0.0751841	0.229477	0.170877	0.106252	0.0974732	0.348529	0.10522	0.168999	0.0838609	0.158982	0.0806864	0.106911
m/z 106.6431	0.726319	0.238755	0.159079	0.139487	0.312826	0.172732	0.107489	0.209986	0.262332	0.272393	0.265791	0.100764	0.0997555	0.234442	0.042393	0.110572	0.290305	0.150178	0.130636	0.204953	0.416301	0.206181	0.253182	0.153411	0.522264	0.987538	0.125223	0.0856388	0.266766	0.785715	0.596456	0.150946	0.133549	0.252008	0.189276	0.163334	0.291285	0.140473	0.503406	0.180698	0.0788326	0.082923	0.688778	0.337654	0.191011	0.0988909	0.391362	0.0773001	0.0684008
m/z 108.3273	0.489334	0.226134	0.223973	0.199129	0.317734	0.260282	0.116694	0.184501	0.1825	0.292116	0.374156	0.117301	0.182783	0.263877	0.119144	0.191947	0.311172	0.132272	0.104731	0.18195	0.3688	0.191562	0.199996	0.191437	0.566008	0.838323	0.125866	0.110638	0.218115	0.659395	0.552734	0.154334	0.148899	0.254217	0.137985	0.144648	0.343141	0.11062	0.491821	0.161948	0.0935096	0.116915	1.43743	0.326853	0.253164	0.131945	0.502803	0.095274	0.103211
m/z 110.2734	0.63073	0.203548	0.219828	0.213463	0.308825	0.181762	0.217	0.189632	0.379347	0.19815	0.42349	0.31446	0.227443	0.29412	0.234862	0.204526	0.34153	0.310746	0.300583	0.263805	0.538044	0.399223	0.339176	0.241641	0.76453	0.803567	0.211725	0.222765	0.404998	0.555693	0.637846	0.371662	0.210706	0.451175	0.286263	0.285939	0.30842	0.182456	0.458593	0.179036	0.239008	0.119575	1.48206	0.349132	0.21511	0.243195	0.441724	0.153594	0.177092
m/z 112.2756	0.594161	0.249919	0.306327	0.329033	0.500959	0.398851	0.252666	0.428724	0.34015	0.40548	0.331671	0.283639	0.245723	0.438008	0.176249	0.335421	0.365182	0.204199	0.19194	0.2077	0.342155	0.230469	0.293283	0.301781	0.515223	0.779854	0.20394	0.186812	0.266765	0.414561	0.447765	0.224418	0.195426	0.332018	0.172608	0.194684	0.242912	0.160473	0.512731	0.146946	0.134444	0.137972	1.39048	0.391343	0.216033	0.132758	0.541278	0.128789	0.124566
m/z 113.3048	0.457357	0.128855	0.143625	0.0829182	0.21411	0.0932424	0.0717954	0.0946048	0.138746	0.0767169	0.292371	0.12773	0.0902958	0.189905	0.137127	0.0928456	0.190428	0.170104	0.175282	0.325468	0.445806	0.188153	0.166511	0.191822	0.436677	0.35288	0.111636	0.108785	0.159441	0.431771	0.383046	0.166525	0.122032	0.221655	0.137254	0.171442	0.162678	0.0990846	0.266441	0.157296	0.196827	0.118936	0.560032	0.15628	0.160441	0.115923	0.292125	0.126502	0.144564
m/z 114.3153	0.649756	0.345371	0.487154	0.199727	0.52758	0.275038	0.322985	0.260216	0.288707	0.350757	0.284341	0.329705	0.264984	0.36533	0.171852	0.258259	0.270529	0.263387	0.28442	0.263308	0.413952	0.195486	0.32657	0.363879	0.621773	0.864383	0.216743	0.209544	0.324359	0.548602	0.437083	0.294708	0.311532	0.334181	0.160989	0.142826	0.26082	0.118165	0.398881	0.188397	0.138735	0.178625	1.24126	0.383969	0.310003	0.182674	0.445786	0.218815	0.151817
m/z 116.3924	0.274706	0.469343	1.28395	1.6667	0.456127	0.701707	0.509249	0.934428	0.338604	1.48101	0.359075	0.312245	0.528876	0.277936	0.352697	0.819322	0.550967	0.214015	0.203498	0.349364	0.155576	0.320433	0.631342	0.249131	0.313726	0.382221	1.14258	0.290291	0.361463	0.220099	0.491552	0.437341	0.356803	0.314814	0.264922	0.470618	0.543702	1.37828	0.527438	0.249325	0.0854396	1.68351	0.308926	1.65919	1.7425	1.61472	1.78266	0.981722	0.874473
m/z 118.3385	0.35867	0.697194	1.63925	1.56397	0.640388	0.808671	0.555329	1.01788	0.41646	1.4461	0.499071	0.519968	0.607867	0.534306	0.519015	1.04397	0.885641	0.427508	0.365322	0.42015	0.325554	0.541173	0.940084	0.438265	0.605519	1.04775	1.33362	0.583773	0.700795	0.415044	0.812166	0.872097	0.54339	0.733906	0.464081	0.670092	0.673517	1.39634	1.21471	0.488793	0.452527	1.18415	1.36566	1.24501	1.69471	1.09907	1.33128	0.864922	0.80106
m/z 120.3033	0.449454	0.733539	1.39976	1.35249	0.638342	0.902441	0.649427	0.747623	0.458117	1.07677	0.311098	0.474887	0.604609	0.490828	0.452021	1.16786	0.740603	0.440804	0.48741	0.246629	0.543989	0.360202	0.667484	0.423134	0.660155	1.165	0.762666	0.487976	0.404332	0.573637	0.700716	0.716093	0.438793	0.534324	0.401223	0.3245	0.566821	0.612159	0.868081	0.616481	0.508395	0.446333	1.95768	0.69435	0.720818	0.52348	1.14087	0.62854	0.381543
m/z 121.4448	0.471991	0.392076	0.821145	1.22734	0.672158	0.719988	0.366618	0.761718	0.315543	1.11575	0.402858	0.242017	0.482139	0.400971	0.203646	0.641426	0.715903	0.202376	0.260919	0.266655	0.32985	0.301341	0.532193	0.318828	0.670237	1.28437	0.850655	0.313028	0.384811	0.462988	0.680026	0.33879	0.310069	0.297234	0.172519	0.271975	0.445836	0.479941	0.794552	0.201918	0.155196	0.443517	2.03618	1.03463	0.505544	0.375609	1.37182	0.288038	0.252407
m/z 123.2973	0.434805	0.481679	1.08996	0.881626	0.813833	0.739494	0.442905	0.735155	0.614848	0.973217	0.407447	0.616621	0.550974	0.569154	0.469327	0.567812	0.504552	0.418956	0.443911	0.390649	0.325144	0.383336	0.515219	0.539709	0.677617	1.56681	0.663947	0.413738	0.695459	0.574232	0.631283	0.564018	0.440018	0.354457	0.382199	0.417041	0.543429	0.489024	0.568259	0.217761	0.119422	0.362999	1.20252	0.668435	0.481015	0.413538	0.648595	0.259012	0.299853
m/z 124.3826	0.408716	0.394799	0.825168	1.01872	0.545858	0.71573	0.350781	0.728604	0.332653	0.873354	0.218072	0.225584	0.292185	0.480204	0.310706	0.49337	0.400112	0.289788	0.185548	0.249457	0.442349	0.274378	0.498709	0.24349	0.480732	1.14776	0.409081	0.278728	0.428425	0.494531	0.662355	0.280776	0.322794	0.263833	0.14306	0.20252	0.265499	0.342557	0.698799	0.149804	0.102162	0.407678	1.8341	0.561273	0.59091	0.38593	0.801591	0.354702	0.329812
m/z 125.4493	0.316769	0.37643	0.835437	0.741262	0.545774	0.597588	0.274408	0.677017	0.26699	0.924912	0.36603	0.19787	0.291401	0.518813	0.174454	0.431967	0.323541	0.276789	0.190223	0.319668	0.331842	0.257286	0.311355	0.23888	0.681036	1.00896	0.429791	0.133262	0.305374	0.489342	0.457655	0.186896	0.216478	0.326819	0.119388	0.177008	0.278735	0.292573	0.455516	0.114697	0.0942361	0.236649	1.66757	0.460207	0.318907	0.189275	0.856928	0.14103	0.181156
m/z 127.2831	0.704495	0.126055	0.0628014	0.0494338	0.218872	0.0570076	0.0525997	0.0604526	0.167825	0.0448734	0.285936	0.135791	0.0457283	0.110719	0.13773	0.0267345	0.13842	0.156581	0.174502	0.294576	0.449139	0.163784	0.142635	0.0947668	0.262333	0.121121	0.0506913	0.0624654	0.101471	0.346418	0.332111	0.111003	0.0512734	0.136103	0.134726	0.146286	0.0571629	0.03779	0.122113	0.173202	0.194501	0.141994	0.0774226	0.0282265	0.0952601	0.0604012	0.0568479	0.0720228	0.131459
m/z 128.2936	0.515217	0.129009	0.104008	0.124111	0.211177	0.0823387	0.067382	0.103066	0.136924	0.117412	0.317972	0.155227	0.0980384	0.200509	0.155879	0.0868553	0.170108	0.159624	0.194473	0.301822	0.527733	0.186068	0.199978	0.141146	0.383057	0.421832	0.148728	0.0931577	0.167251	0.43142	0.409806	0.200017	0.0798249	0.139584	0.146403	0.182164	0.102313	0.0985162	0.211192	0.202545	0.18728	0.156001	0.729787	0.151595	0.149952	0.0959992	0.195687	0.099512	0.154314
m/z 130.3145	0.141163	0.418876	1.04432	0.778013	0.213986	0.528779	0.317816	0.456817	0.140429	0.602662	0.20866	0.206404	0.550655	0.220561	1.47134	1.28153	0.319946	0.2016	0.142396	0.1814	0.159895	0.162086	0.494597	0.210435	0.266307	0.446176	0.948308	1.12496	0.271601	0.207027	0.72958	0.315496	0.194005	0.253755	0.241232	0.278518	0.351501	1.23749	0.789671	0.250131	0.302869	1.35563	0.887496	1.26747	1.71586	1.83032	1.43542	2.07895	1.21337
m/z 132.3355	0.195853	0.720811	1.08356	0.582763	0.370745	0.711311	0.461304	0.585983	0.158071	0.81574	0.198387	0.177856	0.233444	0.33551	0.84279	0.684875	0.246702	0.163432	0.175256	0.172713	0.221773	0.195707	0.608328	0.271591	0.531949	0.677852	0.627431	0.747048	0.297778	0.369971	0.886663	0.234032	0.194196	0.336089	0.251344	0.272547	0.294191	0.966911	0.953448	0.373338	0.851093	0.983931	1.79327	0.716044	0.987571	1.08843	0.755664	0.990744	0.678921
m/z 134.3564	0.613751	0.704239	1.16938	0.930164	0.619573	0.640966	0.570073	0.754064	0.501964	0.891168	0.401678	0.369685	0.254987	0.461425	0.330085	0.535079	0.416857	0.36262	0.336217	0.433522	0.419465	0.337487	0.535271	0.3223	0.672617	0.875372	0.501397	0.371302	0.43319	0.707781	0.465066	0.525636	0.221051	0.410962	0.403004	0.377574	0.518253	0.450634	0.666606	0.303947	0.170771	0.304094	1.91518	0.612193	0.506707	0.357063	0.53084	0.348128	0.262706
m/z 136.2838	0.424048	0.382592	0.754396	0.618408	0.575964	0.837278	0.413298	0.546045	0.407063	0.594187	0.330394	0.449925	0.442955	0.619863	1.63083	0.61891	0.369781	0.306472	0.393858	0.429529	0.290712	0.315306	0.533479	0.352025	0.447474	0.399025	0.969241	0.887384	0.636244	0.195302	0.676905	0.516194	0.15266	0.297774	0.485749	0.543855	0.527018	0.838841	0.680679	0.198626	0.259938	1.01259	0.222877	0.736558	0.669402	1.03371	0.503735	0.826236	0.894268
m/z 138.3235	0.775236	0.523204	0.640417	0.204042	0.539641	0.509935	0.648804	0.3755	0.657058	0.426174	0.533308	0.93986	0.525362	0.366426	1.09532	0.522604	0.292858	0.644308	0.779069	0.559928	0.816128	0.501868	0.539058	0.517516	0.473626	0.376664	0.52592	0.753658	0.548997	0.361585	0.540934	0.655038	0.365239	0.367326	0.726947	0.563255	0.518762	0.563813	0.567579	0.579422	1.32804	0.317738	0.417639	0.351653	0.27808	0.717008	0.204861	0.693324	0.77101
m/z 139.9328	0.394744	0.270027	0.419123	0.187146	0.263226	0.25344	0.390284	0.233678	0.301422	0.207285	0.422493	0.748901	0.47748	0.346264	0.838818	0.469452	0.273121	0.456583	0.715144	0.305305	0.629571	0.339409	0.420759	0.454705	0.650556	0.834646	0.381877	0.518036	0.410508	0.275725	0.488012	0.507252	0.217674	0.315732	0.457238	0.337326	0.312048	0.378932	0.568634	0.452036	0.880158	0.25607	1.07657	0.330676	0.211957	0.405048	0.496795	0.436681	0.482008
m/z 140.9433	0.427381	0.453073	0.50189	0.194878	0.432399	0.342433	0.446748	0.313619	0.375361	0.246667	0.445902	0.800729	0.419137	0.396876	0.785588	0.534272	0.377394	0.481853	0.712362	0.377122	0.572828	0.374621	0.472126	0.488702	0.624847	0.681322	0.296052	0.436024	0.465784	0.540552	0.404072	0.517851	0.302577	0.301878	0.460347	0.362702	0.327433	0.385559	0.501487	0.42704	0.841849	0.271733	1.97314	0.358984	0.265955	0.424122	0.472211	0.407752	0.421524
m/z 142.1596	0.492421	0.53396	0.652324	0.3174	0.526956	0.427542	0.481246	0.425905	0.436883	0.465333	0.425459	0.509814	0.435839	0.422842	0.508963	0.426769	0.358922	0.43734	0.47603	0.363685	0.501436	0.26568	0.440686	0.383383	0.551051	1.02197	0.360126	0.313724	0.384814	0.532027	0.386607	0.351267	0.285609	0.277341	0.267749	0.229109	0.33609	0.271398	0.589663	0.316402	0.372254	0.199397	2.1539	0.389196	0.277607	0.270171	0.375658	0.271722	0.228956
m/z 143.4508	0.582371	0.448106	0.722439	0.385999	1.06769	0.533913	0.322198	0.718835	0.690538	0.596533	0.426733	0.445457	0.41921	0.344828	0.209412	0.489057	0.377836	0.492342	0.40904	0.300954	0.626676	0.179501	0.634655	0.423264	0.398569	1.30365	0.276737	0.272763	0.590714	0.69354	0.45071	0.431982	0.680694	0.406716	0.495904	0.348401	0.334493	0.32775	0.575097	0.413518	0.406446	0.182681	2.68614	0.458609	0.259192	0.161816	0.466774	0.17754	0.161673
m/z 144.5735	0.318796	0.544518	0.822189	0.480034	0.459235	0.318492	0.284961	0.419885	0.310092	0.449216	0.461825	0.318623	0.351	0.340188	0.338116	0.572984	0.596385	0.275601	0.312413	0.353793	0.382684	0.178967	0.315758	0.366826	0.537948	1.21996	0.357537	0.391997	0.384959	0.425411	0.458898	0.276142	0.214955	0.270618	0.16013	0.195334	0.308021	0.297274	0.582115	0.158413	0.130838	0.209623	1.29819	0.502088	0.339895	0.275686	0.459873	0.218712	0.250111
m/z 146.108	0.479084	0.450739	0.518462	0.34511	0.351344	0.289173	0.310214	0.29789	0.50399	0.334014	0.442712	0.649384	0.391449	0.487591	0.369897	0.351818	0.463532	0.545006	0.437405	0.463178	0.462722	0.483593	0.61777	0.51139	0.655645	0.574548	0.428893	0.303483	0.658208	0.570449	0.554072	0.738037	0.290899	0.458141	0.539273	0.576465	0.507624	0.459207	0.404212	0.467328	0.258602	0.436816	0.448847	0.354679	0.478918	0.438987	0.418004	0.432464	0.452801
m/z 147.3243	0.48536	0.642795	0.57163	0.36641	1.04879	0.670821	0.73027	0.633459	1.09497	0.569758	0.602487	1.00061	0.933168	1.02007	0.488394	0.68381	1.02437	0.972704	0.765215	0.670346	0.717179	0.875349	0.916858	0.849748	0.938542	1.46505	0.595989	0.431119	1.21464	1.04582	0.491218	1.28731	0.443235	0.871566	1.00976	0.902043	0.69668	0.427852	0.654062	0.524658	0.317962	0.358058	1.60031	0.470341	0.326471	0.3432	0.379839	0.348661	0.455444
m/z 149.2704	0.574771	0.164652	0.248845	0.23178	0.343008	0.175995	0.162708	0.159895	0.23683	0.223082	0.402044	0.281096	0.231614	0.347431	0.13275	0.228187	0.397457	0.323237	0.281227	0.307352	0.393719	0.292404	0.369321	0.258888	0.532436	0.621851	0.312204	0.156267	0.328244	0.489404	0.527441	0.371636	0.19843	0.384011	0.271768	0.276065	0.306744	0.201644	0.419167	0.21617	0.143186	0.268301	0.837173	0.284529	0.296961	0.163539	0.497614	0.152087	0.165258
m/z 150.4493	0.440767	0.335186	0.411012	0.453224	0.536614	0.51741	0.295759	0.367331	0.493493	0.395201	0.343335	0.600597	0.49408	0.960804	1.03427	0.443558	0.606114	0.348563	0.529563	0.548205	0.294484	0.449326	0.610466	0.538601	0.766674	0.825435	0.619145	0.388146	0.851811	0.46795	0.508148	0.728464	0.26756	0.465041	0.565945	0.68652	0.611818	0.524539	0.570131	0.29325	0.129293	0.698284	0.750421	0.506443	0.69714	0.57903	0.55788	0.377511	0.683823
m/z 151.572	0.487336	0.322927	0.440402	0.54596	0.630628	0.512137	0.34996	0.577303	0.437955	0.627297	0.374881	0.316629	0.419073	0.705906	0.463766	0.362604	0.457288	0.200851	0.297144	0.314606	0.283551	0.217656	0.344269	0.371461	0.738955	1.09963	0.412914	0.228927	0.415014	0.440578	0.484341	0.354666	0.165491	0.355177	0.238008	0.26117	0.458625	0.233295	0.469503	0.172783	0.141318	0.354718	1.72834	0.450608	0.410112	0.265814	0.647653	0.247092	0.227999
m/z 152.9755	0.453569	0.373474	0.474728	0.433967	0.589992	0.337305	0.287366	0.398762	0.566089	0.390461	0.444905	0.565683	0.599963	0.79449	0.780075	0.330168	0.500751	0.429581	0.79483	0.671965	0.355608	0.399358	0.479002	0.600193	0.970348	1.34564	0.369633	0.342474	0.798767	0.552279	0.514875	0.608804	0.300315	0.45863	0.553844	0.514473	0.551975	0.333482	0.833846	0.233993	0.192423	0.462192	1.82243	0.366546	0.452082	0.486146	0.83973	0.337263	0.524631
m/z 154.0421	0.853068	0.667456	0.526315	0.137851	0.684458	0.490036	0.70732	0.62084	0.647619	0.44661	0.545662	0.846408	0.794671	0.397645	0.924814	0.826222	0.376238	0.753914	0.992344	0.511565	0.85249	0.579143	0.622935	0.57929	0.380529	0.408904	0.523678	0.627608	0.62124	0.279324	0.429263	0.823116	0.304845	0.376948	0.724274	0.483021	0.526893	0.494169	0.434643	0.608884	1.08909	0.185271	0.332526	0.253891	0.180216	0.47235	0.123291	0.707829	0.598979
m/z 155.0526	0.850375	0.625475	0.501409	0.136278	0.683672	0.482685	0.681455	0.606537	0.642193	0.457228	0.554423	0.856014	0.843833	0.371801	0.931144	0.811955	0.384357	0.761397	0.972174	0.519303	0.787859	0.569788	0.648957	0.602491	0.398589	0.454297	0.515081	0.651565	0.67011	0.305283	0.438524	0.864983	0.301055	0.376831	0.751373	0.521579	0.564831	0.491137	0.42376	0.576068	1.1487	0.193505	0.353668	0.254489	0.184811	0.492236	0.115122	0.692451	0.589001
m/z 156.2502	0.582512	0.495077	0.432738	0.113162	0.43711	0.345691	0.59094	0.403489	0.551065	0.287295	0.526455	1.17998	0.752826	0.394731	1.02657	0.76464	0.394682	0.819602	1.05753	0.523755	0.780562	0.631311	0.705921	0.695628	0.477266	0.456198	0.512542	0.632716	0.751701	0.320968	0.470811	1.00504	0.322096	0.508198	0.919992	0.627616	0.612788	0.571937	0.474229	0.634826	1.40882	0.244069	0.465436	0.293464	0.217777	0.528581	0.176391	0.748349	0.633063
m/z 157.2981	0.59125	0.369598	0.283671	0.134095	0.387419	0.258064	0.38147	0.274159	0.390513	0.241069	0.544593	0.712565	0.553972	0.437996	0.692535	0.493083	0.432876	0.626561	0.711404	0.503376	0.830949	0.584238	0.634349	0.601481	0.478514	0.641675	0.481288	0.583628	0.64289	0.60569	0.713951	0.685567	0.259049	0.4697	0.602503	0.456806	0.538652	0.411295	0.374959	0.521355	1.03536	0.240768	1.04768	0.329706	0.235222	0.456303	0.410806	0.558751	0.510736
m/z 159.3003	0.532294	0.472703	0.701586	0.255297	0.706746	0.631206	0.345035	0.627707	0.571791	0.568444	0.362337	0.952476	0.390874	0.415718	0.651303	0.704867	0.424373	0.591625	0.555936	0.505198	0.504409	0.526785	0.87529	0.744052	0.673353	1.05258	0.397748	0.58305	0.673765	0.592334	0.558346	0.768632	0.711468	0.669434	0.80491	0.607531	0.60984	0.606985	0.891047	0.715408	0.705402	0.358957	1.38083	0.411908	0.405081	0.517531	0.381818	0.53452	0.379959
m/z 161.1529	0.591811	0.780667	1.14651	0.634228	1.14606	1.01509	0.477683	1.08284	0.575304	0.972203	0.418057	0.508701	0.587408	0.66247	0.378171	0.851397	0.605853	0.384999	0.418648	0.334296	0.351493	0.277194	0.626947	0.397564	0.792342	1.37966	0.316201	0.406277	0.357711	0.492491	0.516176	0.324426	0.300729	0.372899	0.318939	0.274039	0.459585	0.413461	0.822139	0.371047	0.240119	0.241298	1.56889	0.474174	0.323946	0.307514	0.847527	0.354149	0.252342
m/z 162.3505	0.458633	0.21388	0.230136	0.197492	0.302075	0.15032	0.165711	0.17441	0.39026	0.143591	0.620429	0.227849	0.206327	0.25461	0.129385	0.191558	0.345332	0.253645	0.253449	0.389	0.42164	0.354969	0.348888	0.302259	0.461242	0.494818	0.279559	0.16129	0.312252	1.24225	0.425505	0.313451	0.248948	0.395329	0.339132	0.348085	0.27721	0.273055	0.493375	0.641389	0.130851	0.280531	0.449801	0.251783	0.513846	0.287313	0.427469	0.214719	0.445073
m/z 163.3609	0.564656	0.297076	0.367997	0.289578	0.640296	0.382897	0.194216	0.369247	0.444654	0.356215	0.760714	0.265834	0.305869	0.510774	0.330389	0.429681	0.401314	0.422107	0.321857	0.438438	0.424247	0.439327	0.41325	0.352923	0.948319	1.03068	0.45678	0.337925	0.31818	1.07895	0.680795	0.248968	0.181071	0.53089	0.27302	0.254154	0.444522	0.301675	0.829077	0.355428	0.128423	0.197704	1.01263	0.366354	0.399109	0.254842	0.434029	0.197889	0.332788
m/z 165.2322	0.39496	0.203993	0.436651	0.347132	0.455824	0.387893	0.238655	0.25843	0.379754	0.297847	0.627429	0.367682	0.293379	0.517633	0.345992	0.388294	0.360563	0.355828	0.27275	0.571686	0.383979	0.33483	0.396959	0.509572	0.880105	0.604673	0.490126	0.302098	0.343777	0.712642	0.506376	0.370747	0.26657	0.442444	0.408714	0.4252	0.344956	0.328043	0.531626	0.336318	0.267843	1.1699	1.39547	0.598528	0.327852	0.376564	0.577387	0.266535	0.407103
m/z 166.3175	0.131859	0.77612	1.09975	0.765622	0.327346	0.731045	0.504037	0.685008	0.215085	0.699874	0.194285	0.282401	0.350841	0.364881	2.55828	0.747883	0.297473	0.24698	0.242885	0.348135	0.133699	0.260386	0.544405	0.401433	0.439811	0.356085	1.1474	1.45754	0.492529	0.226048	1.00652	0.496862	0.146341	0.320173	0.423655	0.419406	0.359847	1.46209	1.15386	0.448045	0.621626	2.73468	0.892662	1.05696	1.86268	1.39223	1.19597	2.48694	1.33042
m/z 167.328	0.288042	0.697471	0.897222	0.672612	0.53495	0.785808	0.509389	0.631752	0.281492	0.630572	0.380927	0.25552	0.378253	0.509507	1.60713	0.676038	0.425762	0.229689	0.247746	0.328243	0.170288	0.213785	0.422655	0.346419	0.481709	1.21226	0.604047	0.699073	0.331427	0.434595	0.634404	0.386991	0.192289	0.417205	0.242654	0.279482	0.396593	0.704955	0.887111	0.271955	0.284765	1.10816	1.51629	0.663367	0.703945	0.532456	0.787246	0.916129	0.500902
m/z 169.3116	0.396441	0.207757	0.691331	0.768512	0.282835	0.608039	0.298794	0.400134	0.30946	0.526519	0.469923	0.31473	0.362832	0.554496	0.758011	0.952365	0.524693	0.351794	0.345178	0.364379	0.240753	0.200098	0.404271	0.307809	0.56891	1.16062	0.914839	0.621643	0.442242	0.456854	0.599016	0.307591	0.273599	0.430391	0.344599	0.323139	0.425614	0.55918	0.799964	0.22497	0.127166	0.644104	1.51077	1.03709	0.926972	0.997636	1.15458	0.447988	0.92354
m/z 170.322	0.521	0.40655	0.951299	0.875447	0.507149	0.757421	0.55457	0.657499	0.752378	0.794765	0.548564	0.578419	0.728397	0.700047	0.485517	0.656693	0.633922	0.479465	0.459462	0.494679	0.384832	0.348856	0.602176	0.491775	0.566902	1.18353	0.698385	0.436872	0.661133	0.580774	0.589161	0.414768	0.328532	0.583705	0.415037	0.382694	0.45294	0.364798	0.681701	0.282938	0.198907	0.382174	1.80579	0.681369	0.54398	0.481823	0.650745	0.340287	0.384229
m/z 172.0436	0.478136	0.541736	0.468945	0.216358	0.723432	0.414006	0.477602	0.605814	0.472928	0.501022	0.739488	0.793967	0.562929	0.569718	0.628383	0.628827	0.596175	0.672711	0.667806	0.756748	0.466654	0.646515	1.01334	0.770422	0.78853	1.12024	0.554292	0.59999	1.09167	0.983811	0.634695	1.0933	0.321207	0.629816	0.972105	0.93867	1.40043	0.62706	0.635162	0.459899	0.802018	0.380572	0.80501	0.438548	0.44139	0.582153	0.309948	0.564296	0.505131
m/z 173.0915	0.629625	0.605012	0.693909	0.435215	0.65958	0.553624	0.516341	0.593742	0.527054	0.622346	0.575037	0.600387	0.492378	0.686259	0.549762	0.696377	0.543039	0.598565	0.658675	0.575278	0.509762	0.538267	0.662056	0.568451	0.945333	1.13044	0.524914	0.462728	0.5605	1.06739	0.661448	0.553631	0.249607	0.411178	0.526271	0.529187	0.894814	0.427152	0.543576	0.366534	0.424938	0.323278	1.53432	0.439846	0.353293	0.429514	0.541089	0.42774	0.32603
m/z 175.1312	0.148344	1.21374	1.12023	0.585596	0.59775	0.941774	0.64079	0.840602	0.464372	0.901217	0.272668	0.939367	0.358345	0.404838	0.941345	1.00538	0.368871	0.514635	0.436269	0.347231	0.165491	0.300699	0.809807	0.646932	0.436015	0.60231	0.51353	0.71401	0.794348	0.250853	0.782635	1.06638	0.334556	0.528298	0.800896	0.675265	0.832565	1.22035	1.27936	0.682295	2.63666	1.44136	1.67543	0.922458	1.06076	1.04386	0.962334	1.54802	0.685846
m/z 176.2539	0.5045	0.402156	0.673229	0.145753	0.323589	0.249825	0.410811	0.230356	0.371384	0.233144	0.195489	0.907216	0.198259	0.352465	0.270187	0.340233	0.197957	0.374687	0.511962	0.267228	0.414699	0.236573	0.255278	0.516572	0.269165	0.330826	0.162629	0.280915	0.476039	0.19212	0.250346	0.641171	0.642566	0.389235	0.50812	0.385594	0.324431	0.25472	0.290743	0.53006	0.400991	0.131426	0.562542	0.181464	0.132477	0.139427	0.119639	0.256688	0.137518
m/z 177.2644	0.742846	0.507827	0.651497	0.178903	0.573945	0.347774	0.5391	0.355255	0.603122	0.359339	0.245228	0.879818	0.237443	0.422368	0.27936	0.373284	0.263583	0.456849	0.624923	0.359194	0.440308	0.240987	0.246748	0.481866	0.26075	0.363433	0.136988	0.259931	0.519449	0.200872	0.208393	0.605747	0.65854	0.388725	0.474958	0.365697	0.299416	0.178525	0.23909	0.47484	0.274761	0.0671398	0.420239	0.134282	0.0814115	0.0876592	0.0673585	0.174054	0.102399
m/z 178.2749	0.461907	0.27136	0.554182	0.0944523	0.262827	0.166535	0.300415	0.15467	0.297804	0.179247	0.187994	0.893942	0.184117	0.343383	0.201366	0.297884	0.233575	0.359474	0.49651	0.287491	0.392116	0.222843	0.231658	0.496514	0.272918	0.336632	0.132947	0.259103	0.497589	0.189121	0.234783	0.632978	0.750267	0.414816	0.489669	0.385767	0.309561	0.188449	0.295674	0.466158	0.287679	0.0856439	0.474105	0.156838	0.0904554	0.115144	0.0980936	0.184536	0.121671
m/z 179.4538	0.380041	0.29774	0.659177	0.302942	0.286705	0.331249	0.310586	0.279531	0.280955	0.252681	0.263399	0.825069	0.310128	0.457979	0.394701	0.434748	0.513678	0.392657	0.473677	0.344124	0.40651	0.243758	0.361339	0.520325	0.541647	0.636316	0.312919	0.344097	0.538352	0.403139	0.344485	0.627825	0.58971	0.527172	0.454714	0.435039	0.467338	0.350976	0.642429	0.465023	0.295759	0.197771	1.04025	0.32907	0.29462	0.259948	0.298235	0.328166	0.271567
m/z 181.1192	0.655246	0.644583	0.913305	0.646117	0.785275	0.802662	0.491419	0.56572	0.593291	0.822374	0.43678	0.523701	0.585376	0.670396	0.467159	0.476313	0.511203	0.505874	0.438595	0.349571	0.401557	0.394703	0.494346	0.492865	0.774326	1.01153	0.487705	0.324322	0.439367	0.656373	0.513093	0.529737	0.49923	0.529066	0.394061	0.392136	0.449156	0.349362	0.598523	0.392123	0.218992	0.195583	2.54553	0.388219	0.280257	0.301122	0.74971	0.251685	0.268409
m/z 182.3168	0.338991	1.01418	0.988649	0.698246	0.438274	0.88901	0.748602	0.717073	0.317474	0.811722	0.353517	0.355701	0.439441	0.508995	0.857645	0.730563	0.322994	0.288744	0.304126	0.3022	0.347827	0.298429	0.561322	0.38372	0.518366	0.775282	0.700637	0.650157	0.41326	0.456526	0.629115	0.461362	0.254038	0.372315	0.287627	0.312703	0.368282	0.661741	1.05982	0.483362	0.499494	0.564491	2.26445	0.607755	0.595166	0.55515	0.862693	0.664768	0.460828
m/z 184.319	0.543462	0.259517	0.359311	0.306392	0.349184	0.425397	0.377679	0.425125	0.63155	0.465744	0.615091	0.297728	0.455581	0.458175	0.193841	0.329181	0.445526	0.543288	0.315479	0.599427	0.441903	0.55965	0.569439	0.501116	0.668286	0.567355	0.491591	0.219006	0.536885	1.26197	0.534994	0.463638	0.204252	0.634013	0.615765	0.650118	0.631013	0.550319	0.486261	0.406163	0.154978	0.327362	0.245321	0.424779	0.430192	0.452662	0.425646	0.248833	0.484989
m/z 186.3213	0.538976	0.345843	0.455591	0.646419	0.536797	0.502778	0.404949	0.573373	0.676734	0.475102	0.626554	0.327244	0.79585	0.635229	0.309643	0.394867	0.665684	0.496	0.439523	0.412111	0.276449	0.377718	0.355185	0.534995	0.529224	1.36576	0.506121	0.272804	0.598421	1.08661	0.681036	0.403784	0.243461	0.549198	0.403666	0.463648	0.374862	0.334436	0.45067	0.238805	0.127555	0.303105	1.35549	0.586134	0.303638	0.286844	0.578834	0.212568	0.232238
m/z 187.4066	0.725227	0.483634	0.525219	0.860828	0.758254	0.59	0.504067	0.422462	0.601677	0.786183	0.407111	0.29217	0.696157	0.52949	0.299188	0.533311	0.362177	0.374188	0.320469	0.441249	0.344345	0.290286	0.411524	0.324306	0.582114	1.32556	0.360513	0.252646	0.461437	0.499998	0.535269	0.284835	0.156982	0.412622	0.256484	0.189486	0.394957	0.286341	0.385606	0.25657	0.132721	0.285193	1.36145	0.480095	0.380707	0.269876	0.722439	0.252658	0.194503
m/z 188.4171	0.448083	0.493694	0.832904	0.436784	0.345056	0.577957	0.36829	0.391111	0.383426	0.624751	0.382942	0.697828	0.520937	0.503947	1.31077	0.945584	0.403706	0.410732	0.371996	0.409665	0.50876	0.410595	0.606041	0.374303	0.378558	0.87664	0.846871	1.2617	0.566237	0.634435	0.965895	0.57204	0.248112	0.386689	0.527	0.455609	0.534235	0.856716	0.799475	0.400257	0.32711	1.06734	1.14792	0.894585	0.961018	1.05049	0.753325	1.19003	0.818655
m/z 190.2884	0.379482	0.582884	1.70719	1.01438	0.593682	1.19127	0.61614	1.02744	0.560689	0.950804	0.455056	0.531975	1.28484	0.743841	1.9492	2.24728	0.648618	0.560225	0.367604	0.571935	0.353732	0.432739	1.05512	0.519964	0.702249	1.03533	1.94362	1.47213	0.538636	0.644795	0.831201	0.656886	0.385817	0.607548	0.600764	0.631528	0.876652	1.23669	1.03628	0.438234	0.157629	1.00872	1.59741	1.19131	0.993153	1.31125	1.12256	0.87162	1.00915
m/z 192.4029	0.460165	1.49214	1.8523	1.47235	0.769028	1.03916	1.25627	1.41205	0.619027	1.25792	0.763107	0.871282	0.773469	0.665058	1.31638	1.84388	0.968863	0.783324	0.638617	0.792562	0.517359	0.942797	2.2996	1.17603	1.36146	1.53589	2.14196	1.4463	1.23937	1.16458	0.734599	1.38962	0.94125	1.15251	1.30828	1.68942	2.21065	3.50119	1.90911	1.91841	0.908076	2.98675	1.48126	3.01288	3.56758	2.85054	2.90211	3.01951	2.14644
m/z 194.218	0.508269	1.10944	0.832217	0.595159	0.727781	0.836495	1.01112	0.92874	0.546793	0.652802	0.744556	1.05523	0.679078	0.7885	1.50731	1.24948	0.780415	0.880814	0.599254	0.78064	0.543925	0.675094	1.17585	0.715091	0.734235	0.959516	1.0292	1.11114	0.796468	0.53526	0.770117	1.08047	1.06196	0.666942	0.759647	0.781073	1.17334	1.11109	1.61059	1.48685	0.96336	1.18783	0.949862	0.82304	1.02502	0.938262	1.10477	1.19106	1.29464
m/z 195.4717	0.757224	1.07674	0.804961	0.490251	0.655149	0.825823	1.19219	0.864802	0.544402	0.706352	0.719148	1.15227	0.790992	0.724115	1.56219	1.35378	0.750852	0.891761	0.666842	0.722572	0.555549	0.694902	1.15019	0.747735	0.692805	1.05688	1.04747	1.05378	0.850354	0.544076	0.91488	1.1651	1.31888	0.708825	0.778651	0.743366	1.10115	1.05344	1.31331	1.47515	0.996474	0.988548	1.17598	0.950224	0.926357	0.921343	1.04126	1.17105	1.14068
m/z 197.1184	0.614923	0.779179	1.0419	0.543766	1.18814	1.00305	0.787671	0.895889	0.518764	0.87807	0.392397	0.653031	0.587731	0.449168	0.413317	0.810169	0.532641	0.448002	0.382887	0.413674	0.346904	0.32591	0.60204	0.628724	0.866388	1.50989	0.337302	0.47872	0.455166	0.432537	0.578015	0.484233	0.654257	0.635788	0.303997	0.302966	0.337259	0.408171	0.844914	0.476968	0.335985	0.256901	1.21722	0.405606	0.418476	0.314883	0.740336	0.338903	0.278468
m/z 198.3722	0.573534	0.115689	0.39056	0.10599	0.0984734	0.0857782	0.135898	0.0895328	0.0985266	0.0899143	0.450809	0.322846	0.107203	0.0907155	0.090407	0.128283	0.0856228	0.0993879	0.120584	0.073642	0.373571	0.0814009	0.0973897	0.24394	0.145546	0.161996	0.186198	0.202572	0.168058	0.121069	0.803924	0.15538	0.210616	0.13717	0.135206	0.0914257	0.126979	0.192193	0.263735	0.176391	0.218467	0.35855	0.431587	0.231475	0.206993	0.237066	0.297872	0.18926	0.315129
m/z 200.2622	0.427281	0.232547	1.02912	0.466693	0.235637	0.205161	0.272473	0.241042	0.195784	0.274481	0.247984	0.617474	0.254389	0.282195	0.191018	0.40614	0.240256	0.188011	0.28232	0.224427	0.338733	0.186893	0.171457	0.3798	0.40083	0.586567	0.304499	0.249358	0.280018	0.225808	0.321843	0.262687	0.331565	0.313726	0.273239	0.213044	0.218282	0.403063	0.48473	0.279234	0.187818	0.288072	1.15713	0.477094	0.413365	0.36907	0.681665	0.31976	0.27589
m/z 202.0211	0.673263	0.462822	0.888631	1.0881	0.782928	0.70021	0.574554	0.92279	0.42245	0.999335	0.541837	1.39266	7.53221	1.27819	1.0228	1.23623	0.544251	0.468234	0.323749	0.445476	0.352114	0.315303	0.418172	0.289417	0.650063	1.16605	0.541939	0.281206	0.43278	0.710501	0.516997	0.31165	0.189643	0.375639	0.24828	0.333675	0.409878	0.362267	0.761962	0.259443	0.130339	0.396943	1.17212	0.610872	0.447507	0.354546	0.988596	0.329659	0.33292
m/z 203.2936	0.432173	0.951224	2.18567	0.778107	1.27007	1.1726	0.640845	1.45129	0.575314	1.22591	0.515789	0.78583	0.842859	0.676416	0.577096	1.21607	0.812045	0.574011	0.544291	0.625251	0.437443	0.540276	1.39135	0.624157	0.808159	1.11646	0.59007	0.577776	0.738958	0.779102	0.739721	0.796619	0.383106	0.618538	0.651701	0.735097	1.03872	1.20854	1.30301	0.807613	0.622357	0.607187	2.46632	0.70769	0.759597	0.657872	0.67172	0.767583	0.551913
m/z 204.3041	0.297769	0.709362	0.588679	0.677169	0.452068	0.646061	0.655556	0.802568	0.396703	0.964413	0.453978	0.387059	0.600043	0.478427	0.430048	0.870889	0.67802	0.343646	0.343824	0.595404	0.30005	0.478296	0.854142	0.4729	0.628678	0.594031	0.7509	0.291769	0.413145	0.866343	0.760594	0.583697	0.368588	0.601497	0.466352	0.669371	0.872079	0.815971	0.623564	0.473841	0.19995	1.05451	0.592179	0.737642	0.803292	0.663401	0.953007	0.476345	0.680981
m/z 205.3333	0.0402274	0.42197	0.615646	0.483882	0.156948	0.66702	0.260273	0.650916	0.0821729	0.640119	0.0548089	0.0709014	0.809619	0.0941097	1.95299	2.09799	0.176908	0.130093	0.0407216	0.0574736	0.0431188	0.0740971	0.522013	0.120406	0.0774853	0.128685	1.28007	1.9822	0.0757704	0.0845923	1.33944	0.0958687	0.0552957	0.126473	0.145809	0.116737	0.245007	1.57693	1.38104	0.178461	0.255208	2.1568	0.495775	1.47513	2.63617	2.00651	1.85337	3.78861	1.5278
m/z 207.2981	0.6985	0.391546	0.593961	0.514604	0.670504	0.521983	0.503272	0.408025	0.564131	0.536884	0.543774	0.324451	0.651884	0.679942	0.718886	0.821497	0.567754	0.362332	0.362893	0.47438	0.530096	0.487225	0.505701	0.388171	0.727319	1.19071	0.690908	0.830672	0.480889	0.956526	0.787479	0.437461	0.365265	0.490254	0.441797	0.40344	0.41243	0.564527	0.816247	0.354267	0.175782	0.422463	1.36357	0.569625	0.616578	0.46923	0.754261	0.805089	0.381708
m/z 209.3378	0.490364	0.591977	0.97524	0.766699	1.02786	1.01353	0.802656	0.711551	0.543214	0.8456	0.437247	0.440114	0.895854	0.782943	0.530371	1.22239	0.734302	0.385551	0.331967	0.381324	0.462016	0.309539	0.780316	0.370837	0.735873	1.25876	0.724097	0.488316	0.635311	0.697569	0.514586	0.310447	0.2873	0.375511	0.277377	0.248522	0.423977	0.479808	0.668323	0.26393	0.165665	0.261642	1.78373	0.613315	0.507147	0.386417	0.637222	0.443566	0.378201
m/z 211.34	0.50089	0.198547	0.619093	0.441557	0.339885	0.345103	0.415009	0.24217	0.316832	0.301442	0.547229	0.406739	0.454508	0.373508	0.276253	0.476463	0.368567	0.319632	0.414543	0.370544	0.600289	0.346882	0.388301	0.439441	0.467687	0.839864	0.680529	0.618014	0.525477	0.527159	0.711045	0.465533	0.383051	0.400577	0.378779	0.295677	0.328269	0.511597	0.789453	0.341402	0.293063	0.434991	1.75953	0.554203	0.604598	0.629825	0.682219	0.439097	0.63129
m/z 212.3879	0.449995	0.0667763	0.566475	0.816818	0.0532643	0.0229965	0.0705531	0.0310834	0.0261604	0.0154677	0.408006	0.0286983	0.0236951	0.0453986	0.0196693	0.0361836	0.0156679	0.00855077	0.0101314	0.0145698	0.244051	0.0074244	0.00792121	0.00766268	0.0100025	0.0183616	0.633251	0.579541	0.0237577	0.0126984	0.657058	0.00959338	0.00610508	0.00577981	0.0098037	0.0292206	0.0748852	0.538599	0.581664	0.123138	0.0881383	0.927522	0.123413	1.06058	1.06403	0.937031	1.31535	0.579239	0.867029
m/z 213.6416	0.262495	0.0377025	0.455167	0.572433	0.0307587	0.0210622	0.040712	0.0190836	0.0177753	0.0187646	0.341965	0.032317	0.0306385	0.043803	0.0255584	0.0429106	0.0270201	0.0150454	0.0149656	0.0172294	0.252881	0.0187968	0.0195544	0.015408	0.0257037	0.0556551	0.597159	0.573624	0.0383861	0.0266723	0.653502	0.0240621	0.0174233	0.0183591	0.0218934	0.0379122	0.0852999	0.535573	0.584998	0.133718	0.10236	1.04487	0.212714	1.04428	1.11539	1.00822	1.33914	0.59963	0.938512
m/z 214.7644	0.452266	0.303408	0.574641	0.496237	0.240184	0.22398	0.300943	0.23688	0.24204	0.218968	0.573282	0.478497	0.308951	0.363481	0.263677	0.460928	0.351634	0.380943	0.289864	0.267324	0.502741	0.361836	0.481225	0.421395	0.502163	0.663584	0.686426	0.651603	0.511537	0.393015	0.837564	0.556612	1.11309	0.433043	0.494056	0.461917	0.552854	0.703135	0.888211	0.67655	0.364712	0.84073	1.25257	0.920247	1.00188	0.830897	1.18323	0.660642	0.830129
m/z 216.3176	0.590313	0.460235	0.658688	0.594535	0.680663	0.450304	0.434156	0.495154	0.506043	0.588218	0.557146	0.548219	0.537772	0.742555	0.576305	0.763164	0.503766	0.509422	0.496368	0.54259	0.488862	0.397396	0.459607	0.513113	0.90528	1.11338	0.601929	0.521782	0.485016	0.655955	0.757749	0.488358	0.693923	0.449475	0.389063	0.418494	0.453422	0.51766	0.618562	0.375319	0.225663	0.38412	1.40026	0.581156	0.401365	0.423605	0.692687	0.445224	0.428662
m/z 217.3467	0.494065	0.511864	0.804255	0.611244	0.56673	0.882281	0.479174	0.626068	0.500876	0.753402	0.651567	0.508924	1.23165	0.659641	1.29446	1.60833	0.620142	0.563831	0.339158	0.479671	0.506682	0.339704	0.677846	0.51318	0.818037	0.957855	1.22927	1.2232	0.473717	0.543093	0.835175	0.443061	0.506015	0.383873	0.385049	0.325904	0.550431	0.800695	0.792586	0.37952	0.254851	0.363814	1.49516	0.967382	0.623505	0.794977	0.991027	0.700846	0.620028
m/z 219.2741	0.290085	0.920155	1.98176	1.40268	1.11503	1.93097	0.569455	2.18787	0.275022	1.53751	0.50385	0.318843	0.457797	0.362342	0.834214	1.41368	0.658003	0.48137	0.267003	0.374372	0.378951	0.357947	1.4706	0.463483	0.657695	1.07302	0.840132	1.09566	0.37265	0.555257	0.801525	0.374276	0.263806	0.479227	0.354494	0.294601	0.952578	2.06285	2.40451	0.681262	0.447234	1.08761	1.53192	1.25389	1.43955	1.17696	1.35166	1.35142	0.828676
m/z 220.2846	0.52316	0.621774	1.26165	0.938943	0.718633	1.09354	0.505644	1.09368	0.539852	0.901443	0.614935	0.505041	0.63851	0.573895	0.699336	0.91447	0.739559	0.576951	0.419828	0.446624	0.356151	0.524827	0.730504	0.522524	0.826715	1.00837	0.62619	0.65355	0.620082	0.681844	0.643455	0.462962	0.301039	0.541343	0.452973	0.408592	0.665975	0.761727	0.695798	0.398293	0.174865	0.515224	1.41117	0.668969	0.585415	0.514053	0.760339	0.489473	0.458259
m/z 221.3325	0.437093	0.561115	0.784369	0.596768	1.00214	1.24108	0.81509	1.09017	0.560468	1.0664	0.4642	0.480888	0.823399	1.01016	0.831659	1.69475	0.843433	0.497523	0.623708	0.624476	0.731066	0.68784	0.921272	0.714734	0.755226	1.26463	1.22992	0.932306	0.903667	0.946769	0.826862	0.739802	0.597626	0.901086	0.666433	0.534956	0.636786	0.987195	1.36765	0.596656	0.205839	0.473755	2.75921	1.07057	0.891486	0.763405	0.705142	1.08768	0.679081
m/z 223.3348	0.71987	0.677009	1.00207	0.875317	0.774778	0.787669	0.648662	0.73955	0.586925	0.872894	0.67029	0.720509	0.635167	0.778672	0.520504	0.771858	0.777807	0.469505	0.507947	0.58631	0.696229	0.669902	0.852728	0.560669	0.742405	1.32584	0.78825	0.538568	0.778066	1.13703	0.668588	0.729225	0.466482	0.830177	0.539941	0.551766	0.69953	0.669012	0.886341	0.665491	0.327185	0.662949	1.62557	0.762824	0.612226	0.546934	0.792517	0.529322	0.524842
m/z 224.5324	0.609465	0.584002	0.748597	0.557169	0.783222	0.745479	0.714549	0.710265	0.775272	0.696887	0.596601	0.574795	0.545283	0.73504	0.371773	0.637346	0.888891	0.570072	0.486912	0.6244	0.636457	0.675393	0.94758	0.584213	1.17688	1.38083	0.508906	0.459718	0.653827	0.951299	0.810202	0.630345	0.557819	0.75318	0.621575	0.642898	0.942174	0.599705	0.875227	0.763885	0.201886	0.497025	1.70208	0.597346	0.479534	0.446065	0.870022	0.350134	0.520451
m/z 225.7487	0.544902	0.638349	0.513084	0.758226	0.700417	0.510707	0.566931	0.442572	0.43083	0.594152	0.613853	0.466902	0.78496	1.01302	0.305873	0.551165	0.445035	0.355817	0.323982	0.437042	0.326817	0.440099	0.669736	0.292817	0.651146	0.715529	0.437801	0.323717	0.534897	0.553825	0.61976	0.370141	0.342247	0.397771	0.278121	0.302229	0.489867	0.313494	0.801225	0.255021	0.242095	0.258565	1.77086	0.574513	0.489046	0.314746	0.63303	0.246855	0.266041
m/z 227.3206	0.698304	0.63105	0.872344	0.853283	0.65945	0.754278	0.706428	0.723627	0.545954	0.691587	0.480696	0.645345	0.622828	0.741324	0.596191	0.841337	0.685714	0.528211	0.452452	0.522509	0.573691	0.56761	0.633632	0.521185	0.78587	1.29319	0.543218	0.590665	0.69425	0.476253	0.795531	0.678133	0.444619	0.687188	0.501046	0.471206	0.708926	0.654337	0.87109	0.572708	0.470827	0.509062	1.86888	0.670847	0.827325	0.492448	0.852722	0.719352	0.585953
m/z 228.3685	0.793751	0.242976	0.44426	0.317499	0.382002	0.294967	0.300445	0.286149	0.405018	0.224378	0.680343	0.74512	0.564813	0.533423	0.603903	0.504086	0.594973	0.553713	0.56206	0.486132	0.695008	0.563642	0.509463	0.554903	0.616922	0.709114	0.501634	0.559427	0.654469	0.423509	0.850301	0.607166	0.592301	0.582017	0.618612	0.503315	0.420595	0.403378	0.645029	0.363081	0.369852	0.855251	0.923335	0.472053	0.53948	0.586451	0.605615	0.4477	0.575492
m/z 229.828	0.61884	0.801894	0.759258	0.577154	0.682612	0.775813	0.846801	0.718757	0.559205	0.765724	0.694648	0.823459	0.696942	0.661193	1.04629	1.13122	0.654182	0.758614	0.57707	0.64977	0.647269	0.500034	0.849853	0.587421	0.753219	0.870462	0.822168	0.887703	0.641021	0.680735	0.842008	0.720102	0.867233	0.581952	0.624144	0.555026	0.689034	0.658776	1.20351	0.937132	0.554978	0.873403	1.51285	0.821859	0.801053	0.771191	1.25867	0.700979	0.901484
m/z 231.1753	0.402819	1.10941	0.827752	0.609096	0.718111	1.13152	1.18191	0.873012	0.496294	0.835073	0.717707	0.827536	0.82091	0.761132	1.45532	1.43067	0.795842	0.744277	0.531299	0.696806	0.449918	0.512031	0.923718	0.502487	0.719639	0.895668	0.934332	1.01446	0.538622	0.55835	0.831101	0.695539	1.47979	0.648367	0.599136	0.546707	0.956394	0.822738	2.03621	1.57583	0.705931	1.10298	0.813186	0.97125	1.02003	0.876052	1.28067	0.988353	1.37851
m/z 232.3917	0.51273	1.39508	5.80186	5.53449	1.17702	2.81491	2.46789	2.95696	0.922137	3.76104	0.572466	1.0914	2.22292	1.10473	2.1016	4.77416	3.19646	1.12414	1.02252	1.67151	0.552901	1.42727	2.99984	1.20046	1.60229	2.07193	5.10739	1.73626	1.22528	2.55178	0.725579	1.24646	1.11104	1.73074	1.10359	1.43686	2.371	3.41877	1.71738	1.18994	0.282674	2.68659	1.64305	3.22373	2.45284	2.51393	4.54352	1.77514	2.13629
m/z 233.4021	0.486477	1.15831	3.20351	2.97049	1.10723	1.91856	1.65393	1.75724	0.774882	2.28102	0.72219	0.767307	0.977494	0.700159	1.11909	2.23245	1.58501	0.702335	0.560611	0.748505	0.5015	0.68966	1.23445	0.601735	0.820488	2.07098	1.71182	0.889362	0.806461	1.06497	0.568184	0.6482	0.769991	0.833102	0.553402	0.604922	1.01179	1.39831	1.45594	0.999641	0.282415	1.07281	1.76366	1.33516	1.24825	1.0113	1.5951	0.746247	1.09974
m/z 235.8348	0.599331	0.267656	0.366998	0.382283	0.432533	0.310962	0.227949	0.293112	0.717872	0.326879	0.677096	0.337801	0.285031	0.545015	0.245411	0.300931	0.371757	0.420102	0.340098	0.672863	0.315922	0.49486	0.389423	0.610655	1.40513	0.690951	0.384523	0.276675	0.390048	1.198	0.430847	0.229534	0.393294	0.645353	0.492359	0.503447	0.409369	0.274605	0.62122	0.199503	0.0549591	0.230357	0.508774	0.462366	0.343989	0.259515	0.436229	0.308368	0.227791
m/z 237.3131	0.480922	0.626641	0.900242	0.803428	0.563466	1.30664	0.779776	0.928781	0.576877	1.1327	0.509973	0.59952	0.950738	0.904008	1.31914	1.41754	0.730167	0.582649	0.429514	0.527682	0.323783	0.644976	0.849495	0.596341	0.614852	1.33634	1.33038	0.97665	0.641006	0.848146	0.94328	0.751571	0.317059	0.775207	0.504274	0.491833	0.819174	1.05814	1.26519	0.386618	0.203411	0.665358	1.14176	1.24327	0.886979	0.909197	0.936624	1.03149	0.711612
m/z 238.5294	0.805104	0.620174	1.13098	0.961998	0.88113	1.04817	0.77196	0.915733	0.624455	0.827526	0.682712	0.503423	0.675958	0.973204	0.69361	0.976489	0.627338	0.52875	0.433596	0.470328	0.412388	0.492083	0.635236	0.482512	0.866014	1.14072	0.897426	0.597024	0.446895	0.943838	0.888622	0.524722	0.261895	0.532325	0.422302	0.345882	0.500037	0.542229	0.856223	0.428657	0.284859	0.537929	1.40703	0.767817	0.558488	0.491027	0.510072	0.487976	0.359161
m/z 240.3632	0.869868	0.560615	0.727178	0.644752	0.743864	0.613981	0.565768	0.675177	1.06587	0.75236	0.610511	0.405304	0.431653	0.407824	0.395724	0.526716	0.580319	0.426796	0.403559	0.51639	0.437004	0.47529	0.516958	0.578959	0.963467	1.05203	0.606262	0.393708	0.505752	0.840622	0.72485	0.457816	0.331648	0.639444	0.448903	0.406279	0.541764	0.41337	0.754379	0.375028	0.184278	0.38107	1.68376	0.752208	0.475382	0.34193	0.419161	0.372859	0.384277
m/z 241.4111	0.597174	0.533826	1.00089	0.989128	0.686214	0.68627	0.745187	0.723231	0.760776	0.963218	0.64259	0.491309	0.764743	0.516431	0.420415	0.849975	0.855024	0.490448	0.370236	0.452894	0.461811	0.568211	0.748504	0.596589	0.864576	1.371	0.856335	0.327897	0.698142	0.720794	0.631885	0.567936	0.442819	0.66279	0.474743	0.568662	0.779546	0.782864	0.868946	0.361096	0.192578	0.606046	1.48142	0.926828	0.675217	0.601141	0.892853	0.465274	0.471932
m/z 243.1888	0.314393	0.35872	0.53109	0.687818	0.316503	0.525513	0.333815	0.483031	0.249169	0.508895	0.395597	0.295521	0.420809	0.410922	0.607637	0.757845	0.361921	0.312201	0.224434	0.347241	0.349197	0.3822	0.524843	0.267542	0.59921	1.05899	0.672098	0.619594	0.372939	0.506198	0.655748	0.416346	0.391641	0.441126	0.284764	0.336195	0.438971	0.729298	1.07133	0.338005	0.226078	1.21943	1.55324	0.857431	1.19458	0.780351	1.53605	0.783488	0.612139
m/z 244.349	0.807906	0.394706	0.676176	0.650058	0.488681	0.650293	0.567668	0.549856	0.571305	0.637914	0.573283	0.549082	0.717128	0.72734	0.884067	0.982011	0.653377	0.594875	0.48822	0.621664	0.605931	0.531322	0.656998	0.567261	0.638333	1.40197	0.858057	0.757474	0.708835	0.688816	0.87685	0.597042	0.469192	0.50028	0.456819	0.440944	0.603252	0.633477	1.1417	0.444039	0.37233	0.61033	1.32773	0.678207	0.701971	0.659904	0.780124	0.619132	0.607004
m/z 246.2951	0.740027	0.462186	0.744073	0.55511	0.491848	0.595416	0.771157	0.557109	0.773524	0.58566	0.777526	1.22226	1.17839	0.965542	1.31354	1.04115	0.83956	1.0448	1.13819	1.19795	1.08513	1.16672	0.949549	1.01378	1.14361	1.21527	0.981468	1.00206	0.944453	1.17461	0.802645	0.931405	0.748099	1.09854	0.946531	0.905116	0.757372	0.811324	1.0826	0.792766	0.934897	0.8298	1.09918	0.649832	0.747046	0.728169	0.823765	0.840565	0.812375
m/z 247.3243	0.702404	0.520722	0.662406	0.389082	0.570284	0.565733	0.731267	0.591636	0.650137	0.519024	0.672218	0.9954	1.18824	0.779604	1.23784	0.983128	0.692585	0.895723	0.918862	0.781677	0.851819	0.840989	0.762847	0.769427	0.735315	1.0862	0.846535	0.929575	0.698079	0.772306	0.803399	0.72431	0.447164	0.719711	0.651915	0.636122	0.576986	0.564317	0.821355	0.681717	0.766953	0.458373	1.66884	0.54213	0.409693	0.581304	0.595578	0.693832	0.690358
m/z 248.3535	0.83459	0.527591	0.829725	0.724779	0.529055	0.642414	0.719286	0.598863	0.577865	0.625368	0.675128	0.728027	0.751003	0.763507	0.800924	0.914484	0.622506	0.6097	0.646867	0.442115	0.751891	0.652059	0.771855	0.664478	0.727841	1.24197	0.863037	0.753331	0.616359	0.68336	0.65395	0.58456	0.357522	0.550994	0.499615	0.433551	0.563393	0.688512	0.74417	0.519128	0.564339	0.42348	1.52105	0.689218	0.482257	0.506079	0.816723	0.623043	0.53304
m/z 249.3827	0.683162	0.486508	0.541822	0.459172	0.49631	0.542614	0.725384	0.547271	0.493419	0.493493	0.603383	0.752698	0.811383	0.738794	0.905771	0.875499	0.582279	0.60168	0.758644	0.470393	0.74155	0.577079	0.582163	0.527212	0.663766	0.826434	0.683293	0.661431	0.701144	0.622296	0.584939	0.578545	0.302683	0.454858	0.475347	0.411607	0.596773	0.552473	0.635087	0.525433	0.585047	0.270592	1.11924	0.634133	0.36488	0.465947	0.777874	0.649185	0.465716
m/z 250.4493	0.338881	0.464702	0.786661	0.851392	0.690302	1.15864	0.718256	0.530202	0.818348	1.0434	1.1068	0.888138	0.776292	1.48383	0.979577	0.893496	0.893081	0.803937	0.725329	0.927104	0.409349	0.824523	0.778988	0.891142	1.60855	1.45694	1.16306	0.726122	0.962941	0.689329	0.471045	0.88759	0.325753	1.00704	0.703102	0.922399	1.09242	1.07727	0.631806	0.295485	0.186341	1.07679	0.722982	2.10201	0.791866	1.05247	1.27402	0.604193	0.937645
m/z 251.9463	0.524241	0.530015	0.657995	0.641308	0.681385	0.968063	0.647621	0.56915	0.8297	0.972229	1.08465	0.717863	0.712306	1.0237	0.686232	0.758274	0.925342	0.642024	0.522758	0.814492	0.438288	0.711082	0.757341	0.705627	1.06437	1.29403	0.771052	0.578023	0.548642	0.810949	0.575297	0.704551	0.526207	0.78989	0.611246	0.66936	0.90359	0.686361	0.900229	0.348009	0.180266	0.740095	1.03985	0.974784	0.596965	0.685151	1.07344	0.502469	0.79516
m/z 253.3872	0.546613	0.361243	0.411514	0.494597	0.518972	0.568405	0.378388	0.346267	0.461277	0.349971	0.541557	0.35016	0.36363	0.572029	0.419408	0.459336	0.530825	0.400405	0.287233	0.410841	0.457616	0.422915	0.509419	0.345373	0.702331	1.09887	0.502105	0.343082	0.450167	0.726663	1.02868	0.348466	0.27098	0.493678	0.289004	0.357387	0.367717	0.388318	0.496733	0.258679	0.159703	0.502394	1.62231	0.512063	0.3201	0.313412	0.906447	0.301278	0.258935
m/z 255.3333	0.520097	0.553484	0.539732	0.715694	0.86558	0.818173	0.64121	0.855713	0.957845	0.816187	0.556751	0.958445	1.0009	1.22712	0.719442	0.898388	1.21545	0.937144	0.651644	0.765101	0.471852	0.93076	1.14032	1.13602	1.03238	1.47467	1.17776	0.519162	1.79206	0.910776	0.74864	1.70549	0.453847	1.20681	0.930634	1.27749	1.33983	0.882319	0.702457	0.515745	0.202555	0.87571	1.81437	1.04705	0.811797	0.505595	1.1946	0.5694	0.825362
m/z 256.3625	0.650869	0.456526	0.583272	0.281465	0.399899	0.459806	0.637762	0.33863	0.429153	0.255691	0.392755	0.565393	0.412655	0.401179	0.547883	0.583288	0.563053	0.456738	0.301519	0.250393	0.322109	0.362455	0.40639	0.577075	0.401463	0.672736	0.679799	0.538065	0.561451	0.321739	0.544063	0.55231	0.185926	0.404178	0.510609	0.534729	0.738276	0.598015	0.76859	0.64973	0.361275	0.621313	1.02114	0.99266	0.761214	0.822464	1.01695	0.862013	0.871811
m/z 258.3273	0.569361	0.566578	0.4863	0.645561	0.923391	0.65711	0.590599	0.849738	1.11967	1.00794	0.959767	0.366193	0.619156	0.615961	0.179527	0.495667	1.15209	0.701958	0.539088	1.05546	0.346889	0.949083	0.942525	0.776423	1.27397	0.978657	0.621844	0.183467	0.592089	1.44094	0.456459	0.547831	0.398446	1.09116	0.849313	0.989896	0.925022	0.569501	0.424628	0.534474	0.112641	0.864822	0.160372	0.618385	0.703155	0.515027	0.682142	0.322462	0.65065
m/z 259.7495	0.462835	0.473656	0.358364	0.471874	0.619472	0.480463	0.522144	0.569437	1.0973	0.668002	1.05975	0.416511	0.663584	0.62555	0.231079	0.559387	1.17239	0.728617	0.569046	1.13199	0.398234	1.00474	1.03053	0.8471	1.26884	1.17539	0.674224	0.223709	0.616515	1.47517	0.519378	0.598419	0.408198	1.11112	0.914276	1.04509	0.913252	0.586691	0.459042	0.558646	0.142009	0.975067	0.223677	0.679965	0.740662	0.571964	0.713353	0.379563	0.75071
m/z 260.8161	0.65207	0.563543	0.520103	0.49912	0.722366	0.585322	0.719881	0.627512	0.983025	0.690744	0.975462	0.674339	0.851231	0.669827	0.595648	0.84556	1.04118	0.800199	0.686801	0.924789	0.481101	1.00582	1.0863	0.952778	1.05793	1.28905	0.754581	0.494399	0.74467	1.25418	0.832701	0.906025	0.467962	1.05944	0.934166	0.978536	1.04104	0.705839	0.659448	0.783114	0.398261	0.869068	0.697216	0.72594	0.741012	0.612081	0.746251	0.621387	0.784545
m/z 262.2944	0.765495	0.512666	0.569768	0.433794	0.52906	0.536477	0.734716	0.565276	0.639089	0.380219	0.655511	0.919584	1.05983	0.761135	0.969503	1.0318	0.770661	0.818695	0.882041	0.626982	0.932106	0.79078	0.847333	0.768902	0.813818	1.13086	0.812024	0.816942	0.934332	0.680889	0.835179	0.816603	0.443436	0.569969	0.670488	0.625303	0.772339	0.680366	0.880008	0.686337	0.828298	0.429054	0.824008	0.749249	0.529141	0.573745	0.783006	0.796607	0.680506
m/z 263.4358	0.54766	0.41306	2.97673	3.48206	0.343662	0.366445	0.534809	0.452464	0.33842	0.41646	0.64587	0.449225	0.490711	0.497726	0.547214	1.80933	0.480159	0.408894	0.417775	0.405494	0.727527	0.498617	0.594427	0.482666	0.554003	0.741487	2.46045	1.45466	0.602941	0.571481	1.02762	0.644044	0.327261	0.579134	0.463785	0.464945	1.54787	4.14283	1.89275	1.29977	0.562734	1.4414	2.1277	3.25144	3.19837	2.26019	3.72641	2.55669	1.44141
m/z 265.3258	0.68977	0.499241	0.76161	0.645488	0.543449	0.668969	0.522636	0.460025	0.614236	0.675517	0.673723	0.637984	0.7233	0.701664	0.782991	0.674637	0.636464	0.609042	0.505716	0.490508	0.71814	0.56463	0.709663	0.654615	0.825473	1.01243	0.739033	0.689784	0.777627	0.591026	0.883567	0.701517	0.42902	0.611298	0.505466	0.475075	0.756984	0.734172	0.621256	0.404043	0.489563	0.570944	1.17379	0.769509	0.630783	0.616159	0.699223	0.673897	0.522558
m/z 266.3737	0.858625	0.497251	0.744044	0.752051	0.466416	0.504726	0.483817	0.480798	0.499836	0.496516	0.549091	0.484499	0.586597	0.436636	0.520682	0.838341	0.541961	0.480214	0.320982	0.436283	0.559903	0.431681	0.574284	0.473466	0.803487	1.12483	0.786993	0.548251	0.55067	0.840244	0.711148	0.431701	0.352968	0.643238	0.451078	0.419882	0.598514	0.785383	0.760708	0.433082	0.279351	0.572409	1.0503	0.967274	0.681064	0.665348	0.9162	0.553098	0.559611
m/z 267.4029	0.665886	0.931645	0.688516	0.520652	0.518439	0.555383	0.445489	0.434975	0.691274	0.509395	0.695893	1.07164	0.578483	0.85088	0.618725	0.753916	0.675907	0.993365	0.509804	0.614909	0.811508	0.750746	0.865535	0.785475	0.883924	1.58359	0.683919	0.504085	0.715587	0.974782	0.635913	0.993349	0.397213	0.726959	0.687942	0.727217	0.893867	0.679342	0.749423	0.551419	0.481391	0.508335	1.80634	0.694739	0.620939	0.594834	0.899087	0.708217	0.423774
m/z 269.2367	0.626798	0.764864	0.756599	0.843066	0.778063	0.639999	0.548114	0.62125	0.696063	0.534579	0.476838	0.600262	0.627133	0.697503	0.561642	0.848199	0.796729	0.442667	0.336407	0.457814	0.415187	0.507755	0.572501	0.471142	0.675789	1.56236	0.845441	0.637057	0.488922	0.74562	0.780752	0.481226	0.390557	0.529799	0.428548	0.439826	0.66818	0.635192	0.89684	0.333291	0.20805	0.55405	1.33672	0.725167	0.696638	0.638218	1.36916	0.71348	0.595361
m/z 270.3595	0.325732	0.351382	1.46977	1.71768	0.268607	0.350708	0.311542	0.303936	0.203253	0.302826	0.286799	0.240613	0.457779	0.391734	0.452288	0.604876	0.389454	0.18642	0.130156	0.189325	0.273652	0.170316	0.305128	0.190036	0.292119	0.575027	1.17386	1.02694	0.328233	0.306978	0.652349	0.245741	0.16505	0.27391	0.214211	0.385533	0.707968	1.49521	1.34616	0.585689	0.352577	1.68455	0.923612	3.78631	3.43364	2.26934	4.91343	2.05402	1.85585
m/z 271.6881	0.464801	0.437931	1.22787	1.39187	0.466726	0.660333	0.465697	0.528163	0.419751	0.610256	0.560981	0.389832	0.751442	0.616764	0.690785	1.00677	0.550758	0.432419	0.40686	0.454828	0.382771	0.430009	0.496747	0.485313	0.671872	0.905929	1.1349	0.998844	0.484713	0.587554	0.785068	0.391866	0.284593	0.505061	0.341746	0.434703	0.734842	1.0698	1.21755	0.518469	0.356209	0.977334	1.38795	2.39373	1.87562	1.28341	2.38456	1.35986	1.14992
m/z 273.2974	0.971822	0.676855	0.633057	0.209242	0.781857	0.81589	0.765959	0.667251	0.929848	0.680315	0.840638	0.916588	1.0808	1.07984	1.05643	0.804929	0.772656	1.01669	0.960511	1.01942	1.09385	0.95054	0.755669	0.816254	0.982437	1.06777	0.750253	1.07386	0.798975	0.763741	0.876404	0.769481	0.526974	0.798197	0.896003	0.822948	0.885032	0.669424	1.11412	0.870873	1.09345	0.338344	0.757785	0.500922	0.303957	0.702213	0.337914	0.895342	0.891545
m/z 274.3078	0.796422	0.503166	0.519521	0.155905	0.48004	0.578637	0.764903	0.420397	0.71227	0.429365	0.85031	1.16242	1.06226	0.964923	1.38651	0.836828	0.754401	1.01338	0.95027	0.954326	1.15419	0.966738	0.792886	0.886445	0.92825	1.04395	0.732707	1.1361	0.810466	0.750469	0.932413	0.831503	0.528376	0.818166	0.920798	0.816738	0.913083	0.70901	1.14	0.871206	1.14567	0.384257	0.754691	0.593747	0.357939	0.712629	0.490714	0.925665	0.938855
m/z 276.3101	0.749769	0.491799	0.688784	0.661142	0.621171	0.689016	0.823707	0.59942	0.657502	0.504826	0.757121	0.946241	1.01515	0.861561	1.01953	1.10529	0.666548	0.840671	0.916786	0.779538	0.947257	0.932089	0.744069	0.803752	0.862965	1.20491	0.681747	0.94704	0.730491	0.609736	0.890521	0.864045	0.461262	0.83931	0.750337	0.697818	0.767685	0.702966	0.868132	0.742659	0.971034	0.424757	1.16183	0.712359	0.477717	0.651598	0.712052	0.942158	0.694005
m/z 277.3206	0.782522	0.664166	0.747815	0.669705	0.657008	0.752625	0.769574	0.697228	0.683442	0.599603	0.622727	0.71958	0.923371	0.876684	0.932619	0.917004	0.617113	0.702279	0.671635	0.631994	0.755895	0.6658	0.735661	0.688843	0.787978	1.08906	0.702549	0.807051	0.683	0.671269	0.799914	0.610173	0.299412	0.699532	0.565724	0.488447	0.642049	0.642995	0.805714	0.522671	0.65167	0.449816	1.47102	0.584839	0.632901	0.498501	0.859011	0.82218	0.650321
m/z 279.3228	0.701971	0.654873	2.06163	1.76284	0.958281	0.876016	1.36547	1.02151	0.76001	0.786562	0.421555	0.801883	1.06283	0.608531	0.471967	1.75658	0.941951	0.776961	0.799728	0.340785	0.678988	0.360129	0.733324	0.46316	0.617993	0.734373	0.877061	0.67994	0.708889	0.414198	0.628945	1.03908	0.587796	0.851554	0.564612	0.361926	0.641233	1.09287	1.04374	1.18963	0.605147	0.430408	3.91068	0.830025	0.861409	0.634332	0.857928	0.72262	0.56586
m/z 280.3707	0.676831	0.303153	0.247457	0.248488	0.53567	0.267587	0.356295	0.311072	1.27576	0.335355	0.908663	0.526797	0.440074	0.681054	0.122728	0.364956	0.790193	0.79627	0.579481	1.01664	0.514782	1.01577	0.685786	1.00629	1.6423	1.00806	0.309067	0.194408	0.861277	1.68075	0.327405	0.621201	1.11726	1.14159	1.16518	0.999415	0.815643	0.326874	0.356974	0.498671	0.138233	0.318832	1.00978	0.281856	0.305277	0.230134	0.328802	0.187059	0.304005
m/z 282.3355	0.605677	0.523103	0.68091	0.86097	0.834726	1.07649	0.721487	0.899388	0.863562	0.862603	0.775905	0.821513	1.15125	1.86727	0.996033	1.012	1.23834	0.713146	0.658603	0.912217	0.546877	1.10733	1.0248	0.909922	1.2043	1.66876	1.22772	0.771502	1.2528	1.18076	1.06968	1.29166	0.602283	1.19345	0.951966	1.30262	1.13151	1.05614	1.0982	0.618493	0.248587	0.901347	1.00806	1.4145	1.00228	0.909434	0.986004	0.817858	0.926462
m/z 283.4022	0.654938	0.580852	0.808638	0.754463	0.667483	0.910862	0.680077	0.699288	0.75393	0.656611	0.64329	0.909579	0.898458	1.01195	0.925585	1.03642	0.891572	0.7728	0.745901	0.705622	0.635288	0.948558	0.978726	0.910744	0.894869	1.50742	0.96413	0.943782	0.963414	0.88545	0.902618	0.851858	0.481287	1.02878	0.788178	0.781299	0.858527	0.960602	1.13956	0.540145	0.497987	0.545821	1.11785	1.05228	0.802444	0.814466	0.8752	0.782831	0.668012
m/z 285.3296	0.71742	0.562708	0.752145	0.41521	0.558763	0.599044	1.20122	0.621464	0.617018	0.498545	0.498776	0.766294	0.904775	0.771051	0.505734	0.79178	0.680284	0.623071	0.765395	0.635549	0.774029	0.702259	0.735552	0.711962	0.602182	0.882574	0.663543	0.611905	0.857174	0.758021	0.695712	0.898593	0.652188	0.837953	0.798678	0.552665	0.50202	0.61576	0.707093	0.834878	0.446045	0.403326	1.38744	0.676844	0.601352	0.412584	0.570276	0.63906	0.635444
m/z 286.3774	0.816626	0.629477	0.959084	0.78851	0.670244	1.00559	1.08563	0.841085	0.672124	0.704337	0.489198	0.82359	1.30693	0.884706	0.999897	1.14156	0.859334	0.708679	0.678027	0.576695	0.579018	0.641449	0.815314	0.704638	0.509752	1.08535	0.827076	0.839128	0.834294	0.572343	0.749331	0.731763	0.582897	0.669648	0.634579	0.439236	0.636785	0.855589	0.890538	0.639383	0.346603	0.513644	1.22061	1.05229	0.713754	0.599344	0.680976	0.598892	0.689525
m/z 287.4254	0.594474	0.103107	0.153289	0.176076	0.1623	0.14933	0.151255	0.166433	0.166034	0.150446	0.395612	0.116163	0.183433	0.179148	0.142898	0.178684	0.272484	0.141558	0.13721	0.218493	0.429936	0.256734	0.190596	0.177314	0.329161	0.304835	0.217739	0.139908	0.165237	0.910886	0.669315	0.13803	0.136208	0.233318	0.161798	0.155744	0.246911	0.184379	0.355397	0.178798	0.0806101	0.168331	0.325871	0.201522	0.292551	0.134169	0.219071	0.131026	0.194596
m/z 289.1843	0.95706	0.671075	0.569514	0.601868	0.858739	0.608833	0.702005	0.709017	0.721344	0.50573	0.553011	0.584629	0.696743	0.82715	0.688991	0.926428	0.681299	0.582528	0.664306	0.520385	0.583153	0.752206	0.812685	0.705901	0.94112	1.08727	0.579473	0.648611	0.70221	0.875211	1.11153	0.639129	0.331412	0.527645	0.524012	0.474718	0.654956	0.517452	0.860478	0.585871	0.503068	0.392232	0.876153	0.591428	0.49906	0.513247	0.494068	0.750179	0.538294
m/z 290.3071	0.695832	0.512049	0.508345	0.353483	0.60457	0.532502	0.737051	0.651357	0.590443	0.39472	0.661931	0.976721	1.22121	0.882371	1.15405	1.16678	0.868584	0.913963	0.99182	0.67173	1.04229	0.861829	0.805702	0.82497	0.693733	1.03993	0.732895	0.808575	0.844654	0.546608	0.911389	0.855526	0.401796	0.654714	0.743869	0.584977	0.750482	0.625358	0.722313	0.651518	1.00838	0.331463	0.786793	0.496023	0.417473	0.504234	0.550911	0.917013	0.663707
m/z 292.3093	0.734865	0.513886	0.610574	0.605131	0.637154	0.692954	0.769135	0.672915	0.578409	0.536726	0.745553	0.957648	1.22627	0.932707	1.33775	1.24619	0.879243	0.878406	0.97733	0.654451	0.956963	0.917969	0.936402	0.840836	0.830866	1.06724	0.976125	0.97985	0.931581	0.575101	1.00204	0.908229	0.384941	0.744762	0.762647	0.695339	0.835774	0.940954	0.916873	0.670111	1.1544	0.617398	1.2525	0.791449	0.726635	0.68441	0.794885	1.15368	0.780072
m/z 293.3198	0.744752	0.588644	0.662997	0.62265	0.61807	0.761494	0.880374	0.699732	0.612616	0.63001	0.60714	0.882054	1.223	0.779821	1.08935	1.29672	0.895315	0.859618	0.949797	0.564002	0.8287	0.748293	0.922442	0.762675	0.887129	0.937246	0.904814	0.824943	0.79548	0.627068	0.765971	0.855647	0.385076	0.765421	0.612287	0.552693	0.687671	0.702848	0.917609	0.717083	0.908154	0.507508	1.7831	0.877592	0.51818	0.577235	0.861736	0.920341	0.647968
m/z 295.0975	0.34629	0.504429	0.731037	0.62787	0.745205	0.989308	0.437615	0.784972	0.493157	0.699016	0.689222	0.593376	0.650607	0.828829	0.550954	0.76343	0.752127	0.436943	0.444611	0.399963	0.263839	0.497988	0.700998	0.531089	0.654897	0.849628	0.706585	0.544676	0.569779	0.354833	0.402739	0.615617	0.247034	0.611009	0.408526	0.479367	0.68893	0.850794	0.732695	0.335151	0.173258	0.508528	0.790248	0.860794	0.54891	0.535303	0.533991	0.440851	0.431186
m/z 296.2764	0.46196	0.736683	0.631799	0.773939	1.08176	1.0008	0.827904	1.00406	1.08494	1.05689	1.1415	0.566584	1.07141	0.929819	0.462675	0.990004	1.814	0.890398	0.613086	1.24449	0.466882	1.16464	1.71854	0.839954	1.34566	2.41127	0.943938	0.540535	0.508878	1.54899	0.681103	0.633009	1.16557	1.2317	0.93327	0.982725	1.49776	0.954725	1.31833	1.08679	0.210713	1.53123	0.74279	1.08155	1.18813	0.853375	1.11193	0.562685	1.2272
m/z 298.2787	0.551816	0.645677	0.61889	0.65824	0.879997	1.2492	0.765142	0.812922	1.14227	0.921566	1.20874	1.03831	1.16426	1.608	1.32724	1.18301	1.44522	1.07059	0.849453	1.07761	0.624347	1.39206	1.35141	1.364	1.62735	1.99859	1.21105	0.929173	1.24123	0.903288	0.757963	1.18613	0.63223	1.19318	1.0783	1.17163	1.59224	1.07572	1.14847	0.633614	0.283137	1.00525	0.989419	1.40558	0.770745	0.91946	0.957648	0.768186	0.963712
m/z 299.4201	0.711362	0.777598	1.00126	0.930554	0.804061	1.15761	0.9249	0.992921	0.98006	1.11257	1.10182	0.837297	1.12053	1.35594	1.12154	1.29499	1.12353	0.9362	0.737468	0.927829	0.643954	1.07419	1.11042	1.05913	1.32943	1.62731	1.31423	0.914583	1.10168	1.23151	1.14989	1.05902	0.534045	1.20051	0.897897	0.994053	1.24711	1.14644	1.166	0.643017	0.40116	0.940564	1.4734	1.49411	1.08101	0.953196	1.25053	0.827838	0.895555
m/z 301.3288	0.854689	0.85203	1.32913	1.06462	1.24772	1.1537	1.28779	1.11683	0.990221	0.913062	0.560364	0.871077	1.07097	0.916314	0.861339	1.42452	0.873718	0.671744	0.735844	0.513742	0.524394	0.51269	0.65495	0.515548	0.585011	1.13851	0.618487	0.620622	0.790802	0.470405	0.56423	0.845182	0.821392	0.94826	0.594156	0.482102	0.668331	0.612688	0.880156	1.07528	0.481757	0.505697	4.71566	0.691806	0.566159	0.433002	0.851506	0.598049	0.490818
m/z 302.358	0.678031	0.966473	1.31164	0.992674	0.777708	1.10551	0.849353	0.915654	0.780988	0.933955	0.791447	0.928675	0.978575	1.20212	1.46432	1.34706	0.955626	0.887871	0.712447	0.78681	0.850938	0.790301	1.02081	0.844789	1.02357	1.19017	0.95455	1.03047	0.88812	0.666253	0.89016	0.901782	0.506483	1.00417	0.783184	0.794785	1.08241	1.0976	1.19921	0.850285	0.486268	0.977687	2.0419	1.10703	1.0285	0.82631	1.42748	1.13544	0.752827
m/z 303.3685	0.456101	0.517721	0.611027	0.649593	0.584806	0.726502	0.489817	0.54812	0.535191	0.597826	0.632939	0.56927	0.659274	0.961779	0.732034	0.693259	0.825584	0.515019	0.448389	0.462061	0.450301	0.504774	0.646115	0.589595	0.666753	0.823493	0.650216	0.523648	0.60947	0.315638	0.391426	0.689685	0.2964	0.728593	0.54273	0.522794	0.692129	0.572941	0.625053	0.366321	0.20722	0.538258	1.18861	0.760773	0.504699	0.411168	0.781341	0.426494	0.43351
m/z 304.5474	0.919593	0.8832	1.03787	1.04187	0.656818	1.02602	0.966133	0.808458	0.683941	0.756791	0.268586	0.308164	0.359295	0.357745	0.342425	0.371902	0.389247	0.239193	0.250768	0.202387	0.482454	0.702934	0.816161	0.702802	0.920784	1.16663	0.862816	0.840268	1.00922	0.609809	0.835685	0.772625	0.502842	0.776048	0.584476	0.647063	0.838825	0.723524	0.884577	0.609809	0.299607	0.625117	2.46262	0.912695	0.686105	0.520381	1.35037	0.739103	0.704908
m/z 306.4373	0.871773	0.701739	1.07163	1.0175	0.833194	1.16967	0.96095	1.06272	0.873268	0.976227	0.636449	0.607508	0.91907	0.741713	0.653674	0.946024	0.824845	0.712687	0.542726	0.611399	0.718939	0.694763	0.90434	0.692445	0.944281	0.941649	0.940107	0.682433	0.836884	0.583745	1.00727	0.816538	0.42131	0.652203	0.641961	0.709239	0.728729	0.821257	0.952747	0.585874	0.403219	0.579868	1.01264	0.955097	0.653628	0.543163	1.1392	0.644078	0.611862
m/z 308.2899	0.694017	0.489556	0.615831	0.556843	0.607742	0.790333	0.762162	0.783622	0.841727	0.666638	1.19219	0.942624	1.27767	1.16464	1.02343	1.33879	0.94261	1.18457	0.891378	0.802617	0.967556	1.1832	0.901394	1.08588	0.997366	1.44506	0.962856	0.871373	0.946566	0.853057	0.933685	0.978937	0.454505	0.931202	0.872938	0.845574	0.861547	0.830577	1.1154	0.681123	0.752085	0.491233	1.16283	0.820463	0.52959	0.659938	0.803627	0.856028	0.69693
m/z 309.3378	0.766656	0.519299	0.634078	0.478805	0.564367	0.62019	0.758683	0.681115	0.686831	0.644757	0.72277	0.897216	1.19114	0.883137	0.954905	1.07268	0.807778	0.908874	0.772344	0.564177	0.908411	0.892558	0.899056	0.940766	0.669105	1.34684	0.764665	0.819763	0.778367	0.775064	0.836354	0.872719	0.419429	0.83536	0.619778	0.519886	0.773507	0.676905	1.03983	0.612661	0.679578	0.452968	1.11456	0.668063	0.49303	0.527142	0.672235	0.772592	0.532859
m/z 310.3483	0.788445	0.503237	0.694442	0.509833	0.516471	0.630598	0.803858	0.594215	0.591313	0.522246	0.653047	0.888624	0.873512	0.641416	0.916409	1.20808	0.728905	0.80274	0.74822	0.519856	0.789214	0.746905	0.814106	0.721465	0.608602	0.907503	0.746787	0.831488	0.757452	0.648542	0.821914	0.875691	0.482301	0.779576	0.579803	0.48868	0.683367	0.721631	1.01256	0.806265	0.784701	0.460345	2.00371	0.748576	0.582829	0.54157	0.685504	0.828754	0.499834
m/z 311.3775	0.707114	0.554405	0.779561	0.348299	0.655261	0.934143	0.918392	0.877058	0.613125	0.775428	0.642602	0.917319	1.05982	0.584805	0.939937	1.24733	0.673896	0.747988	0.904309	0.55734	0.762021	0.770428	1.08213	0.806983	0.531643	0.99422	0.797797	0.902315	0.696155	0.472796	1.01956	0.798749	0.485667	0.694085	0.648531	0.486634	0.674614	0.901586	1.17685	0.806492	0.883063	0.43713	1.81208	0.674321	0.528985	0.540559	0.479642	1.25793	0.655214
m/z 312.4066	0.813373	0.601659	0.65579	0.333529	0.651017	0.743693	0.879919	0.678199	0.662939	0.583032	0.732011	0.893825	0.991321	0.675084	0.883203	1.09436	0.648274	0.779378	0.938232	0.660556	0.800206	0.806854	1.0042	0.849192	0.500783	0.826546	0.804883	0.787807	0.69258	0.530877	1.05207	0.728246	0.570451	0.708139	0.673101	0.496671	0.646501	0.852417	0.935989	0.774416	0.774168	0.428903	1.70713	0.682603	0.506289	0.527382	0.480499	1.15585	0.684374
m/z 314.3902	0.808205	0.604038	0.724748	0.399223	0.658336	0.72617	0.884537	0.640485	0.689136	0.497001	0.583094	1.02102	1.00247	0.816936	0.969839	1.08389	0.644657	0.778876	0.911498	0.592108	0.761548	0.762476	0.87395	0.844293	0.564332	1.20318	0.716797	0.849025	0.73447	0.49113	0.929873	0.773083	0.609619	0.641094	0.658037	0.527485	0.734763	0.805825	0.869835	0.798144	0.711877	0.41907	1.89247	0.702579	0.418674	0.475295	0.437481	1.02554	0.596877
m/z 316.2802	0.815513	0.976014	0.851149	0.387091	0.832864	1.12762	1.09659	0.666929	0.728959	0.66583	0.661652	1.25157	0.827981	1.38624	1.78729	1.10896	0.897835	0.960537	0.955383	0.874935	1.07484	0.969485	1.15569	1.15762	1.13302	1.72872	1.03919	1.3044	1.45611	0.92611	1.16492	1.41984	0.502706	1.20033	1.20227	1.21495	1.62288	1.14095	1.39866	1.2661	0.898956	0.736924	1.04984	0.997745	0.502372	0.955009	0.736739	1.24968	0.736945
m/z 317.3842	0.918553	1.01174	0.726002	0.299365	0.836074	0.748665	1.04136	0.728657	0.896572	0.6417	0.632789	1.19723	0.714367	1.46924	1.13968	0.869678	0.833155	1.01751	0.982224	0.889225	1.08266	0.979993	1.00555	1.25171	1.15908	1.38133	0.636796	0.94929	1.5609	0.932787	0.99929	1.52807	0.524415	1.23831	1.2851	1.29728	1.40902	0.810237	0.960206	1.32888	0.937109	0.645006	0.920315	0.496746	0.382575	0.540602	0.519834	1.07111	0.637853
m/z 319.3116	0.94513	0.732794	0.557588	0.271397	0.635153	0.521977	0.759428	0.575883	0.594059	0.464566	0.541682	0.768218	0.553802	0.913215	0.737138	0.611199	0.753424	0.708048	0.646808	0.733724	0.912653	0.818745	0.796013	0.888164	1.0308	1.12661	0.587815	0.663758	1.14935	1.22617	0.929941	0.990455	0.356808	0.898634	0.843169	0.860704	0.85239	0.55881	0.753919	0.896395	0.578759	0.518899	0.943677	0.461038	0.375327	0.415606	0.43767	0.720824	0.485149
m/z 320.3221	0.843712	0.636027	0.698437	0.778245	0.702133	0.794029	0.663494	0.709172	0.855467	0.656452	0.749311	0.819892	0.843793	1.03382	0.709001	0.786882	0.839947	0.754182	0.666748	0.826949	0.719741	0.868135	0.982407	0.784739	1.15773	1.19667	0.821903	0.620789	1.26791	1.11233	0.937344	1.20118	0.446018	0.944068	0.847101	0.936665	1.11615	0.921299	0.915924	0.849072	0.486175	0.776354	1.5166	0.773717	0.78022	0.596794	0.924921	0.87704	0.622791
m/z 322.1372	0.84069	0.61861	0.844533	0.770224	0.585006	0.924904	0.890912	0.762043	0.815812	0.69144	0.734543	0.682266	0.684519	0.841027	0.681412	1.02511	0.760387	0.559761	0.564398	0.615507	0.778236	0.628991	0.755931	0.627407	0.773752	0.785127	0.755753	0.717892	0.594355	0.705029	1.19139	0.544145	0.38627	0.714305	0.460172	0.503618	0.721308	0.649623	0.930796	0.522896	0.434734	0.732456	1.14056	0.82672	0.577072	0.50063	0.754422	0.653737	0.503877
m/z 323.3161	0.850454	0.66612	0.816568	0.620461	0.728746	0.845612	0.848101	0.861762	0.756242	0.76636	0.698764	0.812383	0.918629	0.807917	0.859721	1.08834	0.64325	0.66636	0.693702	0.596895	0.735689	0.621771	0.76217	0.612272	0.772242	0.928721	0.772603	0.76017	0.702335	0.78687	0.991223	0.675552	0.415986	0.727974	0.497714	0.454594	0.688111	0.657978	1.08329	0.552414	0.530429	0.532171	1.79597	0.678156	0.600619	0.554711	0.672041	0.821786	0.510573
m/z 324.4763	0.365057	0.414927	0.493258	0.567648	0.457692	0.837363	0.565636	0.505024	0.541108	0.562437	0.746536	0.789544	0.805726	1.18114	0.826107	0.845912	0.986808	0.574016	0.6434	0.643969	0.400974	0.736958	0.721807	0.806754	0.92447	1.05998	0.834732	0.599646	0.82444	0.484665	0.524961	0.715908	0.317618	0.849416	0.575293	0.680305	0.807915	0.78936	0.577968	0.364998	0.214692	0.621586	0.701604	1.08036	0.485602	0.516794	0.579791	0.518579	0.546988
m/z 326.3662	0.709284	0.536644	0.8602	0.638429	0.638037	0.877873	0.776792	0.693131	0.688824	0.693907	0.814862	0.863083	0.954429	0.775466	0.940502	1.19618	0.771354	0.755585	0.807855	0.665264	0.750192	0.841253	1.03314	0.883158	0.885768	1.27057	0.886248	0.968685	0.815358	0.819022	1.1618	0.816512	0.533866	0.758959	0.675711	0.641566	0.898501	1.08739	0.948952	0.708533	0.642661	0.571508	1.86211	0.986121	0.650565	0.700735	0.56285	0.993374	0.662443
m/z 327.3767	0.808091	0.720263	0.780991	0.414247	0.635669	0.838719	0.999033	0.812137	0.698896	0.685843	0.811153	1.01269	1.05399	0.909908	1.0436	1.45941	0.922189	0.934285	0.847603	0.703887	0.772036	0.990693	1.28671	0.887594	0.798212	1.30545	0.894159	0.907743	0.783202	0.688882	1.41651	0.955531	0.659507	0.978185	0.755184	0.639933	0.851372	0.966829	1.21404	1.19746	0.781761	0.537704	1.81741	0.780002	0.692	0.650546	0.646398	1.33854	0.821136
m/z 329.3603	0.915833	0.89859	0.967629	0.766052	0.837588	1.04311	1.28862	0.954138	0.805274	0.852208	0.766175	1.04859	1.12697	0.976467	1.23739	1.39574	1.07221	0.903149	0.81119	0.776156	0.873569	0.863369	1.13384	0.811039	0.840441	1.36623	0.943037	0.962039	0.926152	0.812808	1.31611	0.980864	0.75177	0.973202	0.786684	0.68534	1.03651	1.02521	1.34392	1.1718	0.826526	0.802067	1.44676	0.922814	1.03618	0.674328	0.886801	1.33866	0.966594
m/z 331.3251	0.746574	0.470634	0.602224	0.337992	0.690736	0.72743	0.551881	0.650409	0.60309	0.465257	0.840732	0.895223	1.12163	0.754928	0.714645	1.12989	0.841417	0.899588	0.622891	0.563474	1.00628	0.819585	1.02302	0.882329	0.735082	1.35238	0.698312	0.905463	0.929664	0.701554	1.56696	0.803487	0.674389	0.882847	0.705856	0.633343	0.777995	0.736546	0.994062	0.762203	0.602141	0.703035	1.75849	0.682621	0.527202	0.469587	0.600333	0.649154	0.524975
m/z 333.2712	0.545422	0.426467	0.658579	0.368814	0.496732	0.664761	0.477725	0.485966	0.421218	0.505091	0.373841	0.692207	0.690188	0.53022	0.493841	0.754082	0.423764	0.547554	0.554444	0.378132	0.451244	0.35472	0.454358	0.535808	0.441119	0.700946	0.378717	0.446296	0.526451	0.333524	0.642032	0.583662	0.496365	0.581642	0.44552	0.407608	0.485703	0.430925	0.706328	0.506194	0.313942	0.198268	1.04664	0.468983	0.267928	0.25554	0.263773	0.395873	0.257188
m/z 335.2547	0.653152	0.480322	1.03215	0.70167	0.615695	0.943559	0.647639	0.812172	0.63373	0.742551	0.446962	0.728876	0.852053	0.73096	0.604159	0.979786	0.727801	0.588911	0.50586	0.558426	0.435556	0.443276	0.504984	0.601186	0.615384	0.869897	0.531064	0.510756	0.592428	0.53723	0.80605	0.653633	0.520043	0.734008	0.454227	0.484037	0.504504	0.583744	0.769805	0.435715	0.339782	0.529133	1.79054	0.767472	0.665624	0.430935	0.611431	0.46047	0.540178
m/z 336.4523	0.661865	0.385699	0.689444	0.714858	0.407942	0.615798	0.599173	0.545777	0.510372	0.531429	0.692934	0.498833	0.660223	0.612247	0.542686	0.710419	0.618992	0.4353	0.403399	0.465194	0.643338	0.602321	0.624108	0.502151	0.840622	0.78119	0.69	0.553308	0.523271	0.877096	1.39419	0.673101	0.398343	0.789344	0.448062	0.497359	0.62958	0.700413	0.771743	0.531009	0.444505	0.756561	1.24099	0.774174	0.563325	0.467031	0.74373	0.55224	0.558342
m/z 338.2674	0.589499	0.566207	0.569025	0.280167	0.42055	0.365521	1.1095	0.453151	0.595069	0.347317	0.369246	1.0848	0.671214	0.784498	0.432221	0.49088	0.779624	0.606233	0.665935	0.581605	0.736369	0.611037	0.599631	0.852368	0.726153	0.799886	0.386673	0.53483	1.37544	0.65198	0.756227	1.26464	0.841824	1.01842	0.921798	0.860846	0.754438	0.595744	0.557454	1.22755	0.736511	0.443233	1.69952	0.390552	0.512211	0.30339	0.344975	0.600637	0.626107
m/z 339.2779	0.670622	0.582983	0.655942	0.207108	0.38232	0.262782	0.715437	0.322296	0.58006	0.316879	0.258238	1.1973	0.295651	0.816553	0.251809	0.358506	0.508163	0.496587	0.599162	0.428487	0.630075	0.490742	0.351753	0.86631	0.634427	0.749927	0.206415	0.296137	1.22947	0.521911	0.401182	0.963604	0.82093	0.877182	0.78903	0.811308	0.56596	0.308755	0.289035	1.06276	0.394216	0.190814	1.49934	0.232121	0.215604	0.130981	0.189593	0.337289	0.212604
m/z 340.2884	0.686123	0.593373	0.687422	0.328106	0.407871	0.383971	0.768386	0.446727	0.601421	0.374353	0.374755	1.15294	0.513396	0.894703	0.376764	0.556149	0.646628	0.605381	0.665871	0.504125	0.646481	0.56264	0.508648	0.927678	0.575055	0.941375	0.36617	0.436744	1.1858	0.566058	0.53997	0.991944	0.835046	0.969237	0.823636	0.838454	0.643827	0.483645	0.50946	1.02255	0.465103	0.323806	1.69078	0.489369	0.400689	0.281659	0.488528	0.497497	0.376363
m/z 342.3655	0.764745	0.527809	0.814567	0.671766	0.795338	1.02655	0.792084	0.888081	0.678079	0.872178	0.7253	0.73428	1.04614	0.891563	1.1101	1.51967	0.906542	0.701823	0.612602	0.654943	0.776279	0.786202	0.920725	0.742044	0.683378	1.38912	0.989734	0.963989	0.684519	0.86264	1.21748	0.652372	0.527041	0.846405	0.646828	0.515652	0.777392	0.927259	1.14289	0.603757	0.509574	0.623196	2.13751	0.879417	0.812536	0.682541	0.872953	1.10385	0.678551
m/z 344.3116	0.815819	0.688216	0.836031	0.719221	0.735246	1.04648	0.881664	0.742551	0.827075	0.877491	0.599493	0.709732	1.09125	0.634803	1.1189	1.09183	0.864275	0.667635	0.678827	0.628621	0.727954	0.794029	0.993367	0.759884	0.776621	1.37662	0.979972	0.905779	0.75418	0.748435	0.986188	0.736612	0.463897	0.646853	0.604465	0.564887	0.90251	0.846512	0.980959	0.614912	0.597386	0.489989	1.61092	0.979266	0.569362	0.636982	0.741785	0.810232	0.65092
m/z 345.3595	0.905754	0.682745	0.749177	0.642989	0.681068	0.7936	0.931576	0.741483	0.834541	0.736958	0.9052	0.749054	0.934082	0.871554	0.938674	1.03239	0.813571	0.66798	0.592194	0.657325	0.556751	0.752935	0.750136	0.662111	0.842132	1.34955	0.729437	0.68305	0.721549	1.01177	0.96517	0.74544	0.633901	0.810135	0.68366	0.581737	0.769748	0.666831	1.01465	0.705712	0.520385	0.533147	2.08809	0.790862	0.52182	0.507931	0.678489	0.712536	0.519718
m/z 346.501	0.870784	0.664045	0.708789	0.817357	0.689413	0.867724	0.798687	0.781145	0.987966	0.794625	1.20379	0.647097	1.28668	1.07345	0.848384	1.12876	1.64075	0.700347	0.652157	1.08039	0.619102	1.2031	0.901099	0.937355	1.28293	1.60795	0.974208	0.751686	0.809241	2.07646	0.822376	0.649424	0.508946	1.20349	0.707563	0.87526	1.0099	0.736483	1.02023	0.609915	0.373002	0.876885	0.747773	0.966161	0.73434	0.708786	0.758746	0.638257	0.616045
m/z 348.2974	0.549467	0.505487	0.717234	0.824513	0.793981	1.31346	0.737356	0.875733	0.754023	0.726763	0.833808	0.694572	1.21163	1.96339	1.36065	1.17031	1.23238	0.66509	0.537	0.912434	0.496453	1.09581	0.911928	0.921803	1.22411	1.3428	1.16957	0.853679	1.29478	1.06713	1.36184	1.22217	0.351059	1.17711	0.738624	1.02922	1.25141	0.950816	1.48223	0.36414	0.258571	1.36124	0.835811	1.18451	1.02008	1.0086	0.915058	0.798518	0.938968
m/z 350.1873	0.695662	0.664073	0.912583	0.9617	0.904261	1.24943	1.01058	0.920064	0.821725	0.826461	0.68287	0.759569	1.2716	1.18972	1.0385	1.33866	1.03658	0.75734	0.642405	0.580503	0.619806	0.813136	0.767291	0.632897	0.796352	1.26355	0.971674	0.843562	0.662123	0.712761	0.961045	0.838418	0.569736	0.860319	0.516693	0.617218	0.776101	0.807716	1.30382	0.675763	0.5365	0.787396	2.08254	1.10637	0.850725	0.717902	0.752486	0.8002	0.625786
m/z 351.3101	0.873487	0.60228	0.800645	0.569881	0.781853	1.02892	0.918113	0.679185	0.685287	0.76224	0.594422	1.03762	1.07987	0.883993	0.99779	1.20885	0.876975	0.773968	0.668786	0.583983	0.674236	0.830089	0.7944	0.625394	0.839116	1.50498	0.763635	0.741493	0.63843	0.707443	0.966246	0.741295	0.634649	0.808738	0.588663	0.507476	0.727514	0.701492	1.27573	0.770619	0.704367	0.38158	2.46153	0.690514	0.566085	0.623183	0.498732	0.734983	0.507473
m/z 352.3206	0.746422	0.607237	0.781898	0.814722	0.668518	0.975925	1.15489	0.741304	0.734744	0.832997	0.594876	0.908098	1.25901	0.838516	1.00142	1.16864	1.07776	0.910124	0.77475	0.601483	0.759378	0.783637	0.721817	0.677482	0.815974	1.45879	0.860813	0.925001	0.904773	0.707203	1.194	1.00883	0.561906	0.846769	0.701349	0.623967	0.901695	0.989067	1.18828	0.889357	0.754182	0.841537	2.38384	0.853778	0.844144	0.791929	0.739865	0.95668	0.818882
m/z 354.2293	0.64715	1.68594	1.06452	0.948509	0.763051	0.926428	1.5625	0.997724	0.691569	0.873533	0.601799	1.17267	0.791942	1.30262	1.16355	1.18918	1.20004	0.725396	0.64396	0.772174	0.657143	0.98253	1.1322	1.05176	1.22287	1.54985	0.944934	0.744028	1.11907	0.927284	1.11929	1.2095	0.977473	1.24832	0.877202	1.16575	1.42169	1.25211	1.3307	2.15568	0.852613	1.33978	1.85012	1.12225	1.11054	0.730851	1.19785	1.23883	1.01595
m/z 355.2585	0.535799	1.83606	1.11076	0.965398	0.833835	0.975005	1.74079	1.01822	0.750891	1.0213	0.684305	1.23543	0.749911	1.3199	1.1471	1.1718	1.2177	0.765245	0.597782	0.766354	0.536305	0.986795	1.09681	1.13836	1.16921	1.48167	0.879903	0.654126	1.19532	0.969595	0.951002	1.29649	0.994979	1.23391	0.938475	1.29435	1.53319	1.149	1.20591	2.35934	0.84327	1.39217	1.35579	0.997381	1.01055	0.642716	1.28549	1.15755	1.08891
m/z 356.3999	0.624507	1.73522	1.09746	0.898395	0.886687	1.03075	1.77659	1.07226	0.806553	1.04371	0.698242	1.12099	0.883618	1.33472	1.04359	1.15335	1.2173	0.801281	0.710628	0.807137	0.608416	0.989423	1.08022	1.10398	1.21796	1.56662	0.999164	0.7859	1.25141	1.04487	1.17155	1.32154	0.985475	1.38782	0.971689	1.32971	1.50086	1.14687	1.34839	2.18972	0.823635	1.21979	1.93648	1.02568	0.898154	0.653315	1.12448	1.0967	1.00715
m/z 357.4666	0.717677	1.515	1.07639	1.06392	1.00704	1.24747	1.67296	1.15189	0.786269	1.11556	0.742024	0.99009	1.00072	1.22686	1.02208	1.18737	1.31108	0.791564	0.674857	0.822076	0.761972	1.16155	1.302	1.08876	1.05219	1.45556	1.06093	0.857053	1.25828	1.09382	1.19697	1.22111	0.931784	1.3395	0.848736	1.12619	1.3175	1.15669	1.71996	1.82632	0.782371	1.17934	1.77443	1.35439	1.07485	0.715424	1.17493	1.17678	1.01233
m/z 358.6454	0.929339	1.31508	1.12793	0.891301	0.827634	1.14419	1.19188	1.1941	0.833116	0.996619	0.778447	0.767394	1.07509	0.870586	0.957418	1.38379	1.01019	0.723917	0.655964	0.765281	0.678642	0.930068	1.26318	0.758275	0.721317	1.69874	1.16757	0.960343	0.851809	0.952287	1.37687	0.828896	0.703554	1.06775	0.745925	0.793305	1.06763	1.14223	1.441	1.05623	0.592131	0.815145	1.62486	1.13683	1.06944	0.831362	0.906673	1.19202	0.945041
m/z 360.2547	0.505969	0.194147	0.673193	0.148761	0.167401	0.151279	0.323994	0.140909	0.281901	0.194569	0.140184	0.814898	0.188266	0.336879	0.134092	0.193195	0.243501	0.210956	0.362343	0.166004	0.324367	0.175666	0.143511	0.649503	0.210633	0.416243	0.118027	0.177497	0.452423	0.162994	0.181221	0.370096	0.647615	0.421195	0.278876	0.249475	0.202919	0.140723	0.185574	0.454429	0.172328	0.0981824	1.05081	0.20899	0.136051	0.0975897	0.147909	0.178986	0.0950376
m/z 361.2652	0.597905	0.162308	0.652175	0.0667942	0.141596	0.0801635	0.277827	0.0960952	0.286777	0.155537	0.182546	0.808086	0.11506	0.284326	0.0561374	0.108	0.182759	0.181805	0.306469	0.183361	0.314217	0.136881	0.0817267	0.601652	0.21211	0.323862	0.0589696	0.129235	0.394638	0.23261	0.158404	0.282491	0.550069	0.345113	0.243162	0.211416	0.148074	0.0545333	0.0792492	0.378745	0.127317	0.0452673	1.03556	0.140914	0.0615613	0.0338266	0.0417547	0.113821	0.043051
m/z 363.23	0.459769	0.225807	0.480506	0.206935	0.215294	0.254506	0.302655	0.212256	0.317851	0.257043	0.311628	0.850816	0.430594	0.662293	0.400318	0.454493	0.396082	0.332736	0.51706	0.280796	0.34373	0.235242	0.206476	0.470216	0.240208	0.419835	0.171518	0.23881	0.39964	0.314926	0.408192	0.327695	0.380778	0.386697	0.26169	0.271299	0.305512	0.188928	0.328221	0.390224	0.259111	0.128864	1.11571	0.274771	0.181858	0.160691	0.11408	0.2613	0.133003
m/z 364.2405	0.550271	0.373863	0.783389	0.821834	0.491263	0.703457	0.600749	0.524988	0.624166	0.602246	0.458053	0.784103	0.785849	0.954111	0.679101	0.829463	0.657665	0.509916	0.57024	0.492943	0.509986	0.490446	0.454351	0.523019	0.467272	0.439963	0.550244	0.523379	0.564002	0.444763	0.802215	0.499867	0.424709	0.539406	0.381301	0.402945	0.596047	0.535816	0.686777	0.49616	0.431944	0.675979	1.78587	0.842323	0.584206	0.53553	0.547718	0.560944	0.47603
m/z 365.3258	0.757942	0.671834	0.994003	1.13307	0.791212	0.904969	0.841184	0.779485	0.990507	0.820724	0.614142	0.720889	0.970462	0.836797	0.749629	1.18478	0.724055	0.722151	0.669663	0.606991	0.692486	0.770532	0.708513	0.705709	1.00162	0.835907	0.90544	0.707422	0.74	0.91028	0.834851	0.565583	0.484931	0.725183	0.777528	0.568003	0.747148	0.868211	1.0079	0.685899	0.563429	0.662025	2.75556	0.890427	0.715342	0.642026	0.775578	0.736246	0.575924
m/z 366.8603	0.825725	0.700081	0.691984	0.762298	0.686227	0.792596	0.950688	0.812916	0.942264	0.601754	0.982161	0.975962	1.21404	0.853915	1.07822	1.30731	1.06344	0.87753	0.755268	0.910021	0.787257	1.14097	0.985005	0.927726	0.981056	0.878589	1.03231	0.904207	0.813382	1.19989	0.970657	0.833149	0.568003	0.976502	0.812896	0.685078	0.812294	0.887902	1.34979	0.786909	0.756727	0.540851	1.97483	0.810104	0.758134	0.613599	0.793061	0.862263	0.658117
m/z 368.2824	0.762656	0.456507	0.436283	0.276353	0.374743	0.424276	0.58863	0.444236	0.609502	0.345269	0.614445	1.18939	1.10855	0.479198	1.2129	1.5653	0.704651	0.865096	0.919866	0.480188	0.879352	1.09085	0.93157	0.730011	0.655878	1.00884	0.775855	0.712601	0.676932	0.609527	1.0637	1.04289	0.485981	0.637537	0.716983	0.565611	0.665236	0.605771	0.862698	1.08937	1.40108	0.244525	1.82696	0.553893	0.38391	0.580219	0.296872	0.94331	0.531358
m/z 369.2929	0.745958	0.610569	0.799259	0.755015	0.553922	0.748569	0.859141	0.757745	0.713162	0.829326	0.728341	0.893497	1.18457	0.834927	0.885466	1.37209	1.10592	0.7083	0.743291	0.630022	0.771564	0.92927	1.07321	0.825711	0.841147	1.06656	1.01518	0.702322	0.759124	0.840463	1.30668	0.941349	0.534737	0.872934	0.630286	0.604806	0.78493	0.873445	1.09467	0.87139	0.832124	1.08763	1.99796	0.899127	1.0284	0.837003	0.742305	0.929087	0.768146
m/z 371.2203	1.00111	0.850024	0.941071	0.688381	0.648992	0.95017	0.9909	0.78526	0.702281	0.706538	0.622972	0.962911	1.41676	1.15692	1.18137	1.45036	1.04781	0.823253	0.878544	0.682288	0.780038	0.869047	0.87371	0.777548	0.61876	1.08525	0.913592	0.948398	0.68526	0.542282	0.995263	0.774389	0.431568	0.823064	0.730442	0.589191	0.823503	1.07054	1.40663	0.768674	0.70985	0.602979	2.14978	0.929378	0.750247	0.796083	0.586244	1.1419	0.752947
m/z 372.2308	1.06451	0.786495	0.893854	0.696481	0.788895	0.903621	1.02282	0.779844	0.703323	0.681436	0.76444	0.876767	1.31559	1.10695	1.204	1.64629	0.889456	0.794061	0.78948	0.607294	0.804907	0.808544	0.87451	0.860542	0.607836	0.840465	0.881714	0.886364	0.763258	0.554898	1.28776	0.62833	0.482437	0.702905	0.680727	0.496932	0.64499	0.923684	1.5215	0.700905	0.530343	0.444414	2.1043	0.826998	0.782923	0.590626	0.577607	0.973752	0.677986
m/z 373.4658	0.892686	0.753606	1.02601	1.1187	0.838114	1.29091	1.09485	1.13533	0.824091	1.11543	0.762306	0.868633	1.50948	1.00496	1.0756	1.59204	1.26457	0.765849	0.773272	0.716951	0.711734	0.821125	1.05214	0.791768	0.63808	1.01549	1.17378	0.886746	0.755037	0.590129	0.97348	0.749099	0.589012	0.874383	0.627154	0.644998	0.880882	1.23066	1.26135	0.64904	0.575689	0.820386	1.72995	1.16921	1.08618	0.897411	0.983195	1.04294	0.763291
m/z 375.2435	0.569064	0.43126	0.835478	0.588109	0.347718	0.560292	0.578704	0.533698	0.432969	0.528131	0.474956	0.654256	0.803833	0.679861	0.661719	0.900398	0.723922	0.480902	0.417398	0.412123	0.415722	0.415828	0.517359	0.554281	0.504006	0.584749	0.577965	0.427246	0.504157	0.485057	0.848571	0.636275	0.607473	0.754104	0.485573	0.425114	0.561646	0.716959	0.742229	0.619488	0.289461	0.493181	1.22606	0.766682	0.588045	0.452751	0.555393	0.610058	0.524897
m/z 377.227	0.703171	1.34644	0.674072	0.368991	0.669382	0.467074	1.36953	0.55798	0.751958	0.556665	0.414891	1.55405	0.484542	1.26555	0.471216	0.730403	0.893212	0.776573	0.694962	0.641827	0.547531	0.803461	0.742416	0.902663	1.02769	1.47908	0.380218	0.321894	1.24927	0.835698	0.610152	1.57423	3.61062	1.37408	1.14366	1.25758	1.2045	0.549423	0.713185	2.74635	0.859607	0.493349	3.87659	0.415969	0.468004	0.268405	0.385509	0.58244	0.446206
m/z 378.3685	0.678097	1.16744	0.718932	0.566054	0.679047	0.541673	1.2461	0.618504	0.786983	0.707728	0.565834	1.36606	0.668445	1.34946	0.559396	0.886099	0.971549	0.775113	0.717792	0.722451	0.581654	0.970576	0.891985	0.962987	1.09448	1.37347	0.678826	0.407831	1.2968	0.890318	0.777986	1.34853	2.86096	1.28509	1.02431	1.19817	1.29473	0.754765	0.971683	2.14724	0.732594	0.760012	3.29131	0.801429	0.679364	0.499308	0.665305	0.700056	0.607054
m/z 380.352	0.377584	0.277231	0.460384	0.475272	0.359031	0.428973	0.488799	0.482127	0.400518	0.382488	0.676121	0.71349	0.505721	0.46624	0.426806	0.782594	0.744332	0.396478	0.365485	0.497976	0.397784	0.576738	0.825639	1.60837	0.635508	0.855186	0.609562	0.44234	0.758737	1.44613	0.192171	0.216909	0.197586	0.23197	0.156658	0.147812	0.186299	0.202344	0.330126	0.43317	0.144494	0.210422	0.745411	0.3143	0.233728	0.178741	0.171003	0.176157	0.18014
m/z 381.3625	0.429064	0.666686	0.685114	0.721779	0.610726	0.751303	0.677459	0.860438	0.549345	0.634147	0.634119	0.683465	0.679979	0.473104	0.573214	1.03672	0.962246	0.49323	0.44875	0.580179	0.567613	0.622912	1.13179	1.24745	0.667756	0.845484	0.692907	0.624955	0.739615	1.16862	0.484252	0.341149	0.228412	0.372678	0.28355	0.235199	0.353282	0.371228	0.562041	0.50173	0.202087	0.306251	1.16132	0.45799	0.345354	0.276596	0.244304	0.315286	0.260962
m/z 382.373	0.858842	0.609521	0.922235	1.05486	0.618212	0.847894	0.780155	0.93722	0.730719	0.834591	0.741755	0.733579	0.932781	0.965169	0.869253	1.12087	0.864685	0.603338	0.570427	0.527455	0.628541	0.64205	0.866647	1.04747	0.909565	1.04211	0.764691	0.773076	0.831311	0.865211	0.806869	0.467238	0.435276	0.446168	0.376226	0.348337	0.47998	0.551217	0.791759	0.540162	0.2918	0.429175	1.45099	0.705826	0.588122	0.440896	0.392088	0.520158	0.416978
m/z 384.3378	0.764055	0.524872	0.650425	0.749371	0.665569	0.829625	0.656718	0.80293	0.822286	0.666162	0.745323	0.784826	0.847991	1.17725	0.727069	0.955839	0.871215	0.540571	0.490329	0.514337	0.654859	0.776957	0.845191	0.724549	0.682156	1.25735	0.803988	0.525664	0.628044	0.750734	1.17072	0.777157	0.552157	0.804832	0.582996	0.713691	0.825568	0.719876	1.09066	0.644056	0.3267	0.552473	1.59359	0.852395	0.64486	0.586359	0.566121	0.587708	0.463901
m/z 385.4793	0.644099	0.65428	0.701439	0.691738	0.939322	1.03113	0.937493	0.76648	0.903914	0.746486	0.690154	0.960534	1.12414	1.34764	1.05266	1.01526	1.20046	0.746439	0.744085	0.569676	0.716282	0.997936	0.897403	0.916255	0.999878	1.4597	0.898588	0.661466	0.98411	0.833674	0.979703	0.94787	0.459724	0.984547	0.696176	0.701649	1.03679	0.684304	0.925581	0.641414	0.395442	0.577525	1.35431	0.882862	0.665658	0.518006	0.522736	0.647509	0.61622
m/z 387.4067	0.842725	0.74104	0.734677	0.771013	0.927516	1.04537	0.981472	0.959114	0.898458	0.897826	0.77912	0.905864	1.1515	1.15282	0.962995	1.15505	1.00104	0.754153	0.749166	0.705767	0.610925	0.782038	0.759741	0.833846	0.826142	1.25126	0.918018	0.681854	0.751364	0.787919	1.00186	0.691862	0.590195	0.934817	0.532759	0.52648	0.761987	0.833254	0.970004	0.725052	0.474578	0.53647	1.63395	0.714952	0.569247	0.597171	0.446838	0.753257	0.557722
m/z 389.3341	0.961752	0.502766	0.617948	0.541801	0.584223	0.756767	0.540378	0.683955	0.674912	0.515759	0.643533	0.536249	0.780251	1.08861	0.499255	0.787101	0.689593	0.501502	0.403018	0.533905	0.511458	0.611047	0.553678	0.617698	0.686935	1.10265	0.61352	0.418722	0.426397	1.19167	0.836265	0.603159	0.597494	0.804624	0.486375	0.496835	0.600229	0.528634	0.95928	0.603202	0.278753	0.41012	1.65061	0.528712	0.479518	0.3589	0.317629	0.463545	0.356251
m/z 390.3633	0.909366	0.708881	0.878163	0.842018	0.747036	0.901616	0.954075	0.953796	0.738423	0.646349	0.75245	0.620505	1.04023	0.799629	0.759994	1.16654	1.0066	0.565811	0.578602	0.516095	0.643468	0.554453	0.703392	0.723987	0.719159	0.912222	0.69714	0.508534	0.736781	0.956488	1.06268	0.757933	0.851581	0.837113	0.497671	0.706036	0.747797	0.719306	1.2199	0.898274	0.397106	0.640306	2.16293	0.711312	0.639429	0.487515	0.751084	0.662952	0.531099
m/z 392.1784	0.471388	2.03869	1.25824	1.18333	0.760336	1.09345	1.92828	1.03816	0.573308	1.07033	0.656464	1.08817	0.854417	0.987995	1.47919	1.58126	1.37568	0.739972	0.564546	0.726185	0.483687	0.904769	1.19851	0.817804	1.09857	1.89752	0.973187	0.878857	0.633051	0.856115	1.01087	0.932185	1.93318	1.00833	0.69656	0.924753	1.42307	1.27719	1.85864	3.30981	1.12235	1.97179	2.58963	1.35235	1.59207	1.11641	1.28289	1.56359	1.68559
m/z 393.1889	0.412493	2.59951	1.30087	1.15371	0.816921	1.2724	2.25879	1.19194	0.632667	1.25947	0.605173	1.13683	0.738724	1.15868	1.44067	1.48193	1.27635	0.78258	0.528473	0.722519	0.343214	0.85665	1.11711	0.740059	0.934825	1.74162	0.822705	0.665943	0.586673	0.796739	0.911488	0.958201	2.26441	1.00663	0.695268	0.978849	1.54789	1.17508	1.95137	4.02977	1.35165	2.24658	2.28566	1.32727	1.6273	0.876606	1.25838	1.57149	1.82468
m/z 395.1724	0.559399	1.49418	0.877346	0.937016	0.634255	0.813258	1.43462	0.762917	0.524502	0.75265	0.779249	0.872441	0.73212	0.832156	1.02717	1.15617	1.14043	0.602859	0.578477	0.600212	0.559652	0.750502	0.878686	0.660021	0.867506	1.20052	0.8967	0.672064	0.568634	0.688366	1.22743	0.792916	1.2721	0.717587	0.549887	0.669545	1.05647	1.00239	1.26684	2.13877	0.940814	1.3693	1.73298	1.06968	1.46109	0.768472	0.846893	1.12441	1.28854
m/z 396.1829	0.615094	1.08496	0.843346	1.141	0.460189	0.726291	1.13241	0.674175	0.551171	0.737904	0.658325	0.756496	0.944481	0.781592	0.832069	0.969739	1.05832	0.590213	0.643314	0.51709	0.617158	0.654491	0.911525	0.603567	0.820872	1.01849	0.940383	0.697081	0.651873	0.732084	0.936231	0.683171	0.9389	0.905275	0.473691	0.528273	0.782235	0.921577	1.26994	1.44298	0.713728	0.844642	1.82838	1.11324	1.12554	0.690625	0.817712	0.851606	0.918313
m/z 397.4928	0.649707	0.616174	1.63909	2.02029	0.628126	1.39736	0.865739	1.33656	0.759425	1.37614	0.701841	0.775374	1.35772	1.17723	1.25711	1.43373	1.63032	0.608675	0.596944	0.54199	0.829846	0.888905	1.06162	0.819726	0.946706	1.17402	1.42068	1.04313	0.916837	0.799205	1.31308	1.0684	0.762447	1.06756	0.572328	0.681725	1.05232	1.82125	1.5028	0.848069	0.663927	1.35185	1.06041	1.42959	1.65571	1.15199	0.844894	1.30429	0.90109
m/z 399.3827	0.365115	0.611601	0.482927	0.986373	0.776295	1.30297	0.697236	0.917534	0.963042	1.01855	1.19745	1.07268	1.22792	1.78458	1.21191	1.13061	1.48421	0.864732	0.717398	0.786747	0.378126	1.17557	1.23982	1.41115	1.44045	1.23941	1.38979	0.607829	1.57721	0.520984	0.610559	1.56313	0.354402	1.2538	0.930048	1.38756	1.6321	1.4179	0.609764	0.322741	0.165229	1.32882	0.326448	1.78336	0.79697	0.875804	0.620436	0.651542	0.835439
m/z 400.3932	0.341222	0.599051	0.445819	0.900154	0.725304	1.21872	0.647278	0.834022	0.877896	0.895357	1.11821	1.02861	1.25869	1.71514	1.21891	1.20395	1.52702	0.82652	0.715445	0.768263	0.434833	1.223	1.26606	1.35976	1.33204	1.40519	1.44139	0.689732	1.58856	0.590682	0.716448	1.60827	0.417144	1.23438	0.958539	1.3584	1.63023	1.49246	0.803356	0.391905	0.214984	1.31631	0.54191	1.67699	0.858916	0.920136	0.587633	0.839564	0.862943
m/z 401.4037	0.434557	0.641363	0.503643	1.00956	0.70064	1.39144	0.705772	0.958116	0.843446	1.02478	1.22654	1.0677	1.2905	1.78887	1.25744	1.34306	1.50617	0.891124	0.751479	0.79012	0.514228	1.25324	1.41384	1.35841	1.4378	1.29135	1.49441	0.67296	1.55025	0.586876	0.837709	1.61244	0.452045	1.42238	0.914337	1.34909	1.66953	1.56215	0.79854	0.465114	0.237597	1.3409	0.769433	1.72747	0.925011	0.905734	0.6311	0.783584	0.811394
m/z 403.4059	0.760847	0.653621	0.853561	0.789658	0.683097	0.773423	0.76504	0.691398	0.769165	0.728897	0.768004	0.739832	0.811873	0.892272	0.757529	0.829913	0.938037	0.59831	0.60739	0.620417	0.468229	0.640403	0.745691	0.750287	0.701349	0.948465	0.79256	0.485163	0.81517	0.853964	0.987053	0.755145	0.64528	0.920767	0.496485	0.567426	0.624659	0.712011	1.02127	0.612756	0.371024	0.596456	1.59857	0.703688	0.624644	0.50828	0.438863	0.581665	0.48624
m/z 404.7532	0.761456	0.676961	0.989269	1.10884	0.775894	1.24342	0.827184	0.889621	0.932714	0.672759	0.86896	0.894956	1.40184	1.01404	0.941431	1.36706	1.33446	0.770869	0.7448	0.613709	0.714211	0.769802	0.844183	0.745161	0.791017	1.26039	1.11686	0.689462	0.733818	0.735939	1.1713	0.921835	0.724203	0.702907	0.675503	0.600887	0.892083	0.946667	1.68819	0.607382	0.384892	0.680876	2.54202	0.956078	0.840386	0.685207	0.894748	0.703433	0.592052
m/z 405.8199	0.504239	0.449817	0.650531	0.860715	0.750608	0.935343	0.652594	0.562871	0.600648	0.628016	0.604998	0.584564	0.757958	0.96764	0.65645	0.878296	0.934684	0.49078	0.468039	0.561476	0.519207	0.746529	0.661905	0.601246	0.593252	1.18531	0.643552	0.502312	0.751554	0.633435	0.875344	0.603966	0.459643	0.668833	0.435626	0.652424	0.800221	0.656261	0.974881	0.491776	0.251941	0.539641	1.46066	0.699236	0.668442	0.48987	0.4554	0.546198	0.495284
m/z 407.3917	0.734169	0.811555	1.03402	1.0613	0.759045	1.37239	0.841748	0.992685	0.867586	1.0378	0.756382	0.741676	1.26584	1.22889	1.26558	1.55396	1.46639	0.714453	0.516347	0.644222	0.606094	0.741931	1.04269	0.796582	0.80746	1.40253	1.08659	0.988793	0.936462	0.672343	1.16333	0.650168	1.00239	0.881256	0.629809	0.651808	0.873916	0.903379	1.62186	0.782538	0.382096	0.761182	3.32167	0.995939	0.872388	0.70856	0.67389	0.857537	0.884015
m/z 408.4396	0.531742	0.56559	1.21127	1.67852	0.585538	1.12505	0.837222	0.929664	0.539892	1.03087	0.618315	0.707623	0.979151	0.889397	0.964857	1.55383	1.17456	0.612999	0.610178	0.555656	0.574729	0.666305	0.906367	0.715212	0.994806	1.03832	1.1185	0.927718	0.870445	0.779867	1.05778	0.791469	0.695097	0.794595	0.536881	0.503853	0.682903	1.21564	1.41752	0.795761	0.343223	1.01821	1.87934	1.36275	0.973076	0.98669	0.777042	0.917276	0.842592
m/z 410.2734	0.658238	0.425537	0.449867	0.397547	0.440272	0.510089	0.697104	0.585536	0.52802	0.422656	0.659864	0.903865	1.09604	0.647406	1.0115	1.51417	0.942388	0.801311	1.07268	0.609081	0.835176	0.887661	0.753363	0.714093	0.656179	0.642625	0.69262	0.805751	0.646596	0.470055	0.886437	0.698995	0.366523	0.538133	0.59891	0.507939	0.796636	0.702005	1.03553	0.741567	1.14903	0.347011	1.3487	0.676872	0.523639	0.595404	0.265461	1.27494	0.645098
m/z 412.2757	0.619588	0.433087	0.550178	0.582224	0.546457	0.640624	0.604098	0.656268	0.636642	0.532496	0.844291	1.09931	1.32683	0.661725	1.17525	1.85492	0.932978	0.852226	0.875971	0.634307	0.900497	1.26543	0.998816	0.805016	0.941126	1.39382	1.07762	0.884235	0.711762	0.700127	1.30713	0.981478	0.453424	0.82832	0.695608	0.69008	0.972157	0.973652	1.41608	0.867639	1.51204	0.459941	1.535	0.770591	0.63293	0.853227	0.367338	1.24166	0.670925
m/z 414.5025	0.360977	0.726313	1.96928	2.118	0.395335	1.28847	0.731293	1.35181	0.272868	1.25287	0.528444	0.441005	1.04417	0.622996	2.22985	3.18616	0.863611	0.379034	0.296312	0.384494	0.397994	0.42328	1.04039	0.362214	0.392918	0.818228	2.44631	2.37589	0.586902	0.499826	2.19155	0.495226	0.691313	0.544807	0.314559	0.351871	1.18238	3.60693	3.78138	0.816031	0.394182	1.2921	1.49619	2.25301	3.96508	2.43573	1.0006	4.79324	2.12161
m/z 416.2241	0.72628	0.614565	1.03305	1.24615	1.53702	1.384	0.804095	1.38683	0.997156	1.05798	0.832454	0.5693	1.05571	0.914706	0.91715	1.43661	1.36622	0.579209	0.542398	0.684473	0.461623	0.76675	1.26625	0.627433	1.09183	1.91984	1.00462	0.820303	0.55442	1.06078	1.16426	0.532969	0.756109	1.05841	0.620578	0.588513	1.08752	1.20699	1.97829	0.585683	0.284278	0.764505	3.236	0.967937	1.22245	0.861309	0.532104	1.23344	0.85951
m/z 418.3386	0.696348	0.491647	0.643566	0.758019	0.659404	0.746778	0.640821	0.600165	0.596673	0.598666	0.575861	0.580933	0.85746	0.753049	0.632824	0.724621	0.895275	0.558366	0.529867	0.485016	0.628191	0.768327	0.697364	0.568154	0.85095	1.11213	0.701347	0.654598	0.540938	0.567657	1.42278	0.702381	0.464086	0.801297	0.460792	0.498519	0.598517	0.698402	0.976242	0.549887	0.515905	0.957757	2.12064	0.718848	0.598829	0.492792	0.417217	0.651799	0.467102
m/z 419.3678	0.64993	0.45082	0.832002	0.832748	0.469571	0.694326	0.544641	0.657858	0.471755	0.572953	0.881575	0.495988	0.644482	0.633955	0.472217	0.674711	0.869335	0.50755	0.369264	0.551252	0.637823	0.62971	0.655297	0.581698	0.792541	0.843641	0.665139	0.563469	0.663472	0.983255	1.37077	0.557796	0.399553	0.657039	0.373011	0.450495	0.519351	0.731425	0.724992	0.496011	0.446399	1.22768	1.17625	0.703626	0.706156	0.47052	0.297746	0.557469	0.483224
m/z 421.4449	0.998434	0.881998	1.34536	1.30331	1.14276	1.3099	1.04294	1.12969	1.27023	0.98274	0.749832	0.739397	1.33809	1.35219	1.00241	1.12317	1.49259	0.848166	0.928128	1.06626	0.653139	1.09222	1.03707	0.89768	1.04589	1.15483	1.03227	0.884513	1.00183	1.22345	0.932214	0.842197	0.913613	1.11435	0.71953	0.796736	0.885688	0.885024	1.48514	0.810626	0.459922	1.34128	1.96312	1.13513	1.06621	0.817354	0.764518	0.886401	0.811461
m/z 423.3535	0.809589	0.846204	0.871586	0.929359	0.688139	0.894575	1.00373	0.803774	0.709461	0.929937	0.597402	0.947561	1.38494	1.40046	1.1495	1.16476	1.09933	0.705164	0.630624	0.505922	0.657958	0.633332	0.785974	0.792867	0.829663	1.03552	0.764461	0.687603	0.967412	0.830421	1.11086	0.948246	0.687131	0.729888	0.59468	0.628073	0.941295	0.801822	1.30588	0.821313	0.577211	0.574878	1.71734	0.797146	0.618146	0.53572	0.493785	0.823087	0.601825
m/z 425.5055	0.766168	0.799832	1.38106	1.65369	0.772589	1.10788	0.904996	1.03165	0.600313	1.04532	0.702879	0.826803	1.01538	1.0756	0.997551	1.32088	1.15837	0.590809	0.607109	0.535376	0.612614	0.660661	0.760349	0.726535	0.722368	1.26819	1.07884	0.860426	0.72341	0.53255	1.17257	0.777063	0.566097	0.788638	0.528306	0.643569	0.846793	1.10613	1.42401	0.678787	0.36007	0.86932	1.98617	1.23251	1.00961	0.836219	0.780039	0.88421	0.672202
m/z 426.516	0.720795	0.660704	1.0827	1.21393	0.56067	0.988495	0.733422	0.935237	0.525377	0.78031	0.888592	0.70786	0.874008	1.03665	0.776324	1.28279	1.02198	0.602348	0.613634	0.44068	0.559809	0.556052	0.776653	0.608591	0.763179	1.06414	0.782196	0.721182	0.551945	0.540047	1.17949	0.771642	0.772105	1.00883	0.522874	0.559698	0.589635	0.921439	1.23791	0.64637	0.364054	0.776258	2.45976	0.92396	0.817217	0.648175	0.434631	0.743491	0.55083
m/z 428.2749	0.51292	0.757449	0.890609	0.943671	1.3388	2.68244	0.871003	1.2871	1.87638	1.38984	1.32018	1.67402	2.22207	3.36606	2.48551	1.72796	2.0545	1.19669	1.18545	1.37856	0.590428	2.23976	1.38773	2.43737	2.14194	3.5764	2.14029	1.34127	2.38824	1.10657	0.97065	2.25817	0.519386	2.07485	1.35641	1.94199	2.41693	1.60257	1.91693	0.492006	0.447885	1.01461	1.22433	2.18987	0.910224	1.42601	0.542607	1.03022	1.04314
m/z 429.4913	0.791873	0.768162	0.978562	0.964144	1.29626	2.04781	0.979524	1.129	1.4448	1.09558	1.00361	1.03295	1.60165	2.02215	1.53869	1.37329	1.6113	0.929845	0.916038	0.884291	0.653361	1.29903	1.05435	1.24549	1.20575	1.89049	1.17744	0.881806	1.17983	1.05506	1.02037	1.42675	0.664672	1.42374	0.890278	1.11655	1.25025	1.04012	1.47309	0.75645	0.561712	0.767985	2.44642	1.3857	0.684941	0.75868	0.324779	0.757672	0.664083
m/z 431.007	0.518542	0.775636	1.21208	1.57757	1.20622	2.08114	0.827419	1.91989	0.495783	1.50556	0.496381	0.441535	1.46043	0.969774	0.945471	1.62358	1.10701	0.483514	0.491787	0.418976	0.606443	0.621441	1.50203	0.46378	0.656099	1.33598	1.29301	1.12637	0.631606	0.635271	1.17517	0.656273	0.586544	0.65899	0.408943	0.434544	0.616027	1.28688	2.23003	0.838793	0.389995	1.16767	1.66177	1.39349	1.62505	0.829842	0.497663	0.944428	0.788875
m/z 433.0092	0.827692	0.80941	1.29937	1.41217	1.26461	2.01813	0.905861	1.81649	0.793228	1.39638	0.808282	0.744955	1.24243	0.947037	0.837268	1.35989	1.07632	0.672638	0.693259	0.583377	0.549801	0.736577	1.08196	0.674765	0.701832	1.18898	0.917059	0.927976	0.887944	0.570715	1.24216	0.833757	0.598333	1.00442	0.607583	0.537265	0.778306	1.06463	1.73162	0.843894	0.493981	0.794596	1.6684	1.24378	1.15436	0.790863	0.363209	1.02172	0.767489
m/z 434.9928	0.907878	0.80766	1.17339	1.51937	0.923789	1.14221	1.05671	1.25504	0.803297	1.18017	0.704647	0.856127	1.1209	1.23985	0.890298	1.23677	1.23569	0.638839	0.70276	0.658038	0.615039	0.840609	0.916357	0.785708	0.878006	1.36019	1.14535	0.764402	0.889465	0.873372	1.18416	0.844919	0.643413	0.881302	0.565112	0.665158	0.886345	0.873308	1.1783	0.762468	0.465419	0.862981	2.44668	1.22262	1.12207	0.718611	0.420794	0.926117	0.744796
m/z 436.4149	0.743841	0.748094	1.752	1.68821	0.691816	1.03844	1.47661	1.10629	0.773849	1.08285	0.664777	0.89532	1.03126	1.11936	0.864451	1.39617	0.999126	0.54741	0.66894	0.542629	0.568895	0.837087	0.769328	0.773553	0.680832	1.07417	1.14514	0.814588	1.00523	0.774152	1.12515	0.942301	0.951971	1.02689	0.564326	0.603798	0.997352	1.24491	1.14301	1.06439	0.466266	1.18361	2.12985	1.35074	1.43463	0.936309	0.476289	1.2643	1.06182
m/z 438.3236	1.05251	0.729821	1.06174	1.24624	0.783793	1.06283	1.12593	0.928097	0.935477	0.846811	0.798597	0.891701	1.08285	1.14737	1.07699	1.19443	1.07553	0.716025	0.714475	0.662834	0.782092	0.816224	0.819364	0.659481	0.968166	1.20609	0.941723	0.724591	0.757072	0.801373	1.09109	0.775702	0.565505	0.857404	0.523918	0.550725	0.611177	0.739538	1.15204	0.801166	0.575515	0.644283	2.72281	1.01228	0.807886	0.709632	0.355879	0.814467	0.616794
m/z 439.5399	0.945138	0.929525	1.10981	1.00585	0.887663	1.28422	0.948957	0.914029	0.896554	0.767561	0.647269	0.855113	1.03687	0.953141	1.10037	1.27885	1.11833	0.582344	0.695532	0.556114	0.741905	0.652001	0.800596	0.851812	1.10625	1.09458	0.762751	0.845287	0.655776	0.5275	1.00771	0.618657	0.565897	0.887908	0.510134	0.521957	0.888201	0.741294	1.30501	0.661299	0.553223	0.61525	1.77241	0.932594	0.849003	0.70932	0.220913	0.7873	0.591461
m/z 441.3737	0.51839	0.284882	0.816586	1.00266	0.468591	0.696	0.387054	0.803856	0.611263	0.680578	1.25233	0.281501	0.933093	0.554476	0.50818	0.767068	1.26549	0.415922	0.294437	0.778279	0.455747	0.871615	0.891148	0.592807	0.936557	1.04255	0.94958	0.5158	0.526352	1.78624	0.924009	0.491979	0.311647	0.868775	0.498919	0.707074	0.898241	0.87614	0.732994	0.3406	0.153458	0.898913	0.569702	0.904754	1.00169	0.705537	0.226947	0.570602	0.597016
m/z 442.5526	0.707653	0.477257	1.07506	1.16949	0.571447	0.882397	0.519747	0.922075	0.881559	0.703131	1.12356	0.436871	1.04549	0.865438	0.593103	1.04478	1.20637	0.611793	0.441657	0.827395	0.55292	0.999892	0.943895	0.852691	1.21764	0.969147	0.995618	0.704523	0.998476	1.6153	1.18867	0.751587	0.55907	1.20673	0.771899	0.946112	1.07099	1.09867	1.01852	0.497642	0.172999	0.993088	0.845077	0.973052	1.16143	0.871981	0.317791	0.861657	0.704051
m/z 444.1806	0.914903	0.739944	0.815093	1.34127	0.754217	1.22085	1.0874	1.10018	1.02812	0.873958	0.847006	0.683485	1.15073	1.2335	0.772671	1.1551	1.2314	0.801698	0.679258	0.724624	0.571133	0.796862	0.686785	0.804032	0.768184	1.52497	0.788188	0.677964	0.931965	0.925439	1.37947	0.824728	0.634662	0.935804	0.531843	0.748999	0.767491	0.869909	1.13165	0.550075	0.382756	0.67717	1.27789	0.793896	0.817358	0.653288	0.492338	0.73119	0.496961
m/z 445.5092	0.874843	0.859617	1.0099	1.66828	0.951976	1.11074	0.873188	1.28104	0.827344	1.13492	0.721707	0.756335	1.26747	1.3159	0.988249	1.24075	1.32828	0.62034	0.643146	0.510941	0.570699	0.695157	0.684935	0.76483	0.81496	1.60308	0.846642	0.728313	0.791284	0.813025	1.14916	0.711718	0.676538	0.840723	0.530604	0.540171	0.698643	0.864482	1.21195	0.598346	0.369593	0.638332	1.68869	1.09914	0.801146	0.668018	0.356264	0.706425	0.500251
m/z 447.0062	0.744554	0.701007	1.22299	1.04307	0.963658	2.13765	1.00759	1.73163	0.729277	1.34024	0.782793	0.820773	1.42555	0.785175	1.01051	1.6477	1.11345	0.778591	0.756316	0.62434	0.826515	0.928028	1.21167	0.861363	0.887346	1.33743	0.794335	1.07924	0.783963	0.685103	1.57973	0.849713	0.616418	0.779394	0.595387	0.559954	0.701744	1.05813	2.27199	0.748399	0.731663	0.62924	2.12437	0.932113	0.836441	0.663337	0.375252	1.17286	0.619134
m/z 448.3723	0.840502	0.520198	0.662464	0.447877	0.783947	1.0152	0.850799	0.774561	0.625881	0.603992	0.826996	0.878888	1.18385	0.723319	1.07354	1.36948	0.957126	0.798814	0.871254	0.595313	0.965176	1.0017	0.947459	0.840514	0.758251	1.07036	0.805298	0.85426	0.745375	0.794257	1.34707	0.741521	0.519681	0.692515	0.58184	0.506317	0.751951	0.773959	1.19079	0.695304	0.878551	0.42305	2.26959	0.642476	0.493736	0.519569	0.332895	1.0408	0.563414
m/z 449.3828	0.943295	0.627266	0.821992	0.670674	0.790089	1.31176	0.959779	1.02389	0.691678	0.836903	0.795057	0.908202	1.12541	0.90331	0.874662	1.21676	0.837645	0.722213	0.848155	0.661458	0.920933	0.925896	0.930806	0.848958	0.726005	1.09344	0.757611	0.821711	0.758022	0.757367	1.12401	0.846934	0.567728	0.788846	0.623545	0.569304	0.72302	0.777066	1.37781	0.741765	0.739168	0.352436	2.04057	0.73084	0.609904	0.475895	0.289329	0.977068	0.559822
m/z 450.3932	0.941079	0.699065	0.838941	0.897364	1.01182	1.27706	0.936419	1.02439	0.993817	0.884934	0.961054	1.07607	1.13475	1.40032	0.978309	1.16809	1.23928	0.841349	0.920448	0.777279	0.834174	1.09057	0.932802	1.01993	1.01372	1.54851	0.86271	0.716448	1.21352	0.773369	1.14259	1.10323	0.630922	1.14369	0.817561	0.860583	0.970754	0.869187	1.29167	0.649647	0.615082	0.545573	1.99868	0.855103	0.598177	0.588889	0.384237	0.877187	0.596369
m/z 451.4037	0.653145	0.491358	0.598924	0.459812	0.61377	0.771562	0.689659	0.689172	0.602552	0.522108	0.670466	0.839383	0.857866	1.03494	0.724657	0.853274	0.897146	0.603384	0.687212	0.585865	0.842207	1.00389	0.900774	1.01798	0.989018	1.41827	0.810249	0.741245	1.02301	0.710528	1.01624	0.894775	0.542666	0.936014	0.604711	0.639531	0.762062	0.751812	1.12531	0.625544	0.510186	0.469213	1.92399	0.699134	0.520013	0.4482	0.348304	0.78841	0.544866
m/z 452.4142	0.85739	0.537448	0.692254	0.4432	0.822564	0.926601	0.81258	0.81722	0.693562	0.672915	0.806881	0.898623	1.08617	1.02084	0.789249	0.930817	0.765763	0.808209	0.88634	0.702861	0.849241	0.814337	0.81453	0.836836	0.574185	0.944866	0.776951	0.567037	0.775138	0.551224	1.08308	0.678666	0.520823	0.772558	0.59345	0.47884	0.610826	0.793374	0.896672	0.582928	0.737307	0.39619	1.97228	0.53643	0.393172	0.460358	0.0909264	0.957349	0.472367
m/z 453.4247	0.90615	0.555244	0.670282	0.436867	0.936652	0.991286	0.788514	0.835282	0.70805	0.645765	0.870239	0.917195	1.03653	1.1085	0.801098	0.93805	0.783592	0.80408	0.870691	0.709021	0.851708	0.841727	0.790362	0.836421	0.638404	0.998208	0.724589	0.608499	0.790206	0.623367	1.08844	0.669805	0.519131	0.772023	0.618983	0.516329	0.622567	0.753359	0.976389	0.614488	0.694193	0.386248	2.06309	0.550779	0.378161	0.455671	0.0686657	0.919968	0.487069
m/z 455.4082	0.85312	0.580203	0.701404	0.575125	0.897524	1.14399	0.806326	0.855468	0.683462	0.686444	0.819315	0.926802	1.10135	1.26898	0.910435	1.12025	0.846078	0.745473	0.891085	0.705793	0.862892	0.905186	0.867109	0.829768	0.717353	1.39719	0.97883	0.654583	0.921636	0.671206	1.04206	0.821006	0.565794	0.925377	0.633362	0.588635	0.760823	0.869508	1.17336	0.639991	0.639343	0.499001	2.05644	0.715231	0.487944	0.574523	0.0880715	0.855012	0.527291
m/z 457.3917	0.649663	0.66499	1.18914	1.30829	0.873747	1.14602	0.746248	1.33369	0.691388	1.04806	0.924162	0.751987	1.28772	1.13358	0.930095	1.52753	1.41147	0.608596	0.519709	0.653545	0.53645	0.890667	1.04419	0.786699	1.04578	1.1241	1.13353	0.861683	0.917532	0.975709	1.51392	0.860191	0.590816	0.915199	0.622744	0.761599	0.929741	1.22329	1.50498	0.676193	0.380959	0.97202	1.28756	1.32653	1.09872	0.864334	0.212467	0.923799	0.671996
m/z 458.5332	0.564982	0.540131	1.93954	2.04855	0.45218	1.08476	0.897045	0.846235	0.469388	0.989568	0.751259	0.525231	0.678392	0.665995	0.562933	1.68812	0.98073	0.49465	0.434573	0.526879	0.614119	0.775686	0.831031	0.535967	0.628349	1.4484	1.40219	1.12906	0.701509	0.800411	1.37256	0.698764	0.507953	0.73453	0.385212	0.475701	1.18874	1.74621	1.44428	0.953593	0.323444	1.44919	1.45316	1.88361	1.68625	1.58233	0.354694	1.1999	0.98339
m/z 460.2173	0.759861	0.900737	1.13805	1.27053	0.758261	1.18954	0.947937	1.00145	0.772773	0.946455	0.846735	0.672779	0.97097	0.93031	0.815932	1.09785	1.00584	0.566172	0.609762	0.478348	0.64206	0.805333	0.80753	0.80689	0.92257	1.09683	1.00407	0.698577	0.739111	0.636951	1.14556	0.846245	0.523114	0.963143	0.498267	0.617182	1.08607	0.933729	1.22197	0.725765	0.434447	0.641341	1.80425	1.39555	0.897697	0.79413	0.177131	0.63124	0.568118
m/z 461.4711	0.770843	1.03705	0.893055	1.21463	0.828837	1.17599	0.949964	0.768847	0.83686	0.912842	0.714167	0.837684	1.16755	1.21023	0.966374	1.30209	1.09511	0.595437	0.656768	0.619758	0.589633	0.814014	0.690329	0.628832	0.754195	1.26438	0.930922	0.766426	0.709508	0.765048	0.980995	0.792065	0.583818	0.922484	0.488915	0.635321	0.845879	0.740328	1.31425	0.740468	0.425423	0.54831	1.77137	1.05094	0.808089	0.710634	0.377777	0.670548	0.552626
m/z 463.3423	0.926074	0.537143	1.22872	1.54052	0.762994	1.04064	0.842176	0.972596	0.852278	0.888297	1.12066	0.614784	0.935739	0.78608	0.627907	1.13603	1.10768	0.533751	0.517504	0.729273	0.633912	0.875529	0.858828	0.859482	1.21399	1.34116	1.00939	0.651481	0.715472	1.79907	1.02221	0.669613	0.670532	0.925841	0.627603	0.663905	0.686547	1.0071	1.24918	0.617494	0.388642	1.02638	1.74011	1.06906	1.10485	0.852472	0.226756	0.752548	0.688508
m/z 465.4007	0.877787	0.59882	0.896912	0.565154	0.841909	1.00109	0.975181	0.860805	0.73468	0.711827	0.802691	0.975627	1.09675	0.901434	0.868931	1.16349	0.999367	0.846415	0.856386	0.717284	0.807771	0.883993	0.845768	0.921966	0.703078	1.11868	0.792039	0.61295	0.776973	0.702741	0.993186	0.823102	0.664887	0.888039	0.61578	0.548479	0.684241	0.791739	1.17944	0.789124	0.718771	0.433837	2.50097	0.702515	0.620008	0.529807	0.103933	0.978227	0.583026
m/z 467.4217	0.808806	0.513154	0.610055	0.34874	0.684728	0.820811	0.806937	0.672338	0.625951	0.541686	0.856844	1.00944	1.05004	0.904837	0.891576	1.12006	0.826212	0.789715	0.91201	0.661322	0.954996	0.959819	0.911588	0.847735	0.652857	1.02119	0.796916	0.664541	0.770838	0.617652	1.17599	0.818575	0.572901	0.840542	0.59926	0.53037	0.620064	0.782488	1.09957	0.699896	0.8474	0.35283	2.07434	0.538952	0.431362	0.493295	0.0910875	0.995053	0.525959
m/z 468.4322	0.836273	0.478443	0.656307	0.408446	0.737051	0.923684	0.731642	0.722712	0.629342	0.572033	0.934011	0.937161	1.0118	0.913568	0.892273	1.10084	0.770924	0.884023	0.889141	0.703351	0.975892	0.988353	0.854995	0.903985	0.693231	0.96855	0.869926	0.735889	0.808247	0.65184	1.18345	0.771016	0.53114	0.811464	0.63175	0.54065	0.666148	0.840205	1.09076	0.663128	0.865112	0.397993	2.16395	0.601783	0.446069	0.533947	0.101602	0.958306	0.518247
m/z 470.4157	0.847125	0.595424	0.843217	0.643696	0.802853	1.03226	0.794596	0.763043	0.615684	0.623428	0.932247	0.865242	1.10266	1.11807	0.948817	1.09426	0.851619	0.718575	0.900343	0.665226	0.920669	0.864605	0.876325	0.767422	0.636042	1.34081	0.914821	0.758138	0.840799	0.634891	1.29385	0.797651	0.544123	0.787833	0.630746	0.585574	0.693594	0.950214	1.45427	0.632824	0.760854	0.60796	2.1181	0.736886	0.679071	0.662774	0.171124	1.02594	0.553972
m/z 472.3618	0.712772	0.537103	0.690253	0.750877	0.823959	1.01768	0.757382	0.767297	0.640941	0.733675	0.844496	0.731411	0.907911	0.849781	0.899626	1.2162	0.901375	0.636174	0.730656	0.542277	0.88793	0.918392	0.738884	0.563414	0.742688	1.16215	0.803136	0.751658	0.800578	0.552612	1.08152	0.90843	0.571254	0.947398	0.618433	0.573492	0.704597	0.716202	1.3143	0.692826	0.571876	0.534732	1.44441	0.571206	0.540698	0.50646	0.297475	0.695657	0.49784
m/z 474.4202	0.451212	0.397345	0.733102	1.23503	0.363784	0.941745	0.655599	0.864019	0.31202	0.703815	0.458735	0.532465	0.814814	0.793486	0.673773	1.44008	0.702907	0.4269	0.456638	0.288561	0.425449	0.3628	0.638356	0.439455	0.340292	0.735547	1.03229	0.735929	0.56887	0.445177	1.26501	0.478711	0.355148	0.557537	0.324399	0.302758	0.416422	1.17244	1.06757	0.524421	0.469418	1.41931	1.59097	1.3371	1.59254	0.840464	0.37911	1.0475	0.706931
m/z 475.4494	0.770133	0.836968	1.11489	1.16963	0.686363	1.17878	0.871376	1.09292	0.563393	1.04784	0.563177	0.890101	0.720809	1.0118	0.552019	1.12758	0.956846	0.494397	0.618603	0.528771	0.556767	0.626255	0.558726	0.637656	0.643131	1.19773	0.702471	0.683072	0.72062	0.60195	1.02229	0.688088	0.616576	0.733469	0.473617	0.512694	0.608272	0.893295	1.09738	0.710713	0.478497	0.83639	2.48438	1.01277	0.954938	0.554175	0.305817	0.802633	0.573684
m/z 477.4142	0.747495	0.645106	0.831032	0.854147	0.857281	1.31006	1.05449	1.07617	0.855087	0.86356	0.684609	0.962791	1.03855	1.4284	0.842188	1.1777	1.08008	0.746244	0.854156	0.6273	0.847668	0.890696	0.881629	0.84746	0.817373	1.12439	0.905111	0.830157	1.03382	0.809623	1.05595	0.75383	0.545663	0.949072	0.626179	0.574306	0.682091	0.835013	0.91796	0.629128	0.558326	0.518415	1.94496	0.679022	0.58824	0.493411	0.126363	0.877739	0.486355
m/z 479.3229	0.802243	0.673813	1.33894	1.59549	0.805665	1.31448	1.08092	1.23021	0.768538	1.03474	0.94707	0.901933	1.39344	1.04578	1.08632	1.41577	1.40032	0.711484	0.815134	0.611809	0.887037	0.935969	1.07304	0.867013	0.852277	1.31843	1.16476	0.829163	0.898178	0.818523	1.31961	0.75719	0.652824	0.872331	0.576806	0.624972	1.05431	1.16049	1.3885	0.854023	0.627301	1.20981	2.34279	1.19397	1.1583	0.914757	0.274574	1.11139	0.859951
m/z 480.4643	0.6871	0.537735	1.63833	1.81579	0.628629	1.20935	0.932889	1.0762	0.535766	0.958986	0.794652	0.746676	1.10974	0.956871	0.921885	1.7176	1.27086	0.568177	0.69851	0.595648	0.659048	0.831733	0.97444	0.851397	0.608842	1.19187	1.26868	0.91541	0.840398	0.835662	1.47741	0.727372	0.81829	0.975214	0.550331	0.568051	1.08349	1.45514	1.54223	0.986744	0.608718	1.47911	2.62332	1.47958	1.59186	1.22327	0.245236	1.37374	1.10712
m/z 482.3917	0.8534	0.540508	0.853282	0.700808	0.797574	1.02168	0.918501	0.896102	0.770098	0.696097	0.834062	0.922354	0.978019	1.05987	0.848446	1.15456	0.902132	0.757234	0.871499	0.619973	0.885851	1.03236	0.860405	0.836281	0.783016	1.20298	0.88124	0.644383	0.917764	0.69638	1.20363	0.899618	0.659177	1.01406	0.660117	0.611723	0.736464	0.895792	1.16956	0.778014	0.723705	0.546257	2.5591	0.750239	0.630111	0.568394	0.128633	0.948934	0.597127
m/z 483.4022	0.898499	0.595991	0.803285	0.564437	0.726274	0.959743	0.977791	0.935706	0.750714	0.717746	0.877846	0.986288	1.13359	1.2487	0.913939	1.17294	0.990768	0.769842	0.885489	0.611297	0.786169	0.963422	0.693399	0.815419	0.709811	1.11308	0.776064	0.617792	0.91487	0.618147	1.14102	0.937011	0.834495	0.964353	0.657353	0.570914	0.642625	0.826468	1.21809	0.746029	0.754885	0.507884	2.30656	0.728166	0.531066	0.514749	0.132039	0.870808	0.539893
m/z 485.5354	0.562894	0.454805	1.72791	2.14081	0.700138	1.58751	0.701561	1.43965	0.560177	1.45582	0.708116	0.654479	1.64932	1.09307	1.41039	1.87453	1.84377	0.610169	0.51194	0.515853	0.719915	0.967559	1.19275	0.790622	0.834871	1.24551	2.00822	1.40534	0.959908	0.74529	1.63353	0.972382	0.462904	0.887281	0.475797	0.670183	0.975396	1.89326	2.01352	0.588969	0.387317	1.66222	1.22596	1.87548	1.90935	1.65298	0.241283	1.52977	0.954232
m/z 486.5459	0.596762	0.487132	1.66222	1.78005	0.604663	1.41407	0.638118	1.36436	0.514469	1.17462	0.767347	0.564473	1.42265	0.992215	1.19499	1.8691	1.64144	0.563741	0.490767	0.491247	0.703915	0.963603	1.10067	0.78309	0.723315	1.2444	1.77959	1.39362	0.867385	0.857722	1.84999	0.86459	0.495701	0.756972	0.438984	0.591078	1.05802	1.80439	1.93939	0.586211	0.43198	1.53801	1.42623	1.47915	1.67817	1.47565	0.22628	1.40609	0.924969
m/z 488.1926	0.746929	0.908993	0.985901	1.53207	0.795455	1.328	1.12594	1.19363	0.828331	1.06467	0.827321	0.824784	1.18322	0.900388	0.783117	1.09487	1.23769	0.625861	0.686463	0.543819	0.619185	0.851126	0.927973	0.728981	0.710512	1.42576	0.850661	0.606772	0.963653	0.736073	1.34364	0.884842	0.641893	1.14678	0.562513	0.580658	0.709623	0.825857	1.26965	0.740757	0.482005	0.754264	2.67268	0.946757	0.941575	0.655241	0.243467	0.809586	0.63656
m/z 489.3341	0.4839	0.515294	0.620264	1.14471	0.592992	1.03865	0.676507	0.697557	0.649296	0.89028	0.542777	0.70453	0.931979	1.59512	0.6594	1.05937	1.18821	0.448009	0.577368	0.549233	0.476179	0.958073	0.794404	0.624796	0.788482	1.29597	0.842068	0.488503	1.09251	0.803501	1.29741	1.31465	0.523701	1.014	0.626563	1.27589	0.840241	0.76121	0.952539	0.55639	0.298867	1.0091	1.00054	0.983391	1.02137	0.709536	0.159978	0.614279	0.585687
m/z 490.3446	0.700152	0.853933	0.890035	1.5008	0.641264	1.33777	1.06573	1.02171	0.785933	1.03311	0.638572	0.833202	1.24316	1.20221	0.867626	1.36076	1.28775	0.697191	0.71628	0.547847	0.575836	0.776068	0.880386	0.723992	0.747644	1.68315	0.926939	0.586992	1.04852	0.706587	1.29476	1.11474	0.58909	1.01499	0.660709	0.765772	0.726977	0.777921	1.32442	0.908299	0.509753	0.86598	1.49734	1.01847	1.03454	0.759177	0.400737	0.806154	0.65571
m/z 491.5235	0.840307	1.07809	1.45272	1.44852	0.898572	1.32744	1.15566	1.32459	0.858387	1.06409	0.771511	0.944084	1.12543	1.23715	0.856865	1.4036	1.455	0.712288	0.658872	0.574214	0.762927	0.988017	0.986056	0.980008	0.811401	1.90418	0.970464	0.660152	1.2213	0.871941	1.39375	1.19449	0.944116	1.11553	0.73369	0.79994	0.927113	0.929463	1.41714	1.09693	0.545358	0.803306	2.40188	0.876748	0.976018	0.69302	0.250891	0.872878	0.662364
m/z 492.8708	0.809965	0.989263	1.23449	1.45882	1.03887	1.99954	1.16469	1.46019	0.829562	1.3166	0.800655	0.9491	1.22552	1.49492	0.986927	1.51267	1.46803	0.662199	0.751813	0.587727	0.714707	0.817486	0.885126	0.882713	0.93248	1.49224	1.01884	0.76892	1.06876	0.601826	1.13219	0.950534	0.750865	1.07098	0.566248	0.649093	0.913155	0.853624	1.46129	0.804422	0.445211	0.878007	2.01702	1.09293	0.912107	0.667698	0.314585	0.747299	0.678794
m/z 494.5175	0.712515	0.970089	0.762842	0.899043	0.744196	0.930854	0.90584	0.850696	0.720199	0.70904	0.734404	0.819971	1.27563	1.3287	0.630085	0.944077	1.25884	0.779873	0.697331	0.597265	0.824656	0.84289	0.84028	0.769567	0.651124	0.958843	0.872076	0.550837	1.09112	0.818024	1.60178	0.830628	0.970161	1.05797	0.575028	0.573642	0.603389	0.88581	1.30222	1.04436	0.439377	0.645095	2.49437	0.724214	0.782306	0.716456	0.324695	0.732745	0.548052
m/z 496.4823	0.748327	0.612699	1.49693	1.79245	0.596916	1.10189	0.90827	0.9597	0.524799	1.04877	0.77779	0.754551	0.996279	0.900755	0.724584	1.5002	0.838923	0.597833	0.653182	0.553363	0.642955	0.737275	0.897393	0.780017	0.732554	1.12628	1.24132	0.797436	0.807334	0.826758	1.57982	0.667016	0.853011	0.834497	0.539507	0.487863	0.839108	1.17744	1.52041	0.910813	0.510051	0.944005	3.49964	1.19145	1.23421	1.12682	0.200404	0.967952	0.794461
m/z 498.3535	0.746948	0.607224	1.05072	1.11666	0.772834	1.11038	0.93158	0.963207	0.692031	0.80451	0.834336	0.927004	1.024	0.970336	0.816187	1.30391	1.03699	0.68254	0.739264	0.5454	0.806674	0.746552	0.818206	0.703322	0.526599	1.35484	0.893965	0.690102	0.817311	0.665448	1.2253	0.711097	0.612521	0.826043	0.542016	0.459359	0.705668	0.80523	1.24471	0.773945	0.628562	0.770452	3.57357	0.789605	0.712814	0.752841	0.275803	0.877962	0.542186
m/z 499.364	0.879617	0.745275	1.16963	1.23812	0.973184	1.27398	1.16178	1.11811	0.767816	0.944673	0.89762	1.01078	1.34918	1.14819	1.00652	1.51324	1.12263	0.768874	0.803818	0.553819	0.858044	0.896707	0.905044	0.715524	0.75522	1.35814	1.17028	0.825571	0.915919	0.827892	1.28479	0.810509	0.864601	0.927024	0.523825	0.564003	0.674003	1.01567	1.4692	0.884121	0.69046	0.775178	3.03843	0.859566	0.878514	0.820765	0.119846	1.01755	0.693169
m/z 500.3932	0.825114	0.622122	1.01973	1.14012	0.745763	1.14015	0.910091	0.925783	0.641655	0.900665	0.746714	0.900756	1.23315	1.15505	0.859552	1.18769	1.06397	0.702633	0.705418	0.480536	0.745275	0.914293	0.865282	0.889509	0.744504	1.10475	1.18643	0.68247	1.06131	0.733221	1.5734	0.867727	0.60485	0.862227	0.541425	0.516337	0.624661	0.876959	1.22457	0.736849	0.704268	1.36341	2.25217	0.993733	0.772877	0.791592	0.185165	0.845771	0.562787
m/z 502.5452	0.516691	0.291778	1.97942	2.24583	0.400971	1.22581	0.583911	0.876502	0.341215	1.02328	0.713774	0.540388	0.747057	1.02574	0.749774	1.91546	0.852942	0.482012	0.392476	0.390867	0.558226	0.690062	0.619756	0.460065	0.442219	0.961279	1.79654	1.49476	0.882127	0.710831	1.86754	0.671666	0.455683	0.691973	0.423414	0.400473	1.01162	1.93634	1.7906	0.665188	0.346021	1.60163	2.2899	2.00315	2.00515	1.8244	0.218285	1.45788	0.950694
m/z 503.5557	0.776839	0.777756	1.64165	1.83227	0.577671	1.09044	0.841274	0.950463	0.56821	0.942877	0.716431	0.650613	0.873717	1.15564	0.784296	1.57914	1.03824	0.575661	0.593278	0.503811	0.737923	0.838797	0.743047	0.696908	0.582215	1.49863	1.29272	1.05579	1.17048	0.866599	1.5378	0.843797	0.953773	0.95653	0.596879	0.531375	0.962928	1.35872	1.66886	0.991343	0.494277	0.999698	3.58119	1.32344	1.20987	1.09891	0.257313	1.03802	0.689862
m/z 505.1837	0.936393	1.2298	1.14032	1.21166	0.684093	1.04029	1.36632	1.07025	0.802269	1.03806	0.669741	0.981275	1.1401	1.34677	1.1878	1.55466	1.12693	0.652963	0.710294	0.522767	0.695726	0.769314	0.78214	0.738146	0.643759	1.42881	0.879955	0.658216	0.910353	0.804401	1.23649	1.25518	0.885493	0.91153	0.641175	0.743166	0.876179	0.836314	1.48931	1.30806	0.591581	0.648542	2.19277	0.86501	0.910848	0.671435	0.396678	0.996675	0.670236
m/z 506.3438	0.654121	0.546215	0.68488	0.581959	0.482859	0.687811	0.835943	0.58447	0.569017	0.537186	0.428402	1.19448	1.1286	1.03292	1.16088	1.23609	0.821156	0.697531	0.824272	0.360427	0.553874	0.625093	0.562117	0.718016	0.410756	0.806478	0.563149	0.597797	0.722697	0.599619	0.666285	0.879477	0.387596	0.678489	0.505207	0.427689	0.647526	0.51569	0.989945	0.828237	0.480104	0.355036	2.05008	0.538554	0.433776	0.462596	0.175229	0.654424	0.341115
m/z 507.4666	0.757445	0.696036	1.69844	1.75655	0.63966	1.13876	0.980439	1.15022	0.57078	1.12489	0.572203	1.12172	1.10932	1.22541	1.35408	1.87844	1.39585	0.644671	0.752461	0.433128	0.693365	0.746804	0.913489	0.822691	0.586668	1.12021	1.14574	0.872054	0.895634	0.598146	1.05591	0.934877	0.721351	0.879677	0.523797	0.563766	0.891413	1.11584	1.68645	0.99844	0.506762	1.14192	2.86334	1.37599	1.33616	1.12711	0.255622	1.1115	0.814514
m/z 508.4771	0.852577	0.770661	1.76926	1.54225	0.801004	1.43135	0.946001	1.29127	0.85159	1.15555	0.861919	1.21936	1.40869	1.65743	1.40943	1.71727	1.67003	0.727044	0.774897	0.699105	0.7944	1.038	0.999216	1.2756	0.859017	1.46063	1.47006	1.04797	1.34351	0.914321	1.26873	1.32184	0.961332	1.19621	0.732492	0.879196	1.29476	1.29227	1.99763	1.01395	0.471614	1.05987	2.32568	1.51514	1.17566	1.18631	0.281197	1.07171	0.842198
m/z 509.4875	0.935576	0.90076	1.33273	1.37083	0.857818	1.16762	0.997516	1.22421	0.78528	0.930172	0.751054	0.900752	1.28067	1.26357	1.0035	1.42115	1.3443	0.739395	0.760145	0.650465	0.873542	0.783502	0.939827	1.01066	0.519696	1.21747	1.24537	0.93131	1.06318	0.89335	1.52796	0.985345	0.809332	1.16062	0.628744	0.629841	0.88896	1.11345	1.8296	0.948422	0.536903	0.935686	2.54327	1.49085	1.34332	1.00553	0.399109	0.999289	0.792199
m/z 511.3027	0.648506	0.673371	0.869179	0.846345	0.572671	0.910952	0.867549	0.774053	0.778809	0.695151	0.650009	0.917545	0.832162	1.21941	0.584638	0.932253	0.984894	0.50012	0.631476	0.547081	0.646243	0.850557	0.694615	0.755625	0.780893	1.20618	0.608854	0.560351	0.953274	0.659174	0.971535	1.1289	0.710321	1.08341	0.632766	0.98381	0.734246	0.607096	1.17651	0.625087	0.389607	0.698787	1.61999	0.746764	0.848575	0.595599	0.147368	0.592052	0.519699
m/z 513.1178	0.669297	0.936284	1.56439	1.46702	1.55815	1.72812	1.02419	1.65676	0.697132	1.40065	0.762818	0.86605	1.5194	1.0449	1.01212	1.95861	1.71749	0.636592	0.60992	0.583348	0.739921	0.850055	1.61803	0.76799	0.6761	1.84327	1.25437	1.0105	1.00575	0.834955	1.45222	0.991646	1.15275	1.09335	0.622303	0.695383	1.23824	1.42479	1.96741	1.1824	0.569432	1.14865	4.2626	1.38522	1.45207	1.12936	0.278335	1.08914	0.796592
m/z 514.1283	0.813111	0.639874	1.21786	1.36257	0.925251	1.45241	0.876349	1.22065	0.720887	1.03158	0.828699	0.737983	1.31403	1.12833	0.901997	1.51317	1.45353	0.567868	0.616471	0.517598	0.695091	0.84852	1.20966	0.765929	0.712351	1.37604	1.16642	0.811082	0.923701	0.784318	1.49048	0.894588	0.646286	0.887682	0.567301	0.541529	0.9697	1.11258	1.51789	0.784456	0.447482	0.911943	2.77311	1.04278	1.25883	0.950126	0.138807	0.938819	0.639113
m/z 515.4943	0.321539	0.219629	0.230248	0.424258	0.495386	0.347957	0.318852	0.451264	0.893549	0.527289	2.10868	0.226461	1.08706	0.604908	0.168284	0.507156	1.62327	0.482441	0.431023	1.25484	0.294453	1.20709	1.00744	0.716253	1.27715	1.30932	0.671803	0.144024	0.41929	1.97039	0.488197	0.390081	0.264455	1.12551	0.604884	0.851129	0.859294	0.337787	0.355298	0.291945	0.100298	0.851786	0.328673	0.444376	0.767463	0.438829	0.0364312	0.180634	0.517135
m/z 516.9726	0.532912	0.508481	0.538605	0.735669	0.537362	0.689975	0.594444	0.743004	0.835188	0.646103	1.77425	0.530798	1.20712	0.741047	0.431938	0.831316	1.51444	0.563403	0.543447	1.09679	0.517025	1.18782	1.05011	0.90797	1.33067	1.33736	1.01709	0.417574	0.666851	1.95489	0.815223	0.660389	0.392321	1.2401	0.707418	0.864699	0.894817	0.620692	0.826693	0.528148	0.309276	1.03269	1.20772	0.647553	0.908968	0.618827	0.25562	0.40101	0.629838
m/z 518.5257	0.846484	0.810993	0.691929	1.01305	0.672705	1.01955	0.974126	0.96002	0.844447	0.731646	0.883037	0.860173	1.42125	1.25201	0.71798	0.870857	1.1976	0.778757	0.653009	0.72378	0.794212	0.760847	0.753902	0.845617	0.91542	1.09393	1.01172	0.613743	0.968752	1.24594	1.0083	0.731293	0.593762	0.891569	0.523939	0.492223	0.565616	0.56704	1.00071	0.763229	0.444217	0.45564	2.49291	0.748427	0.75802	0.485458	0.186493	0.632023	0.628871
m/z 520.5654	0.559288	0.512183	0.652398	0.584358	0.593942	0.640681	0.850309	0.597535	0.570624	0.498235	0.682009	0.999752	1.6118	1.25737	0.809778	1.11721	1.33263	0.842851	0.662342	0.569674	0.708584	0.841207	0.90251	0.868747	0.605424	0.931572	0.852258	0.613264	1.12894	1.0338	1.09279	1.06499	0.767609	1.11129	0.573556	0.584893	0.62081	0.975922	1.13636	0.854568	0.44542	0.527794	2.47086	1.01015	0.750673	0.680093	0.128018	0.834972	0.585149
m/z 521.6133	0.790509	0.651527	0.996346	0.564362	0.779487	0.689361	1.19635	0.605653	0.601694	0.545837	0.501839	1.28662	1.09095	1.61724	0.968231	1.16588	0.920671	0.623724	0.71322	0.494159	0.599157	0.615843	0.655033	0.580081	0.409687	0.773597	0.595445	0.48156	0.760713	0.60286	0.72235	0.945044	1.04294	0.857964	0.465502	0.411623	0.553889	0.620654	1.08981	0.884182	0.474775	0.258658	3.68299	0.634526	0.584342	0.490085	0.059766	0.87829	0.436705
m/z 522.8296	0.87099	1.47763	0.746413	0.595148	0.648086	0.606539	1.20146	0.519928	0.521378	0.446656	0.562356	1.05033	1.02325	1.26134	0.629397	0.861244	0.958363	0.655339	0.667267	0.527371	0.689983	0.769657	0.652174	0.716907	0.443523	0.757239	0.527108	0.380407	0.929913	0.737189	0.882304	0.90074	2.36205	1.06022	0.486022	0.459157	0.462703	0.609073	1.08275	1.6999	0.464557	0.310709	2.81027	0.520809	0.511713	0.424507	0.0702618	0.617115	0.381988
m/z 524.4763	0.53321	0.819484	1.77758	2.12321	0.57791	1.23348	0.960054	1.05679	0.430502	1.1209	0.598272	0.632219	0.901492	0.742842	0.840322	1.75135	1.15667	0.49793	0.44548	0.435796	0.486631	0.719435	0.972851	0.640267	0.494781	1.01159	1.27812	0.854944	0.639616	0.656864	1.22353	0.78984	1.54108	0.796772	0.397932	0.470178	0.905008	1.52357	1.83711	1.25167	0.462815	1.93835	1.78079	1.66804	2.04376	1.53267	0.188386	1.2692	1.16125
m/z 525.4868	0.630697	0.56132	1.79274	1.8545	0.774448	1.26725	0.941823	1.15259	0.492707	1.16415	0.637443	0.712183	1.05012	1.02101	1.00579	1.96431	1.19412	0.699398	0.610776	0.506778	0.578344	0.76568	0.961426	0.582152	0.634762	0.958577	1.25379	1.00274	0.599242	0.635665	1.4248	0.669702	1.02407	0.689494	0.362436	0.431284	0.795876	1.27985	1.88553	1.03616	0.469509	1.3708	2.8628	1.51944	1.67083	1.3573	0.348113	1.11111	0.882846
m/z 526.8154	0.676167	0.713069	1.06496	1.41776	1.0109	2.16421	1.12471	1.17559	1.27831	1.19516	0.987806	1.32976	1.65448	2.79766	1.59938	2.04053	1.78786	1.0579	0.916143	0.934053	0.613221	1.53839	1.25995	1.43955	1.23083	2.40113	1.66824	1.00321	1.45545	0.922767	1.40525	1.48974	0.819545	1.42013	0.911048	1.32048	1.5415	1.30882	1.59262	0.870567	0.42713	1.47091	2.62016	1.45033	1.28203	1.28709	0.142529	0.834703	0.914818
m/z 527.8259	0.596169	0.690421	0.817368	1.01983	1.03648	1.80456	1.07343	1.05733	0.897368	1.26628	0.655007	0.951875	1.62115	1.69355	1.18593	1.66519	1.60637	0.813317	0.67923	0.620601	0.656248	1.20093	1.28981	0.896188	1.05858	1.66774	1.31016	0.794482	1.14452	0.977183	1.34567	1.29479	0.715561	1.18842	0.826594	1.13831	1.35823	1.19331	1.69775	0.868771	0.48678	1.18872	2.40444	1.11393	1.14847	1.07242	0.344624	0.758648	0.829669
m/z 529.5474	0.485569	0.54893	1.75761	2.14893	0.697264	1.83874	0.666306	1.63876	0.465649	1.55181	0.677348	0.584771	1.55958	1.05437	1.54639	2.19857	1.91818	0.527366	0.352748	0.447632	0.518229	0.839647	1.26338	0.655853	0.653569	1.30462	1.9915	1.45204	0.894827	0.660017	1.71318	0.933479	0.424603	0.665488	0.435852	0.598504	1.07243	1.7928	2.32101	0.707157	0.378715	1.78745	1.28109	2.08279	2.09609	1.94169	0.228196	1.47997	0.993776
m/z 530.5579	0.736609	0.711257	1.49651	1.62488	0.730293	1.41362	0.801138	1.17326	0.719565	1.09041	0.72167	1.06098	1.50903	1.17815	1.54889	1.88254	1.6694	0.715141	0.611921	0.53109	0.727427	1.17367	1.1723	1.04531	0.724701	1.3973	1.673	1.22838	1.21942	0.849802	1.82399	1.48378	0.554084	1.10543	0.70709	0.786544	1.19996	1.48149	2.039	0.977761	0.657572	1.09944	1.41254	1.13934	1.20857	1.36151	0.0927373	1.15858	0.772469
m/z 532.4479	0.829897	0.762663	0.833601	0.810375	0.775307	0.986105	0.893992	0.730714	0.837792	0.651132	0.647435	1.31939	1.56091	1.53824	1.45481	1.43499	1.4991	0.991009	0.719958	0.603717	0.812326	1.278	0.844267	1.08961	0.768683	1.51697	1.09674	0.732002	1.16513	0.991882	1.4346	1.40569	0.561159	1.14253	0.84259	0.82891	0.890074	0.877973	1.15795	0.94594	0.863708	0.554058	1.4505	0.658624	0.671276	0.797004	0.0913187	0.82349	0.589857
m/z 533.5519	0.504794	0.443238	1.25088	2.44003	0.529271	1.44735	0.703314	1.01398	0.477722	1.31273	0.706806	0.758232	1.47415	1.13856	1.23255	2.04377	1.57301	0.649617	0.458511	0.5006	0.637139	0.880628	1.09859	0.812519	0.659208	1.23116	2.08521	1.07077	0.785723	0.795682	1.42807	0.913267	0.551504	0.916115	0.510044	0.601735	0.907202	1.49168	2.05045	0.670235	0.52288	1.37423	1.623	2.07522	1.99239	1.78039	0.299389	1.10202	0.90867
m/z 535.0302	0.635834	0.674325	1.59419	1.93011	0.682499	1.45394	0.837547	1.23332	0.513578	1.35122	0.70996	0.868275	1.44164	1.29371	1.03681	1.81967	1.4128	0.629052	0.566807	0.476719	0.641945	0.668929	0.9875	0.891125	0.709236	1.44422	1.44026	0.844718	0.983069	0.685048	1.23544	0.870731	1.16474	0.82838	0.473473	0.517094	0.976896	1.14549	1.55273	0.68448	0.436638	1.05855	4.40686	1.32153	1.61094	1.22118	0.289266	0.891602	0.800393
m/z 536.2839	0.53787	0.312288	0.789715	0.51699	0.465375	0.467536	0.440159	0.449164	0.30508	0.343612	0.338228	0.84706	0.669069	0.762227	0.400859	0.666527	0.631427	0.313957	0.369264	0.261847	0.328591	0.266112	0.306646	0.56555	0.207989	0.512212	0.320738	0.222666	0.42055	0.271604	0.479902	0.468889	0.595124	0.47551	0.250737	0.2272	0.320722	0.345987	0.586766	0.410471	0.197229	0.254312	1.63424	0.479765	0.416323	0.301568	0.118179	0.355394	0.2241
m/z 537.2944	0.532375	0.213808	0.760003	0.333717	0.252169	0.235581	0.296477	0.237964	0.313031	0.274561	0.562965	0.728619	0.37646	0.359584	0.183226	0.359224	0.386275	0.232913	0.28595	0.34282	0.300598	0.245147	0.150029	0.549116	0.24635	0.38905	0.165901	0.145084	0.245884	0.38434	0.265093	0.250724	0.531451	0.413219	0.215851	0.213859	0.249683	0.180144	0.327872	0.29613	0.110082	0.174928	1.02138	0.261079	0.217955	0.167772	0.0616893	0.181736	0.131782
m/z 539.2967	0.693083	0.743556	1.09218	1.11193	0.683321	0.817795	0.920851	0.918581	0.715693	0.897928	1.05109	1.00675	1.08603	0.996067	0.673038	1.31626	1.23494	0.535373	0.61952	0.663038	0.470795	0.705518	0.623125	0.958513	0.602076	0.995059	0.689705	0.455815	0.824429	0.761295	0.886837	0.831717	0.91977	0.976594	0.467706	0.58332	0.750824	0.665296	1.10861	0.875646	0.382857	0.739608	2.03442	0.796355	0.962618	0.684902	0.223543	0.513682	0.542675
m/z 540.4943	0.444023	0.332338	1.83745	2.57881	0.442671	1.20246	0.713561	0.881631	0.350235	1.15842	0.665591	0.702154	0.84254	0.779686	0.796086	2.05698	0.930088	0.422659	0.461491	0.445143	0.527148	0.627376	0.586581	0.618597	0.691673	1.09269	1.47647	1.02357	0.777452	0.556442	1.27436	0.612533	0.675892	0.594557	0.281029	0.464191	0.981506	1.42861	1.65584	0.884282	0.392355	1.62003	1.22214	1.81277	2.03748	1.63329	0.358545	1.07492	0.976395
m/z 542.272	0.632532	0.606597	1.11821	1.49155	1.07174	2.19119	0.943695	1.28933	1.41018	1.37593	1.25669	1.4188	2.1441	2.26621	1.97527	2.17179	1.78152	1.16465	0.874042	0.956248	0.673128	1.56814	1.2296	1.99172	1.04565	2.24768	1.92161	1.15419	1.91453	1.0267	1.23861	1.49164	0.698542	1.38242	0.891694	1.16431	1.55974	1.41031	1.78693	0.71034	0.3624	1.41126	1.61372	1.58945	1.03705	1.3539	0.251374	0.832999	0.804113
m/z 543.5632	0.756154	0.877922	1.14337	1.32761	0.929856	1.47243	1.08749	1.29769	0.923616	1.21649	1.00644	0.925083	1.51504	1.44022	1.2959	1.71018	1.60236	0.809303	0.65014	0.657799	0.657566	0.94415	1.03454	0.923827	0.710598	1.34753	1.44579	0.952052	1.22375	0.920508	1.69042	1.10253	0.685314	0.896109	0.621748	0.73952	0.98935	1.07901	1.7736	1.05802	0.476293	1.41588	2.31231	1.07606	0.907168	0.978396	0.32074	0.820959	0.733589
m/z 544.5736	1.1568	0.588399	1.00016	1.30093	0.750377	1.1612	0.913587	1.00669	0.863674	0.982769	0.809847	0.789762	1.02906	1.05072	0.712894	1.18948	1.2028	0.660843	0.629848	0.542593	0.800504	0.864226	0.796281	0.767212	0.850715	1.73124	1.21963	0.753091	1.39237	1.30176	1.11071	0.923405	0.985944	1.06509	0.754373	0.729071	0.802575	0.821049	1.47196	0.920517	0.349544	0.885967	1.95277	1.07789	1.0281	0.893137	0.300767	0.620872	0.596146
m/z 546.5572	0.481936	0.278948	1.96318	2.33575	0.387474	1.37472	0.599933	0.932825	0.37222	1.07333	0.782107	0.580767	0.692861	0.914412	0.884029	2.0114	0.931797	0.418851	0.393958	0.41331	0.577711	0.630405	0.721609	0.506635	0.458833	1.28567	1.9951	1.46274	0.827002	0.717172	1.94297	0.761167	0.495822	0.592466	0.28018	0.40467	1.054	1.84038	2.04848	0.631467	0.325214	1.50207	1.72977	1.77631	1.82534	1.92083	0.289758	1.29428	0.937587
m/z 547.5676	0.566154	0.534243	1.62832	1.90972	0.500831	1.26898	0.862541	0.963068	0.557286	1.07217	0.894136	0.671279	1.0376	0.990887	0.903468	1.782	0.92261	0.61903	0.537831	0.413206	0.808266	0.687984	0.784592	0.66698	0.677869	1.41538	1.42559	1.08187	0.865723	0.708898	1.59922	0.924581	0.602919	0.630167	0.39054	0.516137	1.00311	1.36269	1.69264	0.865113	0.583771	1.14686	2.27068	1.24422	1.46673	1.38701	0.465583	1.08879	0.820905
m/z 549.4951	0.607624	0.83753	0.718549	0.752875	0.52446	0.630805	0.923167	0.584119	0.462297	0.64404	0.717232	0.887607	1.12818	0.935135	0.802602	1.29728	0.830321	0.601449	0.657763	0.373558	0.709943	0.730075	0.65252	0.651764	0.564602	1.04196	0.876003	0.522671	0.868265	0.636271	1.07121	0.745031	1.20805	0.851738	0.522569	0.449568	0.601031	0.733061	1.07573	0.913735	0.508744	0.624347	3.15751	0.931373	0.877821	0.714269	0.208923	0.664613	0.466092
m/z 550.9172	1.00462	1.87722	0.713182	0.882808	0.894241	0.673212	1.09173	0.478249	0.399322	0.407732	0.335092	0.616818	0.685766	0.557097	0.194189	0.400345	0.456629	0.37738	0.460859	0.319679	0.557938	0.725655	0.407482	0.683014	0.262488	0.494625	0.292302	0.150906	0.825278	0.434074	0.494846	0.621037	5.40781	0.773758	0.317767	0.249903	0.249288	0.462632	0.964124	3.42182	0.47581	0.273353	1.35933	0.335276	0.254901	0.124214	0.046804	0.191885	0.153851
m/z 552.5078	0.860435	1.94285	0.932723	1.05123	0.797382	0.715203	0.998787	0.631427	0.357432	0.564148	0.428861	0.653199	0.817315	0.618714	0.34784	0.814887	0.794132	0.340693	0.384337	0.305728	0.501003	0.605503	0.622835	0.647339	0.396069	0.98527	0.699324	0.35163	0.835309	0.492776	0.792825	0.789018	4.17745	0.782085	0.398913	0.386962	0.503284	0.693245	1.27048	2.49658	0.466699	0.628782	1.85638	0.645227	0.74886	0.508238	0.113308	0.392205	0.379891
m/z 553.5182	0.775429	1.21449	0.870016	0.867119	0.615639	0.684259	0.814467	0.579499	0.473889	0.609592	0.562779	0.93715	0.787429	0.852384	0.473715	1.02045	1.01473	0.505311	0.502876	0.444483	0.549409	0.635507	0.609341	0.721155	0.533602	1.06063	0.672636	0.409052	0.991716	0.546374	0.836332	1.03419	2.89202	0.883701	0.534834	0.561858	0.677165	0.609058	1.21936	1.52656	0.459913	0.630531	3.0438	0.586562	0.732859	0.513598	0.160322	0.469577	0.419148
m/z 555.5392	0.792526	1.06186	1.12353	1.57955	0.682179	0.977552	1.13618	0.92875	0.592372	1.03544	0.677096	0.966752	1.15862	0.937581	0.834878	1.38277	1.22569	0.607364	0.637678	0.534374	0.633506	0.740844	0.715855	0.723345	0.659669	1.43231	0.959225	0.571415	0.78618	0.666711	1.11827	0.899548	1.16095	0.829752	0.532975	0.551193	0.991079	0.877543	1.54372	1.06715	0.451509	0.866696	1.23338	0.889803	0.975812	0.943637	0.338411	0.650029	0.58325
m/z 556.5684	0.774487	0.662422	1.2167	1.4215	0.601628	0.870406	0.88212	0.710449	0.58554	0.886673	0.65039	0.67425	0.994509	0.926668	0.845743	1.6008	1.06504	0.605296	0.625789	0.402444	0.706914	0.664682	0.721224	0.627822	0.548325	0.633803	1.12721	0.760199	0.955469	0.505415	1.14122	0.687113	0.553375	0.498259	0.422397	0.435539	0.593591	0.766649	1.47093	0.784556	0.475612	0.755295	2.18297	1.2042	1.01598	0.95743	0.238149	0.687669	0.66854
m/z 557.5789	0.673122	0.549005	1.01846	1.50759	0.763905	1.55992	0.724084	1.11629	0.753828	0.872614	0.863122	0.943061	1.78836	1.43781	1.37054	1.9375	1.82607	0.779016	0.716688	0.54134	0.629335	1.19825	0.965899	0.909011	0.794445	1.69581	1.89743	1.04166	1.35306	0.759853	1.45384	1.11966	0.489853	0.872951	0.624308	0.629342	1.08848	1.09197	2.01571	0.611965	0.407074	0.937449	2.02625	1.35871	1.16331	1.30137	0.199159	0.786304	0.700101
m/z 560.2735	0.895104	0.517806	0.7344	0.760713	0.496337	0.732129	0.676958	0.686522	0.629456	0.557546	0.830784	0.92808	0.94398	0.885327	0.646294	0.894152	0.922718	0.628902	0.574077	0.466667	0.561325	0.653263	0.607917	0.739784	0.549135	0.775491	0.582715	0.376249	0.847539	0.728085	0.90321	0.736944	0.600636	0.683955	0.499026	0.535381	0.630059	0.577592	0.897586	0.761336	0.361291	0.534408	1.08937	0.605151	0.624706	0.555263	0.181485	0.428524	0.383239
m/z 561.5834	0.706729	0.71272	0.907128	0.76318	0.681055	1.03623	0.827624	0.854243	0.823152	0.913424	1.05233	1.23752	0.875872	1.35873	0.821924	1.04438	1.07163	0.674104	0.630883	0.595962	0.609427	0.981891	0.7209	0.976128	0.741619	0.926007	0.774991	0.510786	1.35489	0.833468	0.826819	1.14592	0.596651	1.03247	0.639126	0.981456	1.08458	0.783573	1.05339	0.787851	0.380594	0.698282	2.11376	0.823039	0.706928	0.625332	0.174329	0.546245	0.430913
m/z 562.9681	0.877723	0.944243	1.01231	1.09394	0.672456	1.15265	1.18692	1.01157	0.92267	1.07953	0.821878	0.941381	1.11008	1.1749	0.84002	1.19587	1.11957	0.559359	0.663059	0.519941	0.7178	0.955019	0.78377	0.892892	0.577637	0.97028	0.832932	0.563704	0.984231	0.965418	0.99412	0.909311	0.477346	0.896387	0.578435	0.625774	0.829877	0.834449	1.24818	0.825853	0.535604	0.655377	2.39034	0.888271	0.745605	0.664079	0.372409	0.61704	0.478547
m/z 564.2593	0.690475	0.562613	0.851586	1.07149	0.779753	1.10928	0.839359	0.856853	1.20891	0.938109	1.40288	1.07085	1.27701	1.55799	0.697554	1.1905	1.50555	0.898235	0.812313	0.931612	0.650732	1.18201	0.755824	1.17483	1.00926	1.60219	0.980915	0.552775	1.67124	1.44467	1.10091	1.46057	0.673397	1.46254	0.908946	1.08651	1.13927	0.777537	1.15587	0.615962	0.315295	0.706853	1.58175	0.925836	0.733879	0.70002	0.342941	0.430331	0.44378
m/z 565.513	0.78807	1.00018	1.23337	1.35399	0.929408	1.5842	1.24288	1.18744	0.780419	1.15379	0.962027	0.79223	1.49827	1.11508	0.920307	1.38777	1.36561	0.642524	0.581658	0.620955	0.651045	0.894606	1.0758	0.787636	0.998847	1.25265	1.20605	0.68058	1.29003	0.853284	1.47619	1.06417	1.19943	1.07604	0.579999	0.744449	1.08947	0.928881	1.64127	1.18681	0.430847	0.948098	1.90399	0.994303	1.08299	0.849156	0.239605	0.65339	0.663895
m/z 567.01	0.447395	0.670822	1.8699	2.29297	0.841061	1.91163	0.972973	1.83601	0.443484	1.73337	0.684483	0.659271	1.58822	0.867857	1.10144	2.3106	1.26978	0.577411	0.491502	0.407074	0.531145	0.694214	1.07234	0.832392	0.526792	1.23936	1.4301	1.09188	0.889143	0.745073	1.5403	0.790871	0.883258	0.874158	0.415499	0.519214	1.09908	1.39785	2.39216	1.68077	0.498586	1.61432	1.75464	2.44757	1.80439	1.27979	0.558977	1.035	0.925916
m/z 568.4883	0.244443	0.430284	1.79185	2.2901	0.550535	1.39735	0.624029	1.14112	0.270136	1.18757	0.52223	0.418531	0.90367	0.593145	0.924843	1.91437	1.18002	0.319004	0.277475	0.311508	0.235638	0.483934	0.910123	0.462648	0.415072	1.29204	1.39959	1.03488	0.5304	0.534074	1.48337	0.638752	0.68978	0.527715	0.277424	0.416857	0.976508	1.48499	2.25125	0.994609	0.354875	2.45009	1.16176	1.9836	2.73018	1.96801	0.260389	1.30796	1.38076
m/z 569.9479	0.391673	0.692703	1.28853	1.88636	0.882919	1.94369	0.737739	1.33443	0.864313	1.12439	0.962323	1.17016	1.6822	1.80688	1.34361	2.08917	1.37987	0.817987	0.710006	0.716132	0.372362	1.44644	1.16578	1.39231	0.881799	2.04836	2.33642	1.10749	1.52942	1.0157	1.28896	1.46627	0.713069	0.916725	0.71209	0.84948	1.25219	1.1885	1.78109	0.816989	0.332607	1.53748	1.39033	1.40758	1.56544	1.57894	0.11241	0.905118	0.917455
m/z 571.3139	0.718746	0.781856	0.847038	1.02012	0.739014	1.03772	0.988123	0.853473	0.759342	0.53542	0.785213	1.23687	1.2288	1.40721	1.18109	1.75467	0.879567	0.782872	1.10861	0.551379	0.784816	1.00239	0.99973	0.871794	0.832428	1.2466	1.20084	0.846032	1.16846	0.540821	1.14785	1.28607	0.686803	0.87188	0.721777	0.604893	0.864442	0.772089	1.31408	0.87568	0.81362	0.713644	1.73815	0.824521	0.670564	0.873019	0.209915	0.845074	0.60003
m/z 572.3806	0.639294	0.540196	0.491037	0.333052	0.41663	0.436855	0.78363	0.456166	0.500274	0.313899	0.594394	1.18707	0.924583	1.37246	1.08197	1.22577	0.633053	0.567471	1.11187	0.435077	0.99696	0.828813	0.631398	0.70253	0.527528	0.843093	0.58623	0.672045	0.889753	0.45999	0.922888	1.1043	0.422408	0.625441	0.657148	0.548271	0.702073	0.536059	0.923894	0.761165	0.996441	0.284641	1.1869	0.395335	0.368085	0.481543	0.0724132	0.792433	0.384852
m/z 573.5781	0.647805	0.461396	1.44557	1.59713	0.571676	1.49218	0.712392	1.2307	0.548025	1.12908	0.71929	1.04521	1.51655	1.11524	1.68315	2.26842	1.40177	0.612646	0.71437	0.417244	0.812553	1.04965	1.11608	0.774223	0.516857	1.11968	1.83409	1.40386	1.04187	0.588538	1.66106	1.17365	0.391218	0.7388	0.548964	0.577336	1.07255	1.4319	2.01744	0.710871	0.858402	0.991848	1.36602	1.38328	1.27931	1.54355	0.115236	1.18088	0.662493
m/z 575.3932	0.663672	0.504223	0.578611	0.434535	0.335005	0.594427	0.639485	0.560822	0.622313	0.477221	0.657401	1.67309	1.43678	1.09616	1.23648	1.62771	0.964223	1.00666	0.870141	0.44799	0.871233	0.908045	0.73804	0.809394	0.542431	1.06702	0.820619	0.581345	1.06169	0.588728	1.27686	1.39001	0.536467	0.836536	0.686137	0.612177	0.78174	0.711577	1.20719	1.01472	1.10602	0.302532	2.49182	0.435555	0.393205	0.685241	0.0608613	0.738028	0.439649
m/z 577.5826	0.399368	0.310265	1.06508	2.40663	0.425855	1.45862	0.60963	0.975834	0.42107	1.28332	0.780882	0.558561	1.70966	0.958684	1.13857	2.35396	1.33238	0.673855	0.431395	0.513125	0.576297	0.74367	0.99509	0.672172	0.41105	1.20519	2.22446	1.01147	0.939104	0.696355	1.45353	0.812768	0.494959	0.797239	0.455408	0.554583	0.78697	1.33973	2.23631	0.604668	0.414715	1.54284	1.70248	2.40073	2.23701	2.14549	0.270148	1.06288	1.00667
m/z 579.0422	0.619253	0.918142	1.09779	2.02446	0.678958	1.28461	0.96384	0.98163	0.52552	1.13096	0.82031	0.617656	1.48755	0.931246	0.842724	1.91747	1.28113	0.663336	0.518743	0.52837	0.619849	0.805885	0.855424	0.964197	0.54344	1.27984	1.63755	0.772576	1.04921	0.684469	1.47483	0.983551	1.42288	0.936219	0.519553	0.461421	0.606482	1.10301	1.57766	1.09037	0.423738	1.13962	2.3633	1.19797	1.66767	1.26786	0.292483	0.788785	0.745368
m/z 580.2211	0.652556	1.01262	1.30766	2.30353	1.18002	2.1869	1.39983	1.39383	0.887273	1.79261	0.885698	1.10965	1.71174	2.06093	1.4056	2.18701	1.52322	0.811545	0.733546	0.673259	0.458614	0.93926	1.00156	1.27794	1.01354	1.8502	1.98212	0.81343	1.49907	0.8148	1.30767	1.35024	1.11204	1.10629	0.691251	0.804304	1.05884	1.38122	1.61016	0.844256	0.313673	1.50465	2.59451	1.28851	1.32609	1.16994	0.190135	0.707426	1.02614
m/z 581.5497	0.566808	0.491996	1.2646	1.76457	0.554197	1.58179	0.750145	0.972005	0.448534	1.16205	0.691256	0.735671	1.1709	1.26212	1.06425	1.94424	1.30086	0.60201	0.472941	0.480047	0.575867	0.665741	0.841007	0.748453	0.523438	0.636864	1.52065	0.831701	0.845692	0.535918	1.32694	0.741304	0.475884	0.753605	0.418984	0.427423	0.706419	1.14612	1.71001	0.602569	0.309647	1.38507	1.72189	1.28368	1.31251	1.23147	0.25904	0.723421	0.70471
m/z 582.9344	0.753078	0.615869	1.11206	1.47503	0.750052	1.52957	0.777436	1.31952	0.721941	1.32692	1.05613	0.702273	1.18629	1.25229	0.771422	1.64735	1.20732	0.705675	0.455581	0.46869	0.584355	0.735217	0.849772	0.86899	0.760748	1.03402	1.25392	0.715931	0.773753	1.37133	1.15276	0.764811	0.586083	0.682313	0.517765	0.627406	0.789349	0.883271	1.81893	0.607959	0.292897	0.879203	2.14475	1.09021	1.07408	0.778812	0.228639	0.616198	0.557347
m/z 584.5063	0.441356	0.414899	1.78971	2.27671	0.450187	1.38403	0.729891	1.07234	0.374667	1.3006	0.764718	0.506062	0.791848	0.59947	0.780662	2.17092	0.872073	0.398026	0.359798	0.428604	0.388567	0.535412	0.665952	0.470418	0.595253	1.25956	1.55742	0.964958	0.500141	0.707744	1.11415	0.540932	0.513677	0.571527	0.257177	0.330096	0.788479	1.3565	1.86425	0.757451	0.320353	1.58927	1.69608	1.38503	1.91522	1.48729	0.21908	1.0083	0.902045
m/z 585.5168	0.547624	0.626768	1.47255	2.05043	0.562016	1.33738	0.782561	1.01161	0.418517	0.908838	0.710619	0.537541	1.03992	0.701367	0.848847	1.91496	0.970755	0.55236	0.366459	0.400501	0.571556	0.605409	0.83544	0.524366	0.442852	1.34401	1.62797	0.927163	0.572498	0.701437	1.10352	0.617356	0.799634	0.489394	0.301765	0.3401	0.471021	1.12447	1.8726	0.949212	0.419455	1.29808	1.48625	1.20722	1.79668	1.38952	0.269557	0.799069	0.824874
m/z 587.5751	0.871393	0.71091	1.36046	1.75148	0.803368	1.37187	1.14329	1.347	0.781569	0.992516	0.717984	0.720014	1.28991	0.838649	0.933537	1.7565	1.17982	0.623257	0.529485	0.415515	0.638274	0.593586	0.677335	0.611058	0.623504	1.28325	1.28764	0.812385	0.790893	0.509448	1.2164	0.833808	0.600214	0.701604	0.465909	0.434182	0.604249	0.975662	1.71795	0.729086	0.424755	0.733828	1.94188	0.913418	1.20372	1.15364	0.195243	0.709359	0.633391
m/z 588.6043	0.962142	0.606622	1.24372	1.35798	0.918529	1.79167	1.12102	1.45315	0.794076	1.18309	0.77788	0.859759	1.40417	1.01138	0.838428	1.52025	1.17349	0.758533	0.662796	0.4614	0.735455	0.650482	0.706622	0.833301	0.432704	1.13606	1.111	0.696616	0.940525	0.604005	1.45801	0.891495	0.479846	0.775047	0.480301	0.486077	0.594925	0.878564	1.43863	0.638446	0.50031	0.586641	2.54119	0.812654	0.945439	0.776532	0.156262	0.685555	0.506731
m/z 590.5879	0.697639	0.436547	1.67238	1.73904	0.53835	1.44486	0.69621	0.945413	0.500003	1.08007	0.811064	0.744636	0.954709	1.07174	0.79883	1.84971	0.83379	0.527923	0.47679	0.44064	0.655355	0.6945	0.729427	0.651419	0.410871	1.27298	1.5832	1.16855	0.938587	0.578178	1.80983	0.878771	0.574473	0.649721	0.391921	0.440704	0.916341	1.29597	1.88031	0.678633	0.439363	0.988249	1.83752	1.39349	1.27042	1.46243	0.156975	1.00929	0.654669
m/z 592.4217	0.857576	0.610654	0.935192	0.790851	0.858727	1.06271	0.851412	0.948404	0.642026	0.789816	1.03836	0.791498	1.12417	0.884592	0.646344	1.09728	0.733063	0.649456	0.715499	0.507212	0.745976	0.786323	0.69789	0.787454	0.486977	1.01962	0.82609	0.525693	0.910577	0.671753	1.20659	0.802239	0.598264	0.838869	0.572612	0.509664	0.617354	0.771236	1.27858	0.651283	0.546651	0.515744	2.29188	0.584118	0.646029	0.631038	0.110623	0.670714	0.492496
m/z 594.4614	0.771776	0.548125	0.925447	0.918176	0.638318	0.835991	0.777482	0.810132	0.530328	0.63696	0.861645	0.801114	0.98027	1.00149	0.569674	1.14784	0.646458	0.5097	0.643184	0.398953	0.793158	0.589547	0.587023	0.701133	0.484175	1.37692	0.765171	0.524696	0.778604	0.518333	1.21573	0.9135	0.564611	0.734461	0.456274	0.411937	0.509011	0.57429	1.35004	0.528533	0.470566	0.471884	1.86191	0.538474	0.656064	0.605424	0.212411	0.598299	0.369834
m/z 595.528	0.449406	0.450313	1.63443	1.98815	0.641835	1.16463	0.656245	1.09197	0.396923	1.01997	0.695824	0.673186	0.979565	0.829693	0.833744	1.96682	1.01668	0.395687	0.458221	0.360501	0.524746	0.565033	0.788195	0.592718	0.57221	0.942094	1.31617	0.934111	0.771572	0.549694	1.26092	0.851469	0.595975	0.766525	0.359497	0.418574	0.84849	1.15861	1.9807	0.759031	0.388341	1.33873	1.73303	1.55778	1.73974	1.443	0.126639	0.919016	0.802685
m/z 596.5385	0.608456	0.505699	1.33277	1.4055	0.518897	0.949777	0.599715	0.877875	0.480999	0.881013	0.616694	0.957936	0.902764	0.696529	0.657654	1.56586	1.01029	0.456457	0.515859	0.371897	0.500063	0.529424	0.712627	0.641819	0.418407	1.05953	0.98307	0.609897	0.936428	0.434777	1.10931	1.01673	0.713529	0.829237	0.412507	0.458788	0.763621	0.883576	1.4574	0.794668	0.454078	0.862293	2.11176	0.9209	1.17139	0.89288	0.17938	0.604509	0.532623
m/z 598.522	0.839243	0.766274	1.22664	1.51491	0.760814	1.16347	0.982348	1.02701	0.631273	0.895553	0.60861	1.03461	1.29972	1.18987	0.760712	1.35597	0.858036	0.656894	0.562644	0.482531	0.665814	0.701923	0.693366	0.759144	0.595364	1.25429	1.16034	0.65213	1.0247	0.694379	1.31651	0.876675	0.601004	0.666478	0.420185	0.469701	0.669229	0.79584	1.66638	0.657197	0.50161	0.660964	1.38713	0.815558	1.18409	0.800473	0.248795	0.592233	0.515641
m/z 599.5699	0.67149	0.607916	1.10186	1.57881	0.764836	1.14695	0.865755	1.0924	0.662805	0.946363	0.982002	0.706525	1.27178	1.25287	0.870114	1.71257	1.07119	0.724719	0.578988	0.445204	0.715635	0.766633	0.919679	0.691418	0.56824	1.70895	1.54909	0.78291	0.957349	0.821855	1.41042	0.924895	0.457701	0.903148	0.465736	0.619258	0.796842	0.911681	1.72768	0.734305	0.395666	0.73775	1.77291	0.927269	1.19961	1.01517	0.34072	0.631695	0.56247
m/z 601.7031	0.757869	0.699758	1.21465	1.49348	0.746196	2.01512	1.15309	1.53638	0.892029	1.27231	0.924614	1.03106	2.29229	1.75879	0.970604	1.66197	1.57646	1.28858	0.660076	0.588228	0.67056	0.981249	1.17443	1.19585	0.6106	1.47586	1.65302	0.816595	1.7916	0.983028	1.61625	1.244	0.673359	1.29324	0.788437	0.776484	1.02537	1.21923	1.79797	0.826208	0.463598	0.632815	2.07669	0.92627	1.11623	1.15778	0.150546	0.693653	0.745402
m/z 603.7428	0.705459	0.730097	0.987864	1.12625	0.840424	1.78245	1.26449	1.50083	1.01107	1.33324	1.10386	0.995159	2.63774	1.81691	0.598855	1.37769	1.50487	1.51768	0.7933	0.735482	0.69614	1.07682	1.03322	1.27118	0.614542	1.33454	1.34191	0.575541	1.57529	0.949826	1.18719	1.16232	0.681292	1.47794	0.828681	0.7732	0.993799	1.15238	1.20744	0.8745	0.368569	0.570434	2.10971	0.985757	0.916378	0.801502	0.267755	0.629401	0.701921
m/z 604.772	0.932166	0.919604	1.42876	1.39214	1.17873	1.81441	1.44269	1.44187	1.09866	1.55653	0.935585	0.880982	1.81004	1.25495	0.542998	1.42311	1.12826	0.947075	0.695833	0.572456	0.780427	0.748354	0.978907	0.9909	0.548944	1.07389	1.39489	0.478637	1.10318	0.727262	1.50047	1.00533	0.657284	0.962208	0.629919	0.664209	0.678555	1.1146	1.24894	0.802591	0.51546	0.780929	2.44971	0.685571	0.957832	0.82369	0.220904	0.734641	0.65207
m/z 606.0444	0.968833	0.762968	0.938254	0.676756	1.04891	1.17651	1.0713	0.929297	0.757676	0.778039	1.01151	0.915684	1.31221	0.919124	0.638284	1.0865	0.745084	0.743725	0.791807	0.505689	0.781785	0.755807	0.734066	0.87663	0.420016	0.908266	0.907195	0.424911	0.807424	0.632371	1.1196	0.793553	0.543641	0.824038	0.49115	0.465797	0.579534	0.699169	1.12315	0.683748	0.572958	0.394577	2.17671	0.512411	0.581644	0.517844	0.15576	0.616122	0.434218
m/z 607.1859	0.836771	1.00752	1.04098	0.974218	1.09243	1.51392	1.10996	1.24346	0.698641	1.08493	0.957559	1.01484	1.47674	1.05805	0.86717	1.38984	0.905234	0.794358	0.83447	0.551174	0.773549	0.792079	0.798975	0.926001	0.623638	1.01523	1.03558	0.589476	0.881285	0.668616	1.31857	0.999708	0.690358	0.890354	0.549488	0.596629	0.657052	0.854883	1.61446	0.915338	0.670298	0.638858	2.29114	0.740776	0.72687	0.675505	0.182159	0.693602	0.549391
m/z 608.2712	0.770408	0.626365	0.759504	0.688261	0.939257	1.20509	0.904107	1.16422	0.658852	0.750782	1.02087	0.881944	1.51048	1.10942	0.776068	1.11038	0.734875	0.724798	0.800787	0.526796	0.764211	0.857532	0.773803	0.868908	0.460442	1.15581	0.959527	0.549207	1.02763	0.641395	1.15552	0.800726	0.580071	0.814792	0.557112	0.536394	0.836614	0.726267	1.19569	0.716027	0.601921	0.508696	2.29043	0.602847	0.532304	0.647322	0.194984	0.654762	0.494878
m/z 609.6747	0.844824	0.632592	0.80824	0.795738	0.857031	1.135	0.915034	1.05732	0.66519	0.796067	1.02889	0.849001	1.36811	1.03794	0.758191	1.28669	0.846629	0.725784	0.789383	0.548442	0.731042	0.798265	0.69803	0.873469	0.461524	0.846262	0.90287	0.579813	0.820954	0.688773	1.17536	0.78611	0.576975	0.831551	0.599204	0.527112	0.596199	0.730862	1.29846	0.659639	0.60249	0.549455	1.86106	0.482209	0.657379	0.649763	0.0445489	0.707174	0.506709
m/z 611.5085	0.512168	0.715411	1.83702	2.32769	0.647938	1.60639	0.970127	1.47583	0.411718	1.46413	0.753088	0.80114	1.16884	0.864168	1.28621	2.41021	1.12986	0.561	0.530212	0.398383	0.543315	0.645148	0.969677	0.7029	0.564428	0.876512	1.68866	0.98831	0.776249	0.614144	1.52339	0.919152	0.683873	0.755298	0.429626	0.479963	0.752794	1.26923	2.26239	0.932681	0.57672	1.54895	1.93413	1.61426	2.09851	1.61112	0.244504	1.18382	0.98508
m/z 613.5295	0.543265	0.794726	1.5231	1.7837	0.708285	1.24261	0.949918	0.96914	0.654188	0.990454	0.882502	1.19161	1.21333	1.00763	1.23095	2.16474	1.15741	0.868498	0.530327	0.385145	0.698596	0.971736	1.16812	0.878494	0.551662	1.67757	1.7522	1.04262	0.926166	0.671192	1.65313	1.20753	0.625783	1.01202	0.501049	0.597522	0.720619	1.18472	2.18892	0.943149	0.712586	1.39923	2.02844	1.39537	1.65759	1.62052	0.241945	1.10207	0.859228
m/z 615.4569	0.348927	0.394595	0.869185	1.73595	0.466855	1.05298	0.691309	0.932189	0.338477	0.965866	0.477058	0.409486	0.867021	0.522133	0.664815	1.55186	0.751093	0.417684	0.316259	0.21809	0.364435	0.355839	0.7948	0.35089	0.239764	0.791603	1.35447	0.694167	0.467148	0.413014	1.59962	0.472029	0.266947	0.427847	0.248583	0.256919	0.344426	1.27092	1.579	0.759151	0.48233	1.99183	1.9252	1.39333	2.81555	1.50748	0.215588	1.08738	1.01785
m/z 616.4861	0.519484	0.425585	0.944168	1.38083	0.427784	0.914023	0.792469	0.956066	0.48916	0.719498	0.799291	0.623139	1.21631	0.767606	0.604174	1.24766	0.884077	0.678771	0.504361	0.329217	0.511484	0.608841	0.67151	0.77935	0.425326	0.890474	1.09251	0.666073	1.10683	0.412765	1.43951	0.919683	0.403705	0.83011	0.480035	0.415243	0.568089	0.955276	1.21608	0.749496	0.374219	1.02937	2.18217	0.92941	1.46911	0.917654	0.278885	0.715705	0.640504
m/z 617.5901	0.586561	0.368851	1.67097	1.90061	0.555014	1.89704	0.592109	1.33189	0.509541	1.29078	0.887557	0.60186	1.68583	0.95111	1.47047	2.31638	1.42425	0.55031	0.42265	0.374678	0.562698	0.79078	0.966708	0.817176	0.508724	1.16633	2.23881	1.41493	0.962055	0.592576	1.53356	0.871541	0.44756	0.708402	0.427572	0.482022	0.885585	1.36094	2.41417	0.533374	0.306964	1.2751	1.61926	1.77456	1.69662	2.07853	0.121825	1.11608	0.694402
m/z 619.3865	0.982734	0.566518	1.20933	1.01868	0.800394	1.0342	0.872201	0.885195	0.697016	0.793967	0.71986	0.658248	0.899597	0.707716	0.549872	1.00252	0.531299	0.444917	0.540643	0.305103	0.524278	0.486663	0.439207	0.566168	0.353072	0.632997	0.661217	0.401342	0.587738	0.449114	0.992678	0.728616	0.711925	0.696446	0.427897	0.436956	0.446936	0.656754	1.11347	0.574278	0.446342	0.4614	2.13428	0.515784	0.62692	0.67399	0.105592	0.602259	0.376359
[truncated: 5,000 more columns]
