# Supplementary material for: Mapping enzyme catalysis with metabolic biosensing
Source: Nat Commun. 2021 Nov 23;12:6803. doi: 10.1038/s41467-021-27185-9 (PMC8611028; doi:10.1038/s41467-021-27185-9)
Supplement: Supplementary file 5 — Supplementary Data 2 [file 41467_2021_27185_MOESM5_ESM.xlsx]

## Sheet: volcano plot raw data
	p_val	avg_log2FC	pct.1	pct.2	p_val_adj	_-log10Pval_adj
m/z 380.352	0.0559185	-13.7299	1	1	1	0
m/z 74.34521	6.69762e-41	-12.9651	1	1	2.67235e-38	37.5731
m/z 270.3595	0	-11.5209	1	1	2.22507e-308	307.653
m/z 232.3917	0	-5.69931	1	1	2.22507e-308	307.653
m/z 381.3625	0.000763774	-5.47512	1	1	0.304746	0.516062
m/z 414.5025	0	-3.0766	1	1	2.22507e-308	307.653
m/z 205.3333	0	-2.57236	1	1	2.22507e-308	307.653
m/z 182.3168	0	-2.54561	1	1	2.22507e-308	307.653
m/z 192.4029	0	-2.21685	1	1	2.22507e-308	307.653
m/z 568.4883	0	-1.82052	1	1	2.22507e-308	307.653
m/z 219.2741	0	-1.75241	1	1	2.22507e-308	307.653
m/z 263.4358	0	-1.54615	1	1	2.22507e-308	307.653
m/z 116.3924	0	-1.51485	1	1	2.22507e-308	307.653
m/z 130.3145	0	-1.49907	1	1	2.22507e-308	307.653
m/z 615.4569	0	-1.49742	1	1	2.22507e-308	307.653
m/z 166.3175	0	-1.49543	1	1	2.22507e-308	307.653
m/z 233.4021	0	-1.47905	1	1	2.22507e-308	307.653
m/z 617.5901	0	-1.34043	1	1	2.22507e-308	307.653
m/z 567.01	0	-1.28833	1	1	2.22507e-308	307.653
m/z 577.5826	0	-1.2878	1	1	2.22507e-308	307.653
m/z 529.5474	0	-1.26869	1	1	2.22507e-308	307.653
m/z 584.5063	0	-1.26092	1	1	2.22507e-308	307.653
m/z 611.5085	0	-1.25772	1	1	2.22507e-308	307.653
m/z 190.2884	0	-1.24731	1	1	2.22507e-308	307.653
m/z 540.4943	0	-1.15381	1	1	2.22507e-308	307.653
m/z 271.6881	0	-1.15331	1	1	2.22507e-308	307.653
m/z 546.5572	0	-1.10851	1	1	2.22507e-308	307.653
m/z 118.3385	0	-1.08921	1	1	2.22507e-308	307.653
m/z 524.4763	0	-1.07725	1	1	2.22507e-308	307.653
m/z 533.5519	0	-1.06318	1	1	2.22507e-308	307.653
m/z 595.528	0	-1.0542	1	1	2.22507e-308	307.653
m/z 502.5452	0	-1.01225	1	1	2.22507e-308	307.653
m/z 125.4493	2.07402e-191	-1.01095	1	1	8.27535e-189	188.082
m/z 585.5168	0	-1.00306	1	1	2.22507e-308	307.653
m/z 485.5354	0	-0.998928	1	1	2.22507e-308	307.653
m/z 132.3355	0	-0.965823	1	1	2.22507e-308	307.653
m/z 486.5459	0	-0.90394	1	1	2.22507e-308	307.653
m/z 175.1312	0	-0.899783	1	1	2.22507e-308	307.653
m/z 525.4868	0	-0.884779	1	1	2.22507e-308	307.653
m/z 474.4202	0	-0.884155	1	1	2.22507e-308	307.653
m/z 613.5295	0	-0.865169	1	1	2.22507e-308	307.653
m/z 121.4448	0	-0.86088	1	1	2.22507e-308	307.653
m/z 212.3879	0	-0.810831	1	1	2.22507e-308	307.653
m/z 120.3033	0	-0.764234	1	1	2.22507e-308	307.653
m/z 590.5879	0	-0.749819	1	1	2.22507e-308	307.653
m/z 573.5781	0	-0.734476	1	1	2.22507e-308	307.653
m/z 124.3826	0	-0.714083	1	1	2.22507e-308	307.653
m/z 213.6416	0	-0.699606	1	1	2.22507e-308	307.653
m/z 581.5497	0	-0.680595	1	1	2.22507e-308	307.653
m/z 579.0422	0	-0.676422	1	1	2.22507e-308	307.653
m/z 382.373	3.07977e-15	-0.668127	1	1	1.22883e-12	11.9105
m/z 458.5332	0	-0.666868	1	1	2.22507e-308	307.653
m/z 547.5676	0	-0.65288	1	1	2.22507e-308	307.653
m/z 392.1784	0	-0.646543	1	1	2.22507e-308	307.653
m/z 480.4643	0	-0.636637	1	1	2.22507e-308	307.653
m/z 535.0302	0	-0.635175	1	1	2.22507e-308	307.653
m/z 580.2211	0	-0.610023	1	1	2.22507e-308	307.653
m/z 167.328	0	-0.606177	1	1	2.22507e-308	307.653
m/z 169.3116	0	-0.583779	1	1	2.22507e-308	307.653
m/z 507.4666	0	-0.571305	1	1	2.22507e-308	307.653
m/z 397.4928	0	-0.569499	1	1	2.22507e-308	307.653
m/z 447.0062	0	-0.561742	1	1	2.22507e-308	307.653
m/z 513.1178	0	-0.561146	1	1	2.22507e-308	307.653
m/z 596.5385	0	-0.546753	1	1	2.22507e-308	307.653
m/z 217.3467	0	-0.545514	1	1	2.22507e-308	307.653
m/z 58.43951	5.785e-71	-0.540765	1	1	2.30822e-68	67.6367
m/z 231.1753	0	-0.539685	1	1	2.22507e-308	307.653
m/z 237.3131	0	-0.536629	1	1	2.22507e-308	307.653
m/z 97.28683	4.04009e-14	-0.511246	1	1	1.612e-11	10.7926
m/z 136.2838	0	-0.497265	1	1	2.22507e-308	307.653
m/z 616.4861	0	-0.497073	1	1	2.22507e-308	307.653
m/z 243.1888	0	-0.49437	1	1	2.22507e-308	307.653
m/z 221.3325	0	-0.490376	1	1	2.22507e-308	307.653
m/z 70.26586	1.2646e-59	-0.488659	1	1	5.04574e-57	56.2971
m/z 433.0092	0	-0.474201	1	1	2.22507e-308	307.653
m/z 496.4823	0	-0.469548	1	1	2.22507e-308	307.653
m/z 408.4396	0	-0.46663	1	1	2.22507e-308	307.653
m/z 503.5557	0	-0.466117	1	1	2.22507e-308	307.653
m/z 188.4171	0	-0.463989	1	1	2.22507e-308	307.653
m/z 587.5751	0	-0.436317	1	1	2.22507e-308	307.653
m/z 530.5579	0	-0.423945	1	1	2.22507e-308	307.653
m/z 209.3378	2.30096e-254	-0.419275	1	1	9.18083e-252	251.037
m/z 123.2973	6.47017e-33	-0.417969	1	1	2.5816e-30	29.5881
m/z 599.5699	0	-0.41336	1	1	2.22507e-308	307.653
m/z 436.4149	0	-0.408479	1	1	2.22507e-308	307.653
m/z 220.2846	0	-0.408105	1	1	2.22507e-308	307.653
m/z 194.218	1.36658e-300	-0.406222	1	1	5.45265e-298	297.263
m/z 67.73967	4.33547e-57	-0.400509	1	1	1.72985e-54	53.762
m/z 65.56901	7.36531e-61	-0.400097	1	1	2.93876e-58	57.5318
m/z 479.3229	0	-0.399324	1	1	2.22507e-308	307.653
m/z 475.4494	0	-0.397206	1	1	2.22507e-308	307.653
m/z 51.27259	7.67597e-66	-0.396815	1	1	3.06271e-63	62.5139
m/z 508.4771	1.35105e-249	-0.396618	1	1	5.3907e-247	246.268
m/z 77.48892	3.48817e-65	-0.395631	1	1	1.39178e-62	61.8564
m/z 514.1283	0	-0.391886	1	1	2.22507e-308	307.653
m/z 48.80254	4.95953e-64	-0.389798	1	1	1.97885e-61	60.7036
m/z 55.18353	1.07993e-65	-0.386777	1	1	4.3089e-63	62.3656
m/z 43.28233	8.0768e-76	-0.379424	1	1	3.22264e-73	72.4918
m/z 425.5055	0	-0.375261	1	1	2.22507e-308	307.653
m/z 69.16182	3.24366e-57	-0.37473	1	1	1.29422e-54	53.888
m/z 203.2936	3.96937e-211	-0.37271	1	1	1.58378e-208	207.8
m/z 66.65434	1.26523e-63	-0.371725	1	1	5.04829e-61	60.2969
m/z 395.1724	0	-0.37105	1	1	2.22507e-308	307.653
m/z 364.2405	1.21158e-57	-0.368619	1	1	4.8342e-55	54.3157
m/z 98.29731	2.87741e-62	-0.363433	1	1	1.14809e-59	58.94
m/z 64.14685	3.71741e-59	-0.361068	1	1	1.48325e-56	55.8288
m/z 45.75238	5.6151e-56	-0.360635	1	1	2.24043e-53	52.6497
m/z 509.4875	7.32715e-301	-0.359762	1	1	2.92353e-298	297.534
m/z 582.9344	1.13742e-186	-0.358403	1	1	4.5383e-184	183.343
m/z 57.39161	8.1527e-66	-0.35239	1	1	3.25293e-63	62.4877
m/z 50.22469	1.07383e-62	-0.350639	1	1	4.28459e-60	59.3681
m/z 52.52634	1.88719e-61	-0.349521	1	1	7.5299e-59	58.1232
m/z 598.522	4.46848e-288	-0.347482	1	1	1.78292e-285	284.749
m/z 72.28683	1.49578e-161	-0.346097	1	1	5.96817e-159	158.224
m/z 407.3917	0	-0.345886	1	1	2.22507e-308	307.653
m/z 80.50165	2.18753e-68	-0.345273	1	1	8.72826e-66	65.0591
m/z 95.84596	1.80409e-47	-0.344044	1	1	7.19832e-45	44.1428
m/z 79.22919	7.5016e-57	-0.341735	1	1	2.99314e-54	53.5239
m/z 41.22394	3.06597e-279	-0.340614	1	1	1.22332e-276	275.912
m/z 59.52485	1.67689e-50	-0.339267	1	1	6.69081e-48	47.1745
m/z 84.86168	1.26917e-62	-0.335196	1	1	5.06398e-60	59.2955
m/z 457.3917	0	-0.335013	1	1	2.22507e-308	307.653
m/z 92.38413	7.49611e-44	-0.334554	1	1	2.99095e-41	40.5242
m/z 396.1829	0	-0.325794	1	1	2.22507e-308	307.653
m/z 214.7644	8.28927e-279	-0.315039	1	1	3.30742e-276	275.481
m/z 47.43652	1.72437e-66	-0.314488	1	1	6.88025e-64	63.1624
m/z 550.9172	0.244169	-0.313814	1	1	1	0
m/z 241.4111	2.96965e-175	-0.309885	1	1	1.18489e-172	171.926
m/z 552.5078	4.04167e-153	-0.306949	1	1	1.61263e-150	149.792
m/z 556.5684	2.03906e-283	-0.304852	1	1	8.13586e-281	280.09
m/z 56.38113	2.55594e-66	-0.301732	1	1	1.01982e-63	62.9915
m/z 557.5789	1.78349e-123	-0.299924	1	1	7.11614e-121	120.148
m/z 54.13562	4.98478e-58	-0.29929	1	1	1.98893e-55	54.7014
m/z 101.0293	4.44443e-59	-0.298357	1	1	1.77333e-56	55.7512
m/z 94.23668	1.76305e-55	-0.295312	1	1	7.03457e-53	52.1528
m/z 569.9479	4.80372e-95	-0.284773	1	1	1.91669e-92	91.7174
m/z 555.5392	3.54087e-250	-0.284639	1	1	1.41281e-247	246.85
m/z 373.4658	1.39202e-299	-0.284428	1	1	5.55416e-297	296.255
m/z 61.30254	8.63755e-32	-0.28369	1	1	3.44638e-29	28.4626
m/z 88.3235	5.63611e-56	-0.282888	1	1	2.24881e-53	52.648
m/z 99.3265	6.04834e-45	-0.282477	1	1	2.41329e-42	41.6174
m/z 81.83024	1.15617e-47	-0.279467	1	1	4.61313e-45	44.336
m/z 492.8708	1.03475e-184	-0.278995	1	1	4.12865e-182	181.384
m/z 62.78083	6.65559e-21	-0.273924	1	1	2.65558e-18	17.5758
m/z 445.5092	3.48543e-210	-0.271669	1	1	1.39069e-207	206.857
m/z 161.1529	1.36949e-110	-0.269596	1	1	5.46425e-108	107.262
m/z 499.364	5.31989e-274	-0.267471	1	1	2.12264e-271	270.673
m/z 358.6454	1.49324e-268	-0.266665	1	1	5.95804e-266	265.225
m/z 82.93428	1.91195e-21	-0.266597	1	1	7.62868e-19	18.1176
m/z 565.513	4.88321e-149	-0.264752	1	1	1.9484e-146	145.71
m/z 607.1859	1.51915e-230	-0.263996	1	1	6.06141e-228	227.217
m/z 604.772	4.21781e-151	-0.259398	1	1	1.68291e-148	147.774
m/z 619.3865	1.34488e-238	-0.2588	1	1	5.36607e-236	235.27
m/z 75.58024	4.11116e-33	-0.258531	1	1	1.64035e-30	29.7851
m/z 434.9928	1.6823e-229	-0.25746	1	1	6.71237e-227	226.173
m/z 238.5294	2.40831e-132	-0.253814	1	1	9.60915e-130	129.017
m/z 229.828	9.4323e-209	-0.251261	1	1	3.76349e-206	205.424
m/z 416.2241	2.74654e-169	-0.249334	1	1	1.09587e-166	165.96
m/z 302.358	2.5912e-229	-0.246544	1	1	1.03389e-226	225.986
m/z 588.6043	6.15735e-178	-0.246192	1	1	2.45678e-175	174.61
m/z 461.4711	1.24029e-176	-0.245377	1	1	4.94875e-174	173.306
m/z 460.2173	3.84498e-149	-0.236053	1	1	1.53415e-146	145.814
m/z 144.5735	6.31409e-77	-0.234934	1	1	2.51932e-74	73.5987
m/z 211.34	6.01714e-168	-0.229363	1	1	2.40084e-165	164.62
m/z 426.516	4.07627e-188	-0.22876	1	1	1.62643e-185	184.789
m/z 490.3446	1.67224e-192	-0.225912	1	1	6.67224e-190	189.176
m/z 197.1184	1.23562e-123	-0.222743	1	1	4.93012e-121	120.307
m/z 404.7532	6.03195e-125	-0.217298	1	1	2.40675e-122	121.619
m/z 393.1889	0	-0.216515	1	1	2.22507e-308	307.653
m/z 200.2622	5.583e-210	-0.216364	1	1	2.22762e-207	206.652
m/z 170.322	8.79315e-82	-0.210148	1	1	3.50847e-79	78.4549
m/z 342.3655	3.36887e-172	-0.208927	1	1	1.34418e-169	168.872
m/z 463.3423	4.15971e-169	-0.20749	1	1	1.65972e-166	165.78
m/z 543.5632	7.99661e-104	-0.20542	1	1	3.19065e-101	100.496
m/z 266.3737	2.58874e-208	-0.198753	1	1	1.03291e-205	204.986
m/z 498.3535	6.12243e-178	-0.196282	1	1	2.44285e-175	174.612
m/z 253.3872	1.04041e-71	-0.194084	1	1	4.15123e-69	68.3818
m/z 357.4666	2.45075e-145	-0.192606	1	1	9.7785e-143	142.01
m/z 73.33472	1.6522e-10	-0.192463	1	1	6.59226e-08	7.18097
m/z 350.1873	3.52326e-143	-0.191244	1	1	1.40578e-140	139.852
m/z 439.5399	7.09374e-125	-0.190586	1	1	2.8304e-122	121.548
m/z 216.3176	3.45702e-29	-0.183191	1	1	1.37935e-26	25.8603
m/z 286.3774	2.87222e-153	-0.180455	1	1	1.14602e-150	149.941
m/z 204.3041	2.06032e-44	-0.178939	1	1	8.22066e-42	41.0851
m/z 500.3932	1.5695e-135	-0.175212	1	1	6.26231e-133	132.203
m/z 329.3603	1.80616e-143	-0.17272	1	1	7.20659e-141	140.142
m/z 488.1926	1.52372e-84	-0.170706	1	1	6.07964e-82	81.2161
m/z 227.3206	5.51213e-68	-0.16865	1	1	2.19934e-65	64.6577
m/z 225.7487	7.47116e-50	-0.162473	1	1	2.98099e-47	46.5256
m/z 491.5235	6.12697e-64	-0.161419	1	1	2.44466e-61	60.6118
m/z 301.3288	5.71895e-83	-0.160504	1	1	2.28186e-80	79.6417
m/z 134.3564	0.0545793	-0.157898	1	1	1	0
m/z 244.349	2.78367e-89	-0.155918	1	1	1.11069e-86	85.9544
m/z 311.3775	4.41007e-84	-0.154595	1	1	1.75962e-81	80.7546
m/z 187.4066	1.50506e-08	-0.152328	1	1	6.00518e-06	5.22147
m/z 539.2967	1.59663e-80	-0.151046	1	1	6.37057e-78	77.1958
m/z 354.2293	2.76229e-67	-0.148344	1	1	1.10215e-64	63.9578
m/z 335.2547	4.30791e-92	-0.148182	1	1	1.71886e-89	88.7648
m/z 601.7031	1.49083e-53	-0.144682	1	1	5.94843e-51	50.2256
m/z 355.2585	2.22279e-69	-0.144179	1	1	8.86892e-67	66.0521
m/z 223.3348	1.88038e-85	-0.143536	1	1	7.5027e-83	82.1248
m/z 299.4201	1.6835e-64	-0.142589	1	1	6.71716e-62	61.1728
m/z 594.4614	6.4351e-56	-0.136329	1	1	2.5676e-53	52.5905
m/z 438.3236	3.21474e-70	-0.135487	1	1	1.28268e-67	66.8919
m/z 344.3116	8.7843e-64	-0.135118	1	1	3.50494e-61	60.4553
m/z 372.2308	1.25021e-54	-0.131377	1	1	4.98835e-52	51.302
m/z 505.1837	1.01729e-64	-0.131232	1	1	4.05897e-62	61.3916
m/z 470.4157	8.99687e-69	-0.126988	1	1	3.58975e-66	65.4449
m/z 114.3153	0.0985453	-0.12202	1	1	1	0
m/z 265.3258	6.83076e-65	-0.116601	1	1	2.72547e-62	61.5646
m/z 365.3258	6.34376e-48	-0.110761	1	1	2.53116e-45	44.5967
m/z 151.572	0.000127712	-0.108599	1	1	0.0509569	1.2928
m/z 444.1806	7.8432e-28	-0.10809	1	1	3.12944e-25	24.5045
m/z 207.2981	2.70843e-23	-0.107573	1	1	1.08066e-20	19.9663
m/z 356.3999	2.06587e-52	-0.106512	1	1	8.24283e-50	49.0839
m/z 295.0975	1.9637e-29	-0.105369	1	1	7.83515e-27	26.106
m/z 527.8259	2.5241e-26	-0.102626	1	1	1.00712e-23	22.9969
m/z 562.9681	2.17238e-24	-0.100537	1	1	8.6678e-22	21.0621
m/z 423.3535	5.68896e-38	-0.0970755	1	1	2.2699e-35	34.644
m/z 371.2203	4.19969e-28	-0.0926494	1	1	1.67568e-25	24.7758
m/z 250.4493	6.92009e-10	-0.0924897	1	1	2.76112e-07	6.55892
m/z 108.3273	0.0166499	-0.0886574	1	1	1	0
m/z 248.3535	1.54271e-23	-0.0871888	1	1	6.15543e-21	20.2107
m/z 327.3767	1.40191e-19	-0.0837426	1	1	5.59364e-17	16.2523
m/z 419.3678	2.12578e-57	-0.0829551	1	1	8.48185e-55	54.0715
m/z 592.4217	1.57489e-27	-0.0825715	1	1	6.28382e-25	24.2018
m/z 322.1372	8.29941e-28	-0.0819777	1	1	3.31146e-25	24.48
m/z 441.3737	9.36819e-43	-0.0819394	1	1	3.73791e-40	39.4274
m/z 375.2435	2.84805e-72	-0.0818952	1	1	1.13637e-69	68.9445
m/z 405.8199	1.23661e-32	-0.0813947	1	1	4.93409e-30	29.3068
m/z 352.3206	1.1702e-29	-0.0809557	1	1	4.6691e-27	26.3308
m/z 387.4067	3.48912e-35	-0.0807923	1	1	1.39216e-32	31.8563
m/z 384.3378	3.18431e-24	-0.0773111	1	1	1.27054e-21	20.896
m/z 112.2756	1.34426e-16	-0.0771102	1	1	5.36359e-14	13.2705
m/z 401.4037	9.18964e-17	-0.0767582	1	1	3.66667e-14	13.4357
m/z 44.31152	0.835091	-0.0762197	1	1	1	0
m/z 449.3828	3.59976e-10	-0.0758412	1	1	1.43631e-07	6.84275
m/z 536.2839	1.27496e-59	-0.0750262	1	1	5.08709e-57	56.2935
m/z 240.3632	0.00409963	-0.0729305	1	1	1	0
m/z 323.3161	1.27534e-07	-0.0701417	1	1	5.08862e-05	4.2934
m/z 142.1596	5.77637e-06	-0.0695172	1	1	0.00230477	2.63737
m/z 442.5526	6.00043e-20	-0.0692738	1	1	2.39417e-17	16.6208
m/z 198.3722	3.94709e-83	-0.0682862	1	1	1.57489e-80	79.8028
m/z 224.5324	1.35954e-05	-0.0627458	1	1	0.00542458	2.26563
m/z 390.3633	1.19016e-06	-0.0617384	1	1	0.000474875	3.32342
m/z 312.4066	5.61617e-14	-0.0613086	1	1	2.24085e-11	10.6496
m/z 606.0444	6.81258e-17	-0.060411	1	1	2.71822e-14	13.5657
m/z 102.1521	0.00651897	-0.0592272	1	1	1	0
m/z 277.3206	0.000311732	-0.0570604	1	1	0.124381	0.905246
m/z 303.3685	6.35191e-07	-0.0493371	1	1	0.000253441	3.59612
m/z 544.5736	1.30956e-05	-0.0472188	1	1	0.00522513	2.2819
m/z 521.6133	6.71339e-18	-0.0433894	1	1	2.67864e-15	14.5721
m/z 489.3341	7.12912e-37	-0.0426552	1	1	2.84452e-34	33.546
m/z 553.5182	2.62352e-11	-0.0405694	1	1	1.04678e-08	7.98014
m/z 609.6747	0.000456174	-0.0377494	1	1	0.182014	0.739896
m/z 518.5257	5.79975e-05	-0.0373117	1	1	0.023141	1.63562
m/z 181.1192	5.92745e-23	-0.0310302	1	1	2.36505e-20	19.6262
m/z 526.8154	1.24266e-08	-0.0307875	1	1	4.95821e-06	5.30468
m/z 336.4523	1.27118e-07	-0.0297733	1	1	5.072e-05	4.29482
m/z 448.3723	0.439831	-0.0294762	1	1	1	0
m/z 165.2322	1.85666e-07	-0.0281176	1	1	7.40806e-05	4.1303
m/z 351.3101	0.127154	-0.0272618	1	1	1	0
m/z 465.4007	0.665825	-0.0259743	1	1	1	0
m/z 103.331	0.893391	-0.0252827	1	1	1	0
m/z 452.4142	0.0511167	-0.0244391	1	1	1	0
m/z 293.3198	0.287356	-0.0209265	1	1	1	0
m/z 468.4322	0.0145306	-0.0174311	1	1	1	0
m/z 256.3625	0.000493243	-0.0168396	1	1	0.196804	0.705966
m/z 472.3618	0.0263603	-0.0119319	1	1	1	0
m/z 251.9463	0.000631504	-0.0112088	1	1	0.25197	0.598651
m/z 324.4763	0.0032306	-0.00717193	1	1	1	0
m/z 453.4247	0.0711558	-0.00702376	1	1	1	0
m/z 106.6431	7.12883e-11	-0.00600123	1	1	2.8444e-08	7.54601
m/z 542.272	0.00878544	-0.00419872	1	1	1	0
m/z 421.4449	0.228133	-0.00169952	1	1	1	0
m/z 369.2929	3.6665e-98	-0.000358635	1	1	1.46293e-95	94.8348
m/z 400.3932	0.0288647	0.00124795	1	1	1	0
m/z 310.3483	1.97713e-20	0.00137605	1	1	7.88874e-18	17.103
m/z 412.2757	0.00255635	0.0025671	1	1	1	0
m/z 289.1843	1.22264e-19	0.00562172	1	1	4.87835e-17	16.3117
m/z 389.3341	2.83458e-17	0.00615125	1	1	1.131e-14	13.9465
m/z 292.3093	9.79947e-06	0.00743282	1	1	0.00390999	2.40782
m/z 482.3917	1.95764e-11	0.00779106	1	1	7.81097e-09	8.1073
m/z 104.3415	0.00863942	0.00834253	1	1	1	0
m/z 506.3438	3.00884e-07	0.00931983	1	1	0.000120053	3.92063
m/z 571.3139	0.0170306	0.0115172	1	1	1	0
m/z 249.3827	3.6105e-26	0.0118397	1	1	1.44059e-23	22.8415
m/z 455.4082	1.37945e-08	0.0128658	1	1	5.50402e-06	5.25932
m/z 366.8603	4.36796e-10	0.0137437	1	1	1.74282e-07	6.75875
m/z 494.5175	4.51337e-11	0.0140421	1	1	1.80083e-08	7.74453
m/z 287.4254	0.230751	0.0144898	1	1	1	0
m/z 520.5654	0.271164	0.0146038	1	1	1	0
m/z 163.3609	1.23765e-27	0.0159561	1	1	4.93822e-25	24.3064
m/z 410.2734	1.2826e-13	0.0177536	1	1	5.11759e-11	10.2909
m/z 483.4022	1.32307e-12	0.0182078	1	1	5.27906e-10	9.27744
m/z 345.3595	2.64688e-16	0.0182386	1	1	1.0561e-13	12.9763
m/z 105.352	1.07726e-07	0.0201583	1	1	4.29827e-05	4.36671
m/z 467.4217	1.32333e-17	0.0211251	1	1	5.28011e-15	14.2774
m/z 283.4022	8.07419e-13	0.0214548	1	1	3.2216e-10	9.49193
m/z 477.4142	5.42414e-10	0.0264606	1	1	2.16423e-07	6.6647
m/z 608.2712	0.00303284	0.0277795	1	1	1	0
m/z 399.3827	0.079229	0.0307221	1	1	1	0
m/z 306.4373	6.06718e-48	0.0325076	1	1	2.4208e-45	44.616
m/z 403.4059	1.47553e-13	0.0325264	1	1	5.88736e-11	10.2301
m/z 173.0915	3.87838e-64	0.0365189	1	1	1.54747e-61	60.8104
m/z 247.3243	1.74519e-40	0.0401873	1	1	6.96332e-38	37.1572
m/z 331.3251	1.01957e-37	0.0418142	1	1	4.0681e-35	34.3906
m/z 149.2704	1.18405e-127	0.0515957	1	1	4.72437e-125	124.326
m/z 537.2944	2.2949e-79	0.0521339	1	1	9.15666e-77	76.0383
m/z 186.3213	2.11207e-38	0.0522463	1	1	8.42715e-36	35.0743
m/z 511.3027	4.14299e-17	0.0568564	1	1	1.65305e-14	13.7817
m/z 309.3378	6.21965e-70	0.0616441	1	1	2.48164e-67	66.6053
m/z 560.2735	1.89074e-49	0.0696224	1	1	7.54407e-47	46.1224
m/z 385.4793	1.52953e-33	0.0715948	1	1	6.10282e-31	30.2145
m/z 326.3662	5.21699e-38	0.0721894	1	1	2.08158e-35	34.6816
m/z 368.2824	4.29826e-174	0.0722511	1	1	1.71501e-171	170.766
m/z 320.3221	8.44478e-57	0.0729794	1	1	3.36947e-54	53.4724
m/z 522.8296	2.45548e-23	0.0755693	1	1	9.79737e-21	20.0089
m/z 179.4538	3.20333e-102	0.0766203	1	1	1.27813e-99	98.8934
m/z 296.2764	2.77674e-17	0.0778815	1	1	1.10792e-14	13.9555
m/z 110.2734	4.34045e-186	0.0788949	1	1	1.73184e-183	182.761
m/z 363.23	4.82523e-145	0.0794939	1	1	1.92527e-142	141.716
m/z 360.2547	0	0.0890121	1	1	2.22507e-308	307.653
m/z 267.4029	1.31903e-59	0.0900544	1	1	5.26291e-57	56.2788
m/z 346.501	1.63875e-05	0.0937882	1	1	0.00653861	2.18451
m/z 561.5834	1.01056e-50	0.10262	1	1	4.03215e-48	47.3945
m/z 128.2936	2.35706e-145	0.103054	1	1	9.40467e-143	142.027
m/z 361.2652	0	0.109496	1	1	2.22507e-308	307.653
m/z 316.2802	1.91014e-90	0.110333	1	1	7.62145e-88	87.118
m/z 262.2944	2.00686e-127	0.114125	1	1	8.00738e-125	124.097
m/z 139.9328	2.99836e-83	0.114799	1	1	1.19634e-80	79.9221
m/z 143.4508	2.87873e-128	0.114942	1	1	1.14861e-125	124.94
m/z 276.3101	5.17727e-192	0.115347	1	1	2.06573e-189	188.685
m/z 246.2951	9.37316e-98	0.115953	1	1	3.73989e-95	94.4271
m/z 285.3296	5.71503e-142	0.121704	1	1	2.2803e-139	138.642
m/z 450.3932	3.84641e-114	0.125268	1	1	1.53472e-111	110.814
m/z 113.3048	1.20685e-193	0.129539	1	1	4.81532e-191	190.317
m/z 314.3902	0.014655	0.145441	1	1	1	0
m/z 429.4913	7.35287e-62	0.149726	1	1	2.93379e-59	58.5326
m/z 90.28832	4.38891e-198	0.169002	1	1	1.75117e-195	194.757
m/z 282.3355	7.65185e-71	0.176983	1	1	3.05309e-68	67.5153
m/z 152.9755	4.89054e-109	0.182258	1	1	1.95133e-106	105.71
m/z 603.7428	1.3414e-19	0.184259	1	1	5.35217e-17	16.2715
m/z 290.3071	1.40531e-242	0.188884	1	1	5.60717e-240	239.251
m/z 572.3806	1.14074e-244	0.193294	1	1	4.55156e-242	241.342
m/z 532.4479	2.53171e-173	0.193634	1	1	1.01015e-170	169.996
m/z 140.9433	2.95732e-116	0.201052	1	1	1.17997e-113	112.928
m/z 127.2831	0	0.205873	1	1	2.22507e-308	307.653
m/z 159.3003	4.44368e-168	0.208299	1	1	1.77303e-165	164.751
m/z 176.2539	0	0.210279	1	1	2.22507e-308	307.653
m/z 86.33997	2.41755e-97	0.211626	1	1	9.64602e-95	94.0157
m/z 575.3932	1.38355e-191	0.213934	1	1	5.52036e-189	188.258
m/z 150.4493	3.98793e-74	0.215325	1	1	1.59119e-71	70.7983
m/z 308.2899	3.06972e-271	0.215535	1	1	1.22482e-268	267.912
m/z 418.3386	0.122569	0.228872	1	1	1	0
m/z 516.9726	3.83696e-70	0.233997	1	1	1.53095e-67	66.815
m/z 298.2787	2.4107e-184	0.234288	1	1	9.61868e-182	181.017
m/z 138.3235	1.52867e-247	0.236345	1	1	6.09938e-245	244.215
m/z 228.3685	2.47759e-243	0.238108	1	1	9.8856e-241	240.005
m/z 162.3505	1.29214e-280	0.240158	1	1	5.15564e-278	277.288
m/z 178.2749	0	0.244633	1	1	2.22507e-308	307.653
m/z 340.2884	0	0.256868	1	1	2.22507e-308	307.653
m/z 319.3116	0	0.262239	1	1	2.22507e-308	307.653
m/z 184.319	3.99725e-281	0.267716	1	1	1.5949e-278	277.797
m/z 154.0421	1.73625e-274	0.278553	1	1	6.92764e-272	271.159
m/z 177.2644	0	0.282776	1	1	2.22507e-308	307.653
m/z 155.0526	1.17184e-297	0.290705	1	1	4.67566e-295	294.33
m/z 338.2674	0	0.291528	1	1	2.22507e-308	307.653
m/z 378.3685	7.17541e-210	0.293214	1	1	2.86299e-207	206.543
m/z 157.2981	0	0.29871	1	1	2.22507e-308	307.653
m/z 274.3078	0	0.314737	1	1	2.22507e-308	307.653
m/z 279.3228	2.2839e-122	0.323665	1	1	9.11275e-120	119.04
m/z 273.2974	0	0.338961	1	1	2.22507e-308	307.653
m/z 260.8161	0	0.33987	1	1	2.22507e-308	307.653
m/z 172.0436	0	0.34293	1	1	2.22507e-308	307.653
m/z 339.2779	0	0.361193	1	1	2.22507e-308	307.653
m/z 146.108	0	0.36705	1	1	2.22507e-308	307.653
m/z 317.3842	0	0.380414	1	1	2.22507e-308	307.653
m/z 156.2502	0	0.386404	1	1	2.22507e-308	307.653
m/z 235.8348	0	0.390196	1	1	2.22507e-308	307.653
m/z 259.7495	0	0.424285	1	1	2.22507e-308	307.653
m/z 258.3273	0	0.444345	1	1	2.22507e-308	307.653
m/z 195.4717	9.21075e-198	0.495638	1	1	3.67509e-195	194.435
m/z 255.3333	7.23538e-227	0.504397	1	1	2.88692e-224	223.54
m/z 451.4037	9.16516e-59	0.508052	1	1	3.6569e-56	55.4369
m/z 377.227	0	0.519143	1	1	2.22507e-308	307.653
m/z 348.2974	7.64024e-22	0.522191	1	1	3.04846e-19	18.5159
m/z 564.2593	0	0.524162	1	1	2.22507e-308	307.653
m/z 515.4943	4.594e-296	0.53076	1	1	1.83301e-293	292.737
m/z 428.2749	1.44152e-122	0.563614	1	1	5.75168e-120	119.24
m/z 431.007	0	0.576212	1	1	2.22507e-308	307.653
m/z 280.3707	0	0.825445	1	1	2.22507e-308	307.653
m/z 147.3243	0	0.861489	1	1	2.22507e-308	307.653
m/z 269.2367	7.55831e-195	1.08669	1	1	3.01576e-192	191.521
m/z 333.2712	0.000256745	1.28491	1	1	0.102441	0.989525
m/z 549.4951	1.42021e-40	3.83003	1	1	5.66664e-38	37.2467
m/z 304.5474	2.6237e-105	10.6622	1	1	1.04686e-102	101.98
m/z 40.17604	1.2622e-179	13.2089	1	1	5.03618e-177	176.298
m/z 202.0211	1.62699e-119	59.4614	1	1	6.49171e-117	116.188

## Sheet: Down
down regulated m/z
m/z 270.3595
m/z 232.3917
m/z 414.5025
m/z 205.3333
m/z 182.3168
m/z 192.4029
m/z 568.4883
m/z 219.2741
m/z 263.4358
m/z 116.3924
m/z 130.3145
m/z 615.4569
m/z 166.3175
m/z 233.4021
m/z 617.5901
m/z 567.01
m/z 577.5826
m/z 529.5474
m/z 584.5063
m/z 611.5085
m/z 190.2884
m/z 540.4943
m/z 271.6881
m/z 546.5572
m/z 118.3385
m/z 524.4763
m/z 533.5519
m/z 595.528
m/z 502.5452
m/z 125.4493
m/z 585.5168
m/z 485.5354
m/z 132.3355
m/z 486.5459
m/z 175.1312
m/z 525.4868
m/z 474.4202
m/z 613.5295
m/z 121.4448
m/z 212.3879
m/z 120.3033
m/z 590.5879
m/z 573.5781
m/z 124.3826
m/z 213.6416
m/z 581.5497
m/z 579.0422
m/z 458.5332
m/z 547.5676
m/z 392.1784
m/z 480.4643
m/z 535.0302
m/z 580.2211
m/z 167.328
m/z 169.3116
m/z 507.4666
m/z 397.4928
m/z 447.0062
m/z 513.1178
m/z 596.5385
m/z 217.3467
m/z 231.1753
m/z 237.3131
m/z 136.2838
m/z 616.4861
m/z 243.1888
m/z 221.3325
m/z 433.0092
m/z 496.4823
m/z 408.4396
m/z 503.5557
m/z 188.4171
m/z 587.5751
m/z 530.5579
m/z 209.3378
m/z 599.5699
m/z 436.4149
m/z 220.2846
m/z 194.218
m/z 479.3229
m/z 475.4494
m/z 508.4771
m/z 514.1283
m/z 425.5055
m/z 203.2936
m/z 395.1724
m/z 509.4875
m/z 582.9344
m/z 598.522
m/z 72.28683
m/z 407.3917
m/z 41.22394
m/z 457.3917
m/z 396.1829
m/z 214.7644
m/z 241.4111
m/z 552.5078
m/z 556.5684
m/z 557.5789
m/z 555.5392
m/z 373.4658
m/z 492.8708
m/z 445.5092
m/z 161.1529
m/z 499.364
m/z 358.6454
m/z 565.513
m/z 607.1859
m/z 604.772
m/z 619.3865
m/z 434.9928
m/z 238.5294
m/z 229.828
m/z 416.2241
m/z 302.358
m/z 588.6043
m/z 461.4711
m/z 460.2173
m/z 211.34
m/z 426.516
m/z 490.3446
m/z 197.1184
m/z 404.7532
m/z 393.1889
m/z 200.2622
m/z 342.3655
m/z 463.3423
m/z 543.5632

## Sheet: Up
up regulated m/z
m/z 140.9433
m/z 127.2831
m/z 159.3003
m/z 176.2539
m/z 575.3932
m/z 308.2899
m/z 298.2787
m/z 138.3235
m/z 228.3685
m/z 162.3505
m/z 178.2749
m/z 340.2884
m/z 319.3116
m/z 184.319
m/z 154.0421
m/z 177.2644
m/z 155.0526
m/z 338.2674
m/z 378.3685
m/z 157.2981
m/z 274.3078
m/z 279.3228
m/z 273.2974
m/z 260.8161
m/z 172.0436
m/z 339.2779
m/z 146.108
m/z 317.3842
m/z 156.2502
m/z 235.8348
m/z 259.7495
m/z 258.3273
m/z 195.4717
m/z 255.3333
m/z 377.227
m/z 564.2593
m/z 515.4943
m/z 428.2749
m/z 431.007
m/z 280.3707
m/z 147.3243
m/z 269.2367
m/z 304.5474
m/z 40.17604
m/z 202.0211
