# Supplementary material for: Mapping enzyme catalysis with metabolic biosensing
Source: Nat Commun. 2021 Nov 23;12:6803. doi: 10.1038/s41467-021-27185-9 (PMC8611028; doi:10.1038/s41467-021-27185-9)
Supplement: Supplementary file 6 — Supplementary Data 3 [file 41467_2021_27185_MOESM6_ESM.xlsx]

## Sheet: Sheet1
	Mutation sequencing at the 4 active site positions (199 202 259 261)	[TAL] (mg/ml)	TAL Standard Error	TAL Adjusted	SD TAL adj.	AHP Average	Standard error	AHP Adjusted	SD AHP adj.		full 2ps gene sequencing
Wildtype	TLML	0.515885	0.00886204	1	0.0171783	364.463	27.5442	1	0.0755746		atgggctcttactcctctgacgatgtggaggtgatccgagaggctggacgagcccaaggcctagctaccatcctcgccattggcactgcaacccctcccaactgtgtcgctcaggccgattacgccgactactactttcgggtcacgaagtctgagcacatggtggacctgaaggagaagttcaagcggatttgtgagaaaaccgccatcaaaaagcgatacctggccctgaccgaggactacctgcaagagaaccctaccatgtgtgagttcatggcaccttccctgaacgcccgacaggacctggtggtgacaggagtgcctatgctgggaaaggaggctgccgtgaaggccattgatgagtggggcttgccgaagtctaagatcacccatctgatc…											atgggctcttactcctctgacgatgtggaggtgatccgagaggctggacgagcccaaggcctagctaccatcctcgccattggcactgcaacccctcccaactgtgtcgctcaggccgattacgccgactactactttcgggtcacgaagtctgagcacatggtggacctgaaggagaagttcaagcggatttgtgagaaaaccgccatcaaaaagcgatacctggccctgaccgaggactacctgcaagagaaccctaccatgtgtgagttcatggcaccttccctgaacgcccgacaggacctggtggtgacaggagtgcctatgctgggaaaggaggctgccgtgaaggccattgatgagtggggcttgccgaagtctaagatcacccatctgatc…
AHP ranking		[TAL] (mg/ml)	TAL Standard Error	TAL Adjusted	SD TAL adj.	AHP Average	Standard error	AHP Adjusted	SD AHP adj.
1	SCIA	0.230354	0.0122741	0.446522	0.0237923	14497.3	157.823	39.7772	0.433029		atgggctcttactcctctgacgatgtggaggtgatccgagaggctggacgagcccaaggcctagctaccatcctcgccattggcactgcaacccctcccaactgtgtcgctcaggccgattacgccgactactactttcgggtcacgaagtctgagcacatggtggacctgaaggagaagttcaagcggatttgtgagaaaaccgccatcaaaaagcgatacctggccctgaccgaggactacctgcaagagaaccctaccatgtgtgagttcatggcaccttccctgaacgcccgacaggacctggtggtgacaggagtgcctatgctgggaaaggaggctgccgtgaaggccattgatgagtggggcttgccgaagtctaagatcacccatctgatc…											atgggctcttactcctctgacgatgtggaggtgatccgagaggctggacgagcccaaggcctagctaccatcctcgccattggcactgcaacccctcccaactgtgtcgctcaggccgattacgccgactactactttcgggtcacgaagtctgagcacatggtggacctgaaggagaagttcaagcggatttgtgagaaaaccgccatcaaaaagcgatacctggccctgaccgaggactacctgcaagagaaccctaccatgtgtgagttcatggcaccttccctgaacgcccgacaggacctggtggtgacaggagtgcctatgctgggaaaggaggctgccgtgaaggccattgatgagtggggcttgccgaagtctaagatcacccatctgatc…
2	SMMG	0.195759	0.000537703	0.379463	0.00104229	11691.3	24.0993	32.0782	0.0661228		atgggctcttactcctctgacgatgtggaggtgatccgagaggctggacgagcccaaggcctagctaccatcctcgccattggcactgcaacccctcccaactgtgtcgctcaggccgattacgccgactactactttcgggtcacgaagtctgagcacatggtggacctgaaggagaagttcaagcggatttgtgagaaaaccgccatcaaaaagcgatacctggccctgaccgaggactacctgcaagagaaccctaccatgtgtgagttcatggcaccttccctgaacgcccgacaggacctggtggtgacaggagtgcctatgctgggaaaggaggctgccgtgaaggccattgatgagtggggcttgccgaagtctaagatcacccatctgatc…											atgggctcttactcctctgacgatgtggaggtgatccgagaggctggacgagcccaaggcctagctaccatcctcgccattggcactgcaacccctcccaactgtgtcgctcaggccgattacgccgactactactttcgggtcacgaagtctgagcacatggtggacctgaaggagaagttcaagcggatttgtgagaaaaccgccatcaaaaagcgatacctggccctgaccgaggactacctgcaagagaaccctaccatgtgtgagttcatggcaccttccctgaacgcccgacaggacctggtggtgacaggagtgcctatgctgggaaaggaggctgccgtgaaggccattgatgagtggggcttgccgaagtctaagatcacccatctgatc…
3	TLIG	0.397805	0.00134766	0.771112	0.00261232	19102	25.632	52.4113	0.0703281		atgggctcttactcctctgacgatgtggaggtgatccgagaggctggacgagcccaaggcctagctaccatcctcgccattggcactgcaacccctcccaactgtgtcgctcaggccgattacgccgactactactttcgggtcacgaagtctgagcacatggtggacctgaaggagaagttcaagcggatttgtgagaaaaccgccatcaaaaagcgatacctggccctgaccgaggactacctgcaagagaaccctaccatgtgtgagttcatggcaccttccctgaacgcccgacaggacctggtggtgacaggagtgcctatgctgggaaaggaggctgccgtgaaggccattgatgagtggggcttgccgaagtctaagatcacccatctgatc…											atgggctcttactcctctgacgatgtggaggtgatccgagaggctggacgagcccaaggcctagctaccatcctcgccattggcactgcaacccctcccaactgtgtcgctcaggccgattacgccgactactactttcgggtcacgaagtctgagcacatggtggacctgaaggagaagttcaagcggatttgtgagaaaaccgccatcaaaaagcgatacctggccctgaccgaggactacctgcaagagaaccctaccatgtgtgagttcatggcaccttccctgaacgcccgacaggacctggtggtgacaggagtgcctatgctgggaaaggaggctgccgtgaaggccattgatgagtggggcttgccgaagtctaagatcacccatctgatc…
4	SMML	0.855864	0.0029546	1.65902	0.00572724	5441.67	12.4141	14.9306	0.0340614		atgggctcttactcctctgacgatgtggaggtgatccgagaggctggacgagcccaaggcctagctaccatcctcgccattggcactgcaacccctcccaactgtgtcgctcaggccgattacgccgactactactttcgggtcacgaagtctgagcacatggtggacctgaaggagaagttcaagcggatttgtgagaaaaccgccatcaaaaagcgatacctggccctgaccgaggactacctgcaagagaaccctaccatgtgtgagttcatggcaccttccctgaacgcccgacaggacctggtggtgacaggagtgcctatgctgggaaaggaggctgccgtgaaggccattgatgagtggggcttgccgaagtctaagatcacccatctgatc…											atgggctcttactcctctgacgatgtggaggtgatccgagaggctggacgagcccaaggcctagctaccatcctcgccattggcactgcaacccctcccaactgtgtcgctcaggccgattacgccgactactactttcgggtcacgaagtctgagcacatggtggacctgaaggagaagttcaagcggatttgtgagaaaaccgccatcaaaaagcgatacctggccctgaccgaggactacctgcaagagaaccctaccatgtgtgagttcatggcaccttccctgaacgcccgacaggacctggtggtgacaggagtgcctatgctgggaaaggaggctgccgtgaaggccattgatgagtggggcttgccgaagtctaagatcacccatctgatc…
5	CTAA	0.0122877	0.000258155	0.0238187	0.000500412	291.667	6.88799	0.800263	0.018899		atgggctcttactcctctgacgatgtggaggtgatccgagaggctggacgagcccaaggcctagctaccatcctcgccattggcactgcaacccctcccaactgtgtcgctcaggccgattacgccgactactactttcgggtcacgaagtctgagcacatggtggacctgaaggagaagttcaagcggatttgtgagaaaaccgccatcaaaaagcgatacctggccctgaccgaggactacctgcaagagaaccctaccatgtgtgagttcatggcaccttccctgaacgcccgacaggacctggtggtgacaggagtgcctatgctgggaaaggaggctgccgtgaaggccattgatgagtggggcttgccgaagtctaagatcacccatctgatc…											atgggctcttactcctctgacgatgtggaggtgatccgagaggctggacgagcccaaggcctagctaccatcctcgccattggcactgcaacccctcccaactgtgtcgctcaggccgattacgccgactactactttcgggtcacgaagtctgagcacatggtggacctgaaggagaagttcaagcggatttgtgagaaaaccgccatcaaaaagcgatacctggccctgaccgaggactacctgcaagagaaccctaccatgtgtgagttcatggcaccttccctgaacgcccgacaggacctggtggtgacaggagtgcctatgctgggaaaggaggctgccgtgaaggccattgatgagtggggcttgccgaagtctaagatcacccatctgatc…
6	CLMG	0.136746	0.00028649	0.265071	0.000555337	11544.3	26.4911	31.6749	0.0726852		atgggctcttactcctctgacgatgtggaggtgatccgagaggctggacgagcccaaggcctagctaccatcctcgccattggcactgcaacccctcccaactgtgtcgctcaggccgattacgccgactactactttcgggtcacgaagtctgagcacatggtggacctgaaggagaagttcaagcggatttgtgagaaaaccgccatcaaaaagcgatacctggccctgaccgaggactacctgcaagagaaccctaccatgtgtgagttcatggcaccttccctgaacgcccgacaggacctggtggtgacaggagtgcctatgctgggaaaggaggctgccgtgaaggccattgatgagtggggcttgccgaagtctaagatcacccatctgatc…											atgggctcttactcctctgacgatgtggaggtgatccgagaggctggacgagcccaaggcctagctaccatcctcgccattggcactgcaacccctcccaactgtgtcgctcaggccgattacgccgactactactttcgggtcacgaagtctgagcacatggtggacctgaaggagaagttcaagcggatttgtgagaaaaccgccatcaaaaagcgatacctggccctgaccgaggactacctgcaagagaaccctaccatgtgtgagttcatggcaccttccctgaacgcccgacaggacctggtggtgacaggagtgcctatgctgggaaaggaggctgccgtgaaggccattgatgagtggggcttgccgaagtctaagatcacccatctgatc…
7	VIVM	0.01248	0.00027564	0.0241914	0.000534305	202	2.51661	0.55424	0.00690498		atgggctcttactcctctgacgatgtggaggtgatccgagaggctggacgagcccaaggcctagctaccatcctcgccattggcactgcaacccctcccaactgtgtcgctcaggccgattacgccgactactactttcgggtcacgaagtctgagcacatggtggacctgaaggagaagttcaagcggatttgtgagaaaaccgccatcaaaaagcgatacctggccctgaccgaggactacctgcaagagaaccctaccatgtgtgagttcatggcaccttccctgaacgcccgacaggacctggtggtgacaggagtgcctatgctgggaaaggaggctgccgtgaaggccattgatgagtggggcttgccgaagtctaagatcacccatctgatc…											atgggctcttactcctctgacgatgtggaggtgatccgagaggctggacgagcccaaggcctagctaccatcctcgccattggcactgcaacccctcccaactgtgtcgctcaggccgattacgccgactactactttcgggtcacgaagtctgagcacatggtggacctgaaggagaagttcaagcggatttgtgagaaaaccgccatcaaaaagcgatacctggccctgaccgaggactacctgcaagagaaccctaccatgtgtgagttcatggcaccttccctgaacgcccgacaggacctggtggtgacaggagtgcctatgctgggaaaggaggctgccgtgaaggccattgatgagtggggcttgccgaagtctaagatcacccatctgatc…
8	MLLL	0.320253	0.000941305	0.620783	0.00182464	8336.33	11.348	22.8729	0.0311363		atgggctcttactcctctgacgatgtggaggtgatccgagaggctggacgagcccaaggcctagctaccatcctcgccattggcactgcaacccctcccaactgtgtcgctcaggccgattacgccgactactactttcgggtcacgaagtctgagcacatggtggacctgaaggagaagttcaagcggatttgtgagaaaaccgccatcaaaaagcgatacctggccctgaccgaggactacctgcaagagaaccctaccatgtgtgagttcatggcaccttccctgaacgcccgacaggacctggtggtgacaggagtgcctatgctgggaaaggaggctgccgtgaaggccattgatgagtggggcttgccgaagtctaagatcacccatctgatc…											atgggctcttactcctctgacgatgtggaggtgatccgagaggctggacgagcccaaggcctagctaccatcctcgccattggcactgcaacccctcccaactgtgtcgctcaggccgattacgccgactactactttcgggtcacgaagtctgagcacatggtggacctgaaggagaagttcaagcggatttgtgagaaaaccgccatcaaaaagcgatacctggccctgaccgaggactacctgcaagagaaccctaccatgtgtgagttcatggcaccttccctgaacgcccgacaggacctggtggtgacaggagtgcctatgctgggaaaggaggctgccgtgaaggccattgatgagtggggcttgccgaagtctaagatcacccatctgatc…
TAL ranking		[TAL] (mg/ml)	TAL Standard Error	TAL Adjusted	SD TAL adj.	AHP Average	Standard error	AHP Adjusted	SD AHP adj.
1	TLML	0.515885	0.00886204	1	0.0171783	364.463	27.5442	1	0.0755746		atgggctcttactcctctgacgatgtggaggtgatccgagaggctggacgagcccaaggcctagctaccatcctcgccattggcactgcaacccctcccaactgtgtcgctcaggccgattacgccgactactactttcgggtcacgaagtctgagcacatggtggacctgaaggagaagttcaagcggatttgtgagaaaaccgccatcaaaaagcgatacctggccctgaccgaggactacctgcaagagaaccctaccatgtgtgagttcatggcaccttccctgaacgcccgacaggacctggtggtgacaggagtgcctatgctgggaaaggaggctgccgtgaaggccattgatgagtggggcttgccgaagtctaagatcacccatctgatc…											atgggctcttactcctctgacgatgtggaggtgatccgagaggctggacgagcccaaggcctagctaccatcctcgccattggcactgcaacccctcccaactgtgtcgctcaggccgattacgccgactactactttcgggtcacgaagtctgagcacatggtggacctgaaggagaagttcaagcggatttgtgagaaaaccgccatcaaaaagcgatacctggccctgaccgaggactacctgcaagagaaccctaccatgtgtgagttcatggcaccttccctgaacgcccgacaggacctggtggtgacaggagtgcctatgctgggaaaggaggctgccgtgaaggccattgatgagtggggcttgccgaagtctaagatcacccatctgatc…
2	NLAA	0.0296105	0.000356743	0.0573975	0.000691517	377.333	36.5529	1.03531	0.100292		atgggctcttactcctctgacgatgtggaggtgatccgagaggctggacgagcccaaggcctagctaccatcctcgccattggcactgcaacccctcccaactgtgtcgctcaggccgattacgccgactactactttcgggtcacgaagtctgagcacatggtggacctgaaggagaagttcaagcggatttgtgagaaaaccgccatcaaaaagcgatacctggccctgaccgaggactacctgcaagagaaccctaccatgtgtgagttcatggcaccttccctgaacgcccgacaggacctggtggtgacaggagtgcctatgctgggaaaggaggctgccgtgaaggccattgatgagtggggcttgccgaagtctaagatcacccatctgatc…											atgggctcttactcctctgacgatgtggaggtgatccgagaggctggacgagcccaaggcctagctaccatcctcgccattggcactgcaacccctcccaactgtgtcgctcaggccgattacgccgactactactttcgggtcacgaagtctgagcacatggtggacctgaaggagaagttcaagcggatttgtgagaaaaccgccatcaaaaagcgatacctggccctgaccgaggactacctgcaagagaaccctaccatgtgtgagttcatggcaccttccctgaacgcccgacaggacctggtggtgacaggagtgcctatgctgggaaaggaggctgccgtgaaggccattgatgagtggggcttgccgaagtctaagatcacccatctgatc…
3	VSMV	0.00737811	0.000422009	0.0143019	0.00081803	364	57.5181	0.998729	0.157816		atgggctcttactcctctgacgatgtggaggtgatccgagaggctggacgagcccaaggcctagctaccatcctcgccattggcactgcaacccctcccaactgtgtcgctcaggccgattacgccgactactactttcgggtcacgaagtctgagcacatggtggacctgaaggagaagttcaagcggatttgtgagaaaaccgccatcaaaaagcgatacctggccctgaccgaggactacctgcaagagaaccctaccatgtgtgagttcatggcaccttccctgaacgcccgacaggacctggtggtgacaggagtgcctatgctgggaaaggaggctgccgtgaaggccattgatgagtggggcttgccgaagtctaagatcacccatctgatc…											atgggctcttactcctctgacgatgtggaggtgatccgagaggctggacgagcccaaggcctagctaccatcctcgccattggcactgcaacccctcccaactgtgtcgctcaggccgattacgccgactactactttcgggtcacgaagtctgagcacatggtggacctgaaggagaagttcaagcggatttgtgagaaaaccgccatcaaaaagcgatacctggccctgaccgaggactacctgcaagagaaccctaccatgtgtgagttcatggcaccttccctgaacgcccgacaggacctggtggtgacaggagtgcctatgctgggaaaggaggctgccgtgaaggccattgatgagtggggcttgccgaagtctaagatcacccatctgatc…
4	TCIM	0.165481	0.000182775	0.320772	0.000354294	13707	40.3609	37.6087	0.110741		atgggctcttactcctctgacgatgtggaggtgatccgagaggctggacgagcccaaggcctagctaccatcctcgccattggcactgcaacccctcccaactgtgtcgctcaggccgattacgccgactactactttcgggtcacgaagtctgagcacatggtggacctgaaggagaagttcaagcggatttgtgagaaaaccgccatcaaaaagcgatacctggccctgaccgaggactacctgcaagagaaccctaccatgtgtgagttcatggcaccttccctgaacgcccgacaggacctggtggtgacaggagtgcctatgctgggaaaggaggctgccgtgaaggccattgatgagtggggcttgccgaagtctaagatcacccatctgatc…											atgggctcttactcctctgacgatgtggaggtgatccgagaggctggacgagcccaaggcctagctaccatcctcgccattggcactgcaacccctcccaactgtgtcgctcaggccgattacgccgactactactttcgggtcacgaagtctgagcacatggtggacctgaaggagaagttcaagcggatttgtgagaaaaccgccatcaaaaagcgatacctggccctgaccgaggactacctgcaagagaaccctaccatgtgtgagttcatggcaccttccctgaacgcccgacaggacctggtggtgacaggagtgcctatgctgggaaaggaggctgccgtgaaggccattgatgagtggggcttgccgaagtctaagatcacccatctgatc…
5	MMLN	0.523775	0.00192592	1.01529	0.00373323	1225	23.2451	3.36111	0.0637789		atgggctcttactcctctgacgatgtggaggtgatccgagaggctggacgagcccaaggcctagctaccatcctcgccattggcactgcaacccctcccaactgtgtcgctcaggccgattacgccgactactactttcgggtcacgaagtctgagcacatggtggacctgaaggagaagttcaagcggatttgtgagaaaaccgccatcaaaaagcgatacctggccctgaccgaggactacctgcaagagaaccctaccatgtgtgagttcatggcaccttccctgaacgcccgacaggacctggtggtgacaggagtgcctatgctgggaaaggaggctgccgtgaaggccattgatgagtggggcttgccgaagtctaagatcacccatctgatc…											atgggctcttactcctctgacgatgtggaggtgatccgagaggctggacgagcccaaggcctagctaccatcctcgccattggcactgcaacccctcccaactgtgtcgctcaggccgattacgccgactactactttcgggtcacgaagtctgagcacatggtggacctgaaggagaagttcaagcggatttgtgagaaaaccgccatcaaaaagcgatacctggccctgaccgaggactacctgcaagagaaccctaccatgtgtgagttcatggcaccttccctgaacgcccgacaggacctggtggtgacaggagtgcctatgctgggaaaggaggctgccgtgaaggccattgatgagtggggcttgccgaagtctaagatcacccatctgatc…
6	TLLN	0.67271	0.00201321	1.30399	0.00390244	138.333	2.33333	0.379553	0.00640211		atgggctcttactcctctgacgatgtggaggtgatccgagaggctggacgagcccaaggcctagctaccatcctcgccattggcactgcaacccctcccaactgtgtcgctcaggccgattacgccgactactactttcgggtcacgaagtctgagcacatggtggacctgaaggagaagttcaagcggatttgtgagaaaaccgccatcaaaaagcgatacctggccctgaccgaggactacctgcaagagaaccctaccatgtgtgagttcatggcaccttccctgaacgcccgacaggacctggtggtgacaggagtgcctatgctgggaaaggaggctgccgtgaaggccattgatgagtggggcttgccgaagtctaagatcacccatctgatc…											atgggctcttactcctctgacgatgtggaggtgatccgagaggctggacgagcccaaggcctagctaccatcctcgccattggcactgcaacccctcccaactgtgtcgctcaggccgattacgccgactactactttcgggtcacgaagtctgagcacatggtggacctgaaggagaagttcaagcggatttgtgagaaaaccgccatcaaaaagcgatacctggccctgaccgaggactacctgcaagagaaccctaccatgtgtgagttcatggcaccttccctgaacgcccgacaggacctggtggtgacaggagtgcctatgctgggaaaggaggctgccgtgaaggccattgatgagtggggcttgccgaagtctaagatcacccatctgatc…
7	NMMV	0.359149	0.00132455	0.69618	0.00256754	1931	4.50925	5.2982	0.0123723		atgggctcttactcctctgacgatgtggaggtgatccgagaggctggacgagcccaaggcctagctaccatcctcgccattggcactgcaacccctcccaactgtgtcgctcaggccgattacgccgactactactttcgggtcacgaagtctgagcacatggtggacctgaaggagaagttcaagcggatttgtgagaaaaccgccatcaaaaagcgatacctggccctgaccgaggactacctgcaagagaaccctaccatgtgtgagttcatggcaccttccctgaacgcccgacaggacctggtggtgacaggagtgcctatgctgggaaaggaggctgccgtgaaggccattgatgagtggggcttgccgaagtctaagatcacccatctgatc…											atgggctcttactcctctgacgatgtggaggtgatccgagaggctggacgagcccaaggcctagctaccatcctcgccattggcactgcaacccctcccaactgtgtcgctcaggccgattacgccgactactactttcgggtcacgaagtctgagcacatggtggacctgaaggagaagttcaagcggatttgtgagaaaaccgccatcaaaaagcgatacctggccctgaccgaggactacctgcaagagaaccctaccatgtgtgagttcatggcaccttccctgaacgcccgacaggacctggtggtgacaggagtgcctatgctgggaaaggaggctgccgtgaaggccattgatgagtggggcttgccgaagtctaagatcacccatctgatc…
8	TLMV	0.835967	0.00305524	1.62045	0.00592232	1254.33	26.3586	3.44159	0.0723218		atgggctcttactcctctgacgatgtggaggtgatccgagaggctggacgagcccaaggcctagctaccatcctcgccattggcactgcaacccctcccaactgtgtcgctcaggccgattacgccgactactactttcgggtcacgaagtctgagcacatggtggacctgaaggagaagttcaagcggatttgtgagaaaaccgccatcaaaaagcgatacctggccctgaccgaggactacctgcaagagaaccctaccatgtgtgagttcatggcaccttccctgaacgcccgacaggacctggtggtgacaggagtgcctatgctgggaaaggaggctgccgtgaaggccattgatgagtggggcttgccgaagtctaagatcacccatctgatc…											atgggctcttactcctctgacgatgtggaggtgatccgagaggctggacgagcccaaggcctagctaccatcctcgccattggcactgcaacccctcccaactgtgtcgctcaggccgattacgccgactactactttcgggtcacgaagtctgagcacatggtggacctgaaggagaagttcaagcggatttgtgagaaaaccgccatcaaaaagcgatacctggccctgaccgaggactacctgcaagagaaccctaccatgtgtgagttcatggcaccttccctgaacgcccgacaggacctggtggtgacaggagtgcctatgctgggaaaggaggctgccgtgaaggccattgatgagtggggcttgccgaagtctaagatcacccatctgatc…
Consensus synthesis	TLLL	1.02343	0.00356152	1.98383	0.00690371	6344	62.9391	17.4064	0.17269		atgggctcttactcctctgacgatgtggaggtgatccgagaggctggacgagcccaaggcctagctaccatcctcgccattggcactgcaacccctcccaactgtgtcgctcaggccgattacgccgactactactttcgggtcacgaagtctgagcacatggtggacctgaaggagaagttcaagcggatttgtgagaaaaccgccatcaaaaagcgatacctggccctgaccgaggactacctgcaagagaaccctaccatgtgtgagttcatggcaccttccctgaacgcccgacaggacctggtggtgacaggagtgcctatgctgggaaaggaggctgccgtgaaggccattgatgagtggggcttgccgaagtctaagatcacccatctgatc…											atgggctcttactcctctgacgatgtggaggtgatccgagaggctggacgagcccaaggcctagctaccatcctcgccattggcactgcaacccctcccaactgtgtcgctcaggccgattacgccgactactactttcgggtcacgaagtctgagcacatggtggacctgaaggagaagttcaagcggatttgtgagaaaaccgccatcaaaaagcgatacctggccctgaccgaggactacctgcaagagaaccctaccatgtgtgagttcatggcaccttccctgaacgcccgacaggacctggtggtgacaggagtgcctatgctgggaaaggaggctgccgtgaaggccattgatgagtggggcttgccgaagtctaagatcacccatctgatc…
	Yeast strain name	[TAL] (mg/ml)	TAL Standard Error	TAL Adjusted	SD TAL adj.	AHP Average	Standard error	AHP Adjusted	SD AHP adj.
Random pick	Lib1	0.000561215	0.000112175	0.00108787	0.000217443	998	21.6564	2.73827	0.05942
	Lib2	0.00985449	0.000191096	0.0191021	0.000370425	1128	19.0788	3.09496	0.0523476
	Lib3	0.00389314	0.000149904	0.00754652	0.000290577	165.333	5.23874	0.453635	0.0143739
	Lib4	-0.000627916	6.16787e-05	-0.00121716	0.000119559	13	1.1547	0.0356689	0.00316822
	Lib5	-0.000565124	4.52598e-05	-0.00109544	8.77323e-05	20.6667	2.4037	0.0567044	0.00659518
	Lib6	-0.00055335	3.13962e-05	-0.00107262	6.08589e-05	6	0.57735	0.0164626	0.00158411
	Lib7	0.0286059	0.000123545	0.0554501	0.000239481	1152	15.0111	3.16081	0.0411869
	Lib8	-0.000400294	8.19465e-05	-0.000775935	0.000158846	21.3333	1.20185	0.0585335	0.00329759
