# Supplementary material for: Mapping enzyme catalysis with metabolic biosensing
Source: Nat Commun. 2021 Nov 23;12:6803. doi: 10.1038/s41467-021-27185-9 (PMC8611028; doi:10.1038/s41467-021-27185-9)
Supplement: Supplementary file 7 — Supplementary Data 4 [file 41467_2021_27185_MOESM7_ESM.xlsx]

## Sheet: all recovered mutation sequence
Row number	Column number	Mutation sequencing at the 4 active site positions (199 202 259 261)
2	122	NMML
3	122	VSVM
4	122	VLAS
5	122	NILN
7	122	TTMA
8	122	VILS
9	122	STLA
12	122	TGLN
13	122	TCIM
14	122	MCVV
15	122	NLLM
16	122	NAIV
17	122	CLLV
19	122	CLIL
20	122	CAIA
22	122	IGVV
24	122	CSIV
25	122	VAVL
26	122	NMAV
27	122	VTLA
28	122	ITLA
29	122	MSVN
33	122	TSVA
36	122	MLLL
39	122	STIM
40	122	MLLL
43	122	MMVM
44	122	TCIM
45	122	TCIM
49	122	VLIA
2	26	TCVL
3	26	ISVN
5	26	MTLV
6	26	NCVL
8	26	VCLL
9	26	NLVL
10	26	TMLV
12	26	CGVV
16	26	CAIL
17	26	TCIM
18	26	SCMV
19	26	NILM
20	26	SMLV
22	26	NCMN
27	26	CAIL
28	26	TIVM
32	26	NSAM
34	26	ISMV
35	26	CTAA
38	26	TLLG
42	26	TCIM
43	26	VSMN
45	26	TLML
48	26	MILV
49	26	SSMG
50	26	NMLN
42	21	SSAV
42	22	MSVN
42	24	STMS
42	25	NILN
42	27	TTIM
29	40	CSAL
43	184	CAIA
44	184	TTIM
50	140	CAIA
44	183	SAIS
27	177	MMLV
8	162	MGIA
15	26	MGLV
2	188	NSLN
19	29	MMLN
44	102	SMLV
12	65	TLLS
47	47	TCIM
24	36	NIIL
37	34	NSAL
35	115	VSLS
16	24	CASL
19	49	IMVG
30	52	TLVA

## Sheet: TAL cluster
MGIA
CAIA
TGLN
VILS
TCVL
TLML
NILN
TCIM
TTMA
NLLM
STMS
CTAA
TTIM
TCIM
NMLN
MLLL
CLIL
NIIL
MGLV
TCIM
VSMV
TLLN
MMLN
NLAA
NILM
VTLA
NMMV
MSVN
MMLV
CSAL
CSIV
SAIS
TCIM
SMLV
TLLS
NCMN
TLML
VAVL
CLLV
NMAV
MCVV
NSLN
ISVN
NLVL
VSLS
TSVA
NSAM
SCMV
TTIM
CAIA
CAIA
NMML

## Sheet: AHP cluster
SSMG
VLIA
TCIM
SCIA
TLIG
CTAA
TCIM
MMVM
MLLL
SMML
VSMN
ISMV
CASL
CLMG
IGVV
ITLA
CAIL
TLLG
SMMG
TCIM
TIVM
NAIV
MILV
SSAV
MTLV
VCLL
STLA
NILN
CGVV
NCVL
VLAS
TMLV
VIVM
MSVN
VSVM
SMLV
CAIL
