# Supplementary material for: Mapping enzyme catalysis with metabolic biosensing
Source: Nat Commun. 2021 Nov 23;12:6803. doi: 10.1038/s41467-021-27185-9 (PMC8611028; doi:10.1038/s41467-021-27185-9)
Supplement: Supplementary file 8 — Supplementary Data 5 [file 41467_2021_27185_MOESM8_ESM.xls]

## Sheet: Sheet1
+ESI MRM Frag=90.0V CID@20.0 (127.0 -> 43.1) 004_A1_2-r005.d
Index	X	Y
0	0.601	42.12
1	0.602	42.26
2	0.604	42.24
3	0.605	42.34
4	0.606	63.1
5	0.608	55.86
6	0.609	48.72
7	0.611	42.24
8	0.612	42.26
9	0.613	42.26
10	0.615	42.26
11	0.616	42.26
12	0.617	42.24
13	0.619	42.24
14	0.62	43.18
15	0.621	45.78
16	0.623	49.12
17	0.624	54
18	0.625	62.34
19	0.627	70.86
20	0.628	80.72
21	0.629	92.68
22	0.631	107.04
23	0.632	121.34
24	0.633	137.42
25	0.635	155.44
26	0.636	169.56
27	0.638	181.52
28	0.639	196.88
29	0.64	211.92
30	0.642	226.56
31	0.643	240.12
32	0.644	251.52
33	0.646	263.52
34	0.647	274.18
35	0.648	289.82
36	0.65	303.98
37	0.651	315.06
38	0.652	323.54
39	0.654	335.66
40	0.655	343.16
41	0.656	358.78
42	0.658	364.48
43	0.659	370.1
44	0.661	372.02
45	0.662	379.68
46	0.663	387.18
47	0.665	389.76
48	0.666	385.94
49	0.667	388.46
50	0.669	389.58
51	0.67	396.5
52	0.671	397.9
53	0.673	403.06
54	0.674	406.36
55	0.675	403.54
56	0.677	415.5
57	0.678	422.7
58	0.679	430.88
59	0.681	433.74
60	0.682	436.72
61	0.683	438.92
62	0.685	444.24
63	0.686	441.76
64	0.688	445.62
65	0.689	448.62
66	0.69	449.84
67	0.692	454.76
68	0.693	459.78
69	0.694	458.92
70	0.696	467.44
71	0.697	468.12
72	0.698	472.18
73	0.7	473.7
74	0.701	476.84
75	0.702	485.3
76	0.704	487.86
77	0.705	481.8
78	0.706	492.52
79	0.708	491.46
80	0.709	493.32
81	0.711	498.26
82	0.712	507.06
83	0.713	505.1
84	0.715	510.04
85	0.716	507.52
86	0.717	509.5
87	0.719	507.96
88	0.72	509.84
89	0.721	512.38
90	0.723	512.1
91	0.724	502.28
92	0.725	499.98
93	0.727	500.64
94	0.728	502.74
95	0.729	508.64
96	0.731	506.44
97	0.732	512.9
98	0.733	510.16
99	0.735	507.38
100	0.736	515.72
101	0.738	521.48
102	0.739	516.66
103	0.74	514.84
104	0.742	510.1
105	0.743	503.98
106	0.744	500.12
107	0.746	504.86
108	0.747	507.2
109	0.748	503.68
110	0.75	498.6
111	0.751	497.34
112	0.752	499.64
113	0.754	499.26
114	0.755	506.22
115	0.756	504.62
116	0.758	499.26
117	0.759	504.82
118	0.76	510.42
119	0.762	510.78
120	0.763	513.94
121	0.764	512.84
122	0.766	519.12
123	0.767	516.06
124	0.769	516.2
125	0.77	517.74
126	0.771	510.7
127	0.773	506.82
128	0.774	502.68
129	0.775	506.94
130	0.777	510.64
131	0.778	506.3
132	0.779	503.12
133	0.781	500.56
134	0.782	503.28
135	0.783	504.08
136	0.785	511.68
137	0.786	516.32
138	0.788	508.88
139	0.789	505.56
140	0.79	503.28
141	0.792	509.58
142	0.793	510.2
143	0.794	511.48
144	0.796	514.88
145	0.797	511.46
146	0.798	511.26
147	0.8	509.94
148	0.801	505.12
149	0.802	505.44
150	0.804	502.42
151	0.805	504.7
152	0.806	503.2
153	0.808	501.7
154	0.809	500.1
155	0.81	504.44
156	0.812	509.2
157	0.813	513.12
158	0.814	513.92
159	0.816	510.38
160	0.817	513.36
161	0.819	510.48
162	0.82	509.1
163	0.821	503.58
164	0.823	497.86
165	0.824	491.22
166	0.825	482.74
167	0.827	487.44
168	0.828	495.2
169	0.829	490.82
170	0.831	491.46
171	0.832	489.18
172	0.833	492.38
173	0.835	490.2
174	0.836	492.02
175	0.837	499.8
176	0.839	496.92
177	0.84	489.7
178	0.842	494.82
179	0.843	497.26
180	0.844	498.92
181	0.846	497.78
182	0.847	494.42
183	0.848	491.68
184	0.85	490.92
185	0.851	496.94
186	0.852	498.18
187	0.854	490.42
188	0.855	488.72
189	0.856	490.1
190	0.858	496.96
191	0.859	509.2
192	0.86	513.5
193	0.862	518.4
194	0.863	509.72
195	0.864	515.52
196	0.866	519.08
197	0.867	519.94
198	0.869	521.52
199	0.87	519.74
200	0.871	516.5
201	0.873	519.22
202	0.874	511.52
203	0.875	515.38
204	0.877	512.12
205	0.878	509.14
206	0.879	509.36
207	0.881	503.76
208	0.882	497.66
209	0.883	491.64
210	0.885	488.4
211	0.886	490
212	0.887	488.64
213	0.889	487.82
214	0.89	483.7
215	0.891	477.6
216	0.893	478.74
217	0.894	478.16
218	0.896	476.16
219	0.897	470.66
220	0.898	473.64
221	0.9	474.44
222	0.901	470.04
223	0.902	469.82
224	0.904	469.22
225	0.905	465.22
226	0.906	461.58
227	0.908	461.66
228	0.909	465.92
229	0.91	459.74
230	0.912	454.62
231	0.913	450.86
232	0.914	447.58
233	0.916	449.18
234	0.917	449.84
235	0.919	454.12
236	0.92	453.86
237	0.921	442.96
238	0.923	446.74
239	0.924	446.18
240	0.925	450.82
241	0.927	463
242	0.928	465.24
243	0.929	462.78
244	0.931	460
245	0.932	462.66
246	0.933	466.66
247	0.935	460.96
248	0.936	463.2
249	0.937	467.06
250	0.939	460.32
251	0.94	455.82
252	0.941	456.76
253	0.943	457.18
254	0.944	456.1
255	0.946	462.4
256	0.947	468.7
257	0.948	467.52
258	0.95	463.38
259	0.951	461.5
260	0.952	463.72
261	0.954	463.54
262	0.955	465.98
263	0.956	465.64
264	0.958	462.62
265	0.959	452.86
266	0.96	451.42
267	0.962	450.96
268	0.963	453.52
269	0.964	450.06
270	0.966	448.14
271	0.967	441.6
272	0.968	443.32
273	0.97	442.46
274	0.971	446.28
275	0.972	443.14
276	0.974	440.72
277	0.975	442.92
278	0.977	444.56
279	0.978	448.14
280	0.979	447.9
281	0.981	438.56
282	0.982	440.56
283	0.983	438.34
284	0.985	438.02
285	0.986	443.04
286	0.987	431.08
287	0.989	427.14
288	0.99	426.16
289	0.991	430.44
290	0.993	437.22
291	0.994	434.58
292	0.995	437.5
293	0.997	440.74
294	0.998	435.44
295	1	440.64
296	1.001	445.84
297	1.002	441.16
298	1.004	435.36
299	1.005	434.42
300	1.006	433
301	1.008	432.36
302	1.009	429.76
303	1.01	427.92
304	1.012	426.34
305	1.013	420.76
306	1.014	424.64
307	1.016	427.82
308	1.017	422.14
309	1.018	419.5
310	1.02	419
311	1.021	423.16
312	1.022	419.96
313	1.024	416.48
314	1.025	419.22
315	1.027	416.78
316	1.028	415.76
317	1.029	419.28
318	1.031	422.1
319	1.032	416.84
320	1.033	410.66
321	1.035	416
322	1.036	419.64
323	1.037	416.64
324	1.039	413.36
325	1.04	417.32
326	1.041	418.68
327	1.043	415.14
328	1.044	414.94
329	1.045	412.82
330	1.047	407
331	1.048	406.66
332	1.05	406.02
333	1.051	409.96
334	1.052	405.24
335	1.054	401.62
336	1.055	401
337	1.056	400.6
338	1.058	404.34
339	1.059	405.44
340	1.06	399.96
341	1.062	398.6
342	1.063	394.46
343	1.064	394.16
344	1.066	396.24
345	1.067	393
346	1.068	387.96
347	1.07	389.6
348	1.071	389.08
349	1.072	395.16
350	1.074	393.06
351	1.075	396.16
352	1.077	399.02
353	1.078	399.78
354	1.079	401.9
355	1.081	406.08
356	1.082	400.58
357	1.083	399.86
358	1.085	397.24
359	1.086	396.52
360	1.087	398.66
361	1.089	395.04
362	1.09	394.22
363	1.091	396.56
364	1.093	392.88
365	1.094	394.68
366	1.095	400.78
367	1.097	403.26
368	1.098	411.22
369	1.099	407.8
370	1.101	407.22
371	1.102	401.18
372	1.103	399.22
373	1.105	406.48
374	1.106	408.68
375	1.108	406.68
376	1.109	405.26
377	1.11	399.08
378	1.112	399.54
379	1.113	399.44
380	1.114	398.06
381	1.116	397.06
382	1.117	395.7
383	1.118	399.46
384	1.12	397.08
385	1.121	395.44
386	1.122	401.16
387	1.124	402.38
388	1.125	402.64
389	1.127	410
390	1.128	412.52
391	1.129	415.06
392	1.131	408.54
393	1.132	412.6
394	1.133	414.86
395	1.135	411.72
396	1.136	411.12
397	1.137	413.02
398	1.139	408.2
399	1.14	409.44
400	1.141	406.72
401	1.143	408.2
402	1.144	407.06
403	1.145	404.7
404	1.147	404.7
405	1.148	406.34
406	1.149	406.82
407	1.151	417.88
408	1.152	435.84
409	1.153	454.86
410	1.155	497.36
411	1.156	565
412	1.158	692.68
413	1.159	880.42
414	1.16	1158.72
415	1.162	1560.96
416	1.163	2110.8
417	1.164	2765.24
418	1.166	3617.9
419	1.167	4658.98
420	1.168	5884.44
421	1.17	7188.76
422	1.171	8673.56
423	1.172	10200.3
424	1.174	11710.5
425	1.175	13198.1
426	1.176	14600.7
427	1.178	15843.5
428	1.179	16836.9
429	1.181	17623.7
430	1.182	18196.7
431	1.183	18467.7
432	1.185	18538.8
433	1.186	18383.7
434	1.187	18001.3
435	1.189	17485.2
436	1.19	16786.8
437	1.191	16054
438	1.193	15155
439	1.194	14249.4
440	1.195	13288.4
441	1.197	12296.5
442	1.198	11352.6
443	1.199	10412.5
444	1.201	9482.28
445	1.202	8619.8
446	1.203	7784.24
447	1.205	7050.08
448	1.206	6359.7
449	1.208	5705.44
450	1.209	5128.1
451	1.21	4592.34
452	1.212	4129.34
453	1.213	3730.58
454	1.214	3372.5
455	1.216	3042.16
456	1.217	2750.38
457	1.218	2487.98
458	1.22	2283.68
459	1.221	2098.14
460	1.222	1937.1
461	1.224	1780.14
462	1.225	1646.98
463	1.226	1533.7
464	1.228	1431.42
465	1.229	1346.9
466	1.23	1268.48
467	1.232	1206.08
468	1.233	1135.96
469	1.235	1065.9
470	1.236	1015.62
471	1.237	964.08
472	1.239	930.74
473	1.24	896.3
474	1.241	858.62
475	1.243	825.06
476	1.244	791.58
477	1.245	766.7
478	1.247	743.06
479	1.248	716.88
480	1.249	696.06
481	1.251	669.44
482	1.252	654.96
483	1.253	632.24
484	1.255	617.06
485	1.256	608.82
486	1.258	596.9
487	1.259	591.64
488	1.26	577.04
489	1.262	571.42
490	1.263	567.1
491	1.264	554.44
492	1.266	554.58
493	1.267	552.36
494	1.268	538.94
495	1.27	535
496	1.271	521.9
497	1.272	515.18
498	1.274	506.92
499	1.275	496.5
500	1.276	486.06
501	1.278	479.22
502	1.279	470.86
503	1.28	469.34
504	1.282	466.08
505	1.283	462.76
506	1.285	461.12
507	1.286	452.02
508	1.287	455.92
509	1.289	455.04
510	1.29	449.18
511	1.291	446.52
512	1.293	445.52
513	1.294	438.66
514	1.295	433.9
515	1.297	434.16
516	1.298	435.28
517	1.299	428.18
518	1.301	423.36
519	1.302	430.2
520	1.303	425.38
521	1.305	421.9
522	1.306	416.7
523	1.307	421.86
524	1.309	419.72
525	1.31	413.2
526	1.312	410.6
527	1.313	410.72
528	1.314	402.14
529	1.316	397.14
530	1.317	396.66
531	1.318	397.98
532	1.32	392.32
533	1.321	390.28
534	1.322	396.8
535	1.324	395.1
536	1.325	392.84
537	1.326	396.96
538	1.328	399.02
539	1.329	397.78
540	1.33	391.22
541	1.332	390.6
542	1.333	390.06
543	1.334	383.8
544	1.336	383.44
545	1.337	387.5
546	1.339	384.08
547	1.34	386.66
548	1.341	383.02
549	1.343	383.48
550	1.344	380.08
551	1.345	379.2
552	1.347	383.24
553	1.348	384.54
554	1.349	385
555	1.351	386.64
556	1.352	384.56
557	1.353	385.2
558	1.355	386.74
559	1.356	387.24
560	1.357	388.38
561	1.359	383.04
562	1.36	378.5
563	1.361	374.62
564	1.363	372.12
565	1.364	374.46
566	1.366	372.44
567	1.367	373.78
568	1.368	373.18
569	1.37	372.22
570	1.371	372.5
571	1.372	370.88
572	1.374	369.62
573	1.375	370.32
574	1.376	369.18
575	1.378	368.82
576	1.379	367.56
577	1.38	363.48
578	1.382	359.7
579	1.383	361.26
580	1.384	362.62
581	1.386	359.62
582	1.387	356.02
583	1.389	357.72
584	1.39	357.22
585	1.391	364.84
586	1.393	371.32
587	1.394	374.6
588	1.395	372.28
589	1.397	371.88
590	1.398	378
591	1.399	378.84
592	1.401	379.12
593	1.402	377.78
594	1.403	368.04
595	1.405	361.88
596	1.406	358.04
597	1.407	357.6
598	1.409	357.22
599	1.41	351.02
600	1.411	353.8
601	1.413	348.02
602	1.414	349.02
603	1.416	350.72
604	1.417	353.6
605	1.418	353.04
606	1.42	355.58
607	1.421	354.4
608	1.422	350.38
609	1.424	349.08
610	1.425	352.66
611	1.426	358.66
612	1.428	359.58
613	1.429	358.58
614	1.43	358.96
615	1.432	355.78
616	1.433	360.78
617	1.434	365.92
618	1.436	365.88
619	1.437	361.5
620	1.438	360.44
621	1.44	359.48
622	1.441	359.04
623	1.443	358.82
624	1.444	358.82
625	1.445	355.16
626	1.447	354.22
627	1.448	352.26
628	1.449	354.4
629	1.451	348.22
630	1.452	348.24
631	1.453	346.54
632	1.455	346.48
633	1.456	347.36
634	1.457	345.48
635	1.459	347.4
636	1.46	351.3
637	1.461	349.9
638	1.463	349.62
639	1.464	350.04
640	1.466	353.76
641	1.467	354.6
642	1.468	350.62
643	1.47	349.86
644	1.471	350.2
645	1.472	347.7
646	1.474	343.38
647	1.475	339.52
648	1.476	338.64
649	1.478	343.46
650	1.479	341.96
651	1.48	345.68
652	1.482	347.32
653	1.483	347.84
654	1.484	342.84
655	1.486	346.68
656	1.487	352.18
657	1.488	350.12
658	1.49	338.56
659	1.491	337.5
660	1.492	338.58
661	1.494	336.18
662	1.495	330.46
663	1.497	336.06
664	1.498	334.34
665	1.499	330.82
666	1.501	331.9
667	1.502	334.96
668	1.503	332.62
669	1.505	332.34
670	1.506	334.32
671	1.507	335.54
672	1.509	333.4
673	1.51	333.04
674	1.511	333.7
675	1.513	333.9
676	1.514	334.56
677	1.516	339.86
678	1.517	337.46
679	1.518	336.9
680	1.52	334.06
681	1.521	332.02
682	1.522	329.7
683	1.524	330.4
684	1.525	329.16
685	1.526	331.98
686	1.528	327.1
687	1.529	325.4
688	1.53	323.84
689	1.532	331.12
690	1.533	330.92
691	1.534	331.16
692	1.536	329.86
693	1.537	325.56
694	1.538	324.22
695	1.54	329.26
696	1.541	332.68
697	1.542	333.58
698	1.544	330.7
699	1.545	329.86
700	1.547	329.48
701	1.548	327.98
702	1.549	333.66
703	1.551	327.4
704	1.552	321.86
705	1.553	322.16
706	1.555	322.28
707	1.556	319.22
708	1.557	317.96
709	1.559	321.5
710	1.56	325.26
711	1.561	324.5
712	1.563	330.36
713	1.564	335.7
714	1.565	336.26
715	1.567	335.42
716	1.568	334.54
717	1.569	331.44
718	1.571	331.78
719	1.572	329.96
720	1.574	328.36
721	1.575	328.16
722	1.576	323.48
723	1.578	318.2
724	1.579	319.54
725	1.58	323.54
726	1.582	327.58
727	1.583	325.62
728	1.584	321.68
729	1.586	325.84
730	1.587	325.34
731	1.588	325.14
732	1.59	325.7
733	1.591	327.06
734	1.592	321.18
735	1.594	309.38
736	1.595	317.92
737	1.597	348.48
738	1.598	288.36
739	1.599	311.6

## Sheet: Sheet2
+ESI MRM Frag=90.0V CID@20.0 (127.0 -> 43.1) 004_A1_2-r006.d
Index	X	Y
0	0.601	42.08
1	0.602	42.16
2	0.604	42.22
3	0.605	42.22
4	0.606	63.24
5	0.608	56
6	0.609	48.64
7	0.611	42.18
8	0.612	42.2
9	0.613	42.2
10	0.615	42.2
11	0.616	42.2
12	0.617	42.2
13	0.619	42.2
14	0.62	42.94
15	0.621	46.2
16	0.623	49.68
17	0.624	56.12
18	0.625	63.3
19	0.627	71.94
20	0.628	82
21	0.629	92.08
22	0.631	105.78
23	0.632	119.52
24	0.633	133.22
25	0.635	145.82
26	0.636	159.82
27	0.638	173.74
28	0.639	183.14
29	0.64	196.28
30	0.642	209.7
31	0.643	222.88
32	0.644	235.66
33	0.646	244.38
34	0.647	255.22
35	0.648	269.78
36	0.65	278.4
37	0.651	295.3
38	0.652	304.82
39	0.654	315.44
40	0.655	327.86
41	0.656	334.48
42	0.658	341.22
43	0.659	350.24
44	0.661	351.36
45	0.662	362.54
46	0.663	369.82
47	0.665	379.52
48	0.666	384.38
49	0.667	389.44
50	0.669	388.34
51	0.67	402.38
52	0.671	408.3
53	0.673	412.78
54	0.674	412.9
55	0.675	406.6
56	0.677	407.64
57	0.678	410.26
58	0.679	410.48
59	0.681	420.6
60	0.682	425.66
61	0.683	431.32
62	0.685	436.24
63	0.686	445.12
64	0.688	455.12
65	0.689	455.68
66	0.69	460.68
67	0.692	465.86
68	0.693	470.8
69	0.694	467.08
70	0.696	464.36
71	0.697	464.3
72	0.698	458.62
73	0.7	459.28
74	0.701	465.44
75	0.702	464.66
76	0.704	465.66
77	0.705	464.78
78	0.706	468.82
79	0.708	474.94
80	0.709	486.76
81	0.711	491.76
82	0.712	493.64
83	0.713	492.8
84	0.715	494.2
85	0.716	493.8
86	0.717	494.48
87	0.719	493.18
88	0.72	494.16
89	0.721	479.34
90	0.723	483.08
91	0.724	488.92
92	0.725	493.2
93	0.727	497.54
94	0.728	494.96
95	0.729	496.2
96	0.731	487.9
97	0.732	482.08
98	0.733	488.08
99	0.735	486.04
100	0.736	485.92
101	0.738	482.1
102	0.739	482.42
103	0.74	489.18
104	0.742	492.66
105	0.743	502.1
106	0.744	507.32
107	0.746	510.68
108	0.747	510.58
109	0.748	506.2
110	0.75	504.8
111	0.751	501.46
112	0.752	501.62
113	0.754	496.72
114	0.755	496.02
115	0.756	501.24
116	0.758	498.78
117	0.759	503.7
118	0.76	501.44
119	0.762	502.96
120	0.763	497.72
121	0.764	499.14
122	0.766	499.96
123	0.767	495.7
124	0.769	487.14
125	0.77	484.7
126	0.771	477.36
127	0.773	481.54
128	0.774	481.36
129	0.775	491.44
130	0.777	486.62
131	0.778	481.12
132	0.779	488.76
133	0.781	487.3
134	0.782	489.44
135	0.783	489.14
136	0.785	484.4
137	0.786	486.06
138	0.788	483.08
139	0.789	481.9
140	0.79	488.56
141	0.792	482.9
142	0.793	493.32
143	0.794	496.58
144	0.796	504.32
145	0.797	506.86
146	0.798	508.76
147	0.8	508.96
148	0.801	513.48
149	0.802	513.5
150	0.804	517.58
151	0.805	504.6
152	0.806	499.68
153	0.808	499.1
154	0.809	502.76
155	0.81	500.4
156	0.812	500.62
157	0.813	495.7
158	0.814	494.68
159	0.816	488.74
160	0.817	491.32
161	0.819	500.1
162	0.82	496.48
163	0.821	497.22
164	0.823	496.84
165	0.824	492.22
166	0.825	491.16
167	0.827	494.8
168	0.828	496.88
169	0.829	499.96
170	0.831	492.02
171	0.832	493.9
172	0.833	487.82
173	0.835	484.16
174	0.836	492.38
175	0.837	495.86
176	0.839	491.68
177	0.84	495.18
178	0.842	496.08
179	0.843	500
180	0.844	492.74
181	0.846	494.4
182	0.847	496.56
183	0.848	492.86
184	0.85	489.98
185	0.851	490.22
186	0.852	479.14
187	0.854	476.78
188	0.855	470.6
189	0.856	473.1
190	0.858	477.14
191	0.859	480.54
192	0.86	481.56
193	0.862	480.42
194	0.863	479.02
195	0.864	484.48
196	0.866	480.82
197	0.867	482.48
198	0.869	484.04
199	0.87	481.16
200	0.871	481.64
201	0.873	478.24
202	0.874	482.08
203	0.875	482.1
204	0.877	489.14
205	0.878	487.56
206	0.879	489.2
207	0.881	484.44
208	0.882	477.64
209	0.883	477.62
210	0.885	470.12
211	0.886	462.42
212	0.887	465.26
213	0.889	459.8
214	0.89	464.5
215	0.891	454.78
216	0.893	455.02
217	0.894	461.88
218	0.896	458.7
219	0.897	468.14
220	0.898	468.3
221	0.9	466.42
222	0.901	462.58
223	0.902	456.32
224	0.904	459.26
225	0.905	462.64
226	0.906	458.32
227	0.908	457.22
228	0.909	452.1
229	0.91	453.64
230	0.912	451.54
231	0.913	454.5
232	0.914	456.86
233	0.916	458.78
234	0.917	452.88
235	0.919	450.88
236	0.92	444.22
237	0.921	445.7
238	0.923	447.64
239	0.924	451.86
240	0.925	451.76
241	0.927	449.56
242	0.928	452.7
243	0.929	456.02
244	0.931	459.46
245	0.932	461.68
246	0.933	460.76
247	0.935	454.12
248	0.936	450.78
249	0.937	447.02
250	0.939	443.66
251	0.94	443.44
252	0.941	437.96
253	0.943	440.5
254	0.944	435.86
255	0.945	437.14
256	0.947	441.94
257	0.948	435.84
258	0.95	438.34
259	0.951	447.42
260	0.952	448.86
261	0.954	451.36
262	0.955	442.48
263	0.956	451.02
264	0.958	443.16
265	0.959	449.94
266	0.96	456.02
267	0.962	449.86
268	0.963	444.82
269	0.964	443.8
270	0.966	444.34
271	0.967	447.26
272	0.968	446.46
273	0.97	449.48
274	0.971	439.32
275	0.972	434.56
276	0.974	440.02
277	0.975	444.02
278	0.977	442.5
279	0.978	440.66
280	0.979	439.24
281	0.981	439.28
282	0.982	442.02
283	0.983	445.22
284	0.985	448.14
285	0.986	445.38
286	0.987	440.78
287	0.989	434.84
288	0.99	433.98
289	0.991	430.2
290	0.993	431.2
291	0.994	432.42
292	0.995	429.78
293	0.997	434.18
294	0.998	428.32
295	1	429.84
296	1.001	425.36
297	1.002	430.64
298	1.004	436.4
299	1.005	428.54
300	1.006	423.24
301	1.008	416.58
302	1.009	412.48
303	1.01	415.36
304	1.012	413.06
305	1.013	421.84
306	1.014	420.24
307	1.016	419.64
308	1.017	425.3
309	1.018	425.42
310	1.02	432.42
311	1.021	431.66
312	1.022	434.04
313	1.024	437.28
314	1.025	439.94
315	1.027	442.82
316	1.028	439.86
317	1.029	436.7
318	1.031	440.82
319	1.032	440.78
320	1.033	434.1
321	1.035	431.14
322	1.036	425.74
323	1.037	417.76
324	1.039	412.46
325	1.04	414.44
326	1.041	410.8
327	1.043	405.48
328	1.044	406.22
329	1.045	413
330	1.047	415
331	1.048	419.02
332	1.05	417.16
333	1.051	418.18
334	1.052	414.62
335	1.054	413.16
336	1.055	414.5
337	1.056	413.26
338	1.058	408.86
339	1.059	406.44
340	1.06	403.62
341	1.062	400.32
342	1.063	398.04
343	1.064	400.42
344	1.066	409.54
345	1.067	410.5
346	1.068	408.56
347	1.07	411.82
348	1.071	413.48
349	1.072	410.78
350	1.074	417.44
351	1.075	416.04
352	1.077	413.62
353	1.078	407.2
354	1.079	403.86
355	1.081	405.26
356	1.082	400.34
357	1.083	395.3
358	1.085	394.94
359	1.086	395.66
360	1.087	397.42
361	1.089	395.44
362	1.09	392.38
363	1.091	400.02
364	1.093	397.64
365	1.094	401.78
366	1.095	405.54
367	1.097	409.9
368	1.098	401.74
369	1.099	398.86
370	1.101	399.18
371	1.102	403.04
372	1.103	394.54
373	1.105	396.46
374	1.106	393.42
375	1.108	391
376	1.109	389.8
377	1.11	391.42
378	1.112	390.96
379	1.113	389.04
380	1.114	389.42
381	1.116	389.04
382	1.117	388.12
383	1.118	390.54
384	1.12	394.34
385	1.121	391.02
386	1.122	392.74
387	1.124	399.36
388	1.125	404.62
389	1.127	401.24
390	1.128	407.52
391	1.129	402.92
392	1.131	398.72
393	1.132	395.34
394	1.133	396.32
395	1.135	395.82
396	1.136	396.34
397	1.137	393.02
398	1.139	396.46
399	1.14	390.5
400	1.141	393
401	1.143	397.08
402	1.144	400.38
403	1.145	400.8
404	1.147	402.8
405	1.148	394.46
406	1.149	395.46
407	1.151	396.58
408	1.152	401.98
409	1.153	419.2
410	1.155	435.56
411	1.156	484.9
412	1.158	562.62
413	1.159	701.76
414	1.16	910.62
415	1.162	1225.6
416	1.163	1653.7
417	1.164	2208.78
418	1.166	2914.1
419	1.167	3831.96
420	1.168	4872.34
421	1.17	6044.9
422	1.171	7392.84
423	1.172	8804.42
424	1.174	10318.4
425	1.175	11808.2
426	1.176	13272
427	1.178	14633
428	1.179	15750.7
429	1.181	16714.5
430	1.182	17487.2
431	1.183	17972.3
432	1.185	18289.1
433	1.186	18320.9
434	1.187	18110.1
435	1.189	17731.5
436	1.19	17155.5
437	1.191	16488.7
438	1.193	15749.4
439	1.194	14906.2
440	1.195	14002.1
441	1.197	13051.4
442	1.198	12072.6
443	1.199	11120.3
444	1.201	10189.3
445	1.202	9307.7
446	1.203	8483.18
447	1.205	7659.8
448	1.206	6934.46
449	1.208	6258.56
450	1.209	5621.56
451	1.21	5040.4
452	1.212	4553.34
453	1.213	4079.6
454	1.214	3685.82
455	1.216	3328.4
456	1.217	3024.44
457	1.218	2730.24
458	1.22	2473.66
459	1.221	2262.86
460	1.222	2077.2
461	1.224	1908.12
462	1.225	1766.1
463	1.226	1619.62
464	1.228	1499.72
465	1.229	1384.94
466	1.23	1295.26
467	1.232	1230.26
468	1.233	1146.12
469	1.235	1093.68
470	1.236	1042.28
471	1.237	993.76
472	1.239	950.16
473	1.24	908.92
474	1.241	873.5
475	1.243	833.74
476	1.244	797.98
477	1.245	771.08
478	1.247	737.44
479	1.248	713.38
480	1.249	687.08
481	1.251	667.22
482	1.252	641.24
483	1.253	627.9
484	1.255	613.54
485	1.256	594.82
486	1.258	586.44
487	1.259	576.52
488	1.26	566.44
489	1.262	556.6
490	1.263	556.02
491	1.264	554.12
492	1.266	540.72
493	1.267	532.58
494	1.268	524
495	1.27	513.54
496	1.271	506.28
497	1.272	495.12
498	1.274	492.46
499	1.275	487.58
500	1.276	479.42
501	1.278	475.8
502	1.279	480.26
503	1.28	479.2
504	1.282	482.08
505	1.283	477.84
506	1.284	473.14
507	1.286	464.72
508	1.287	453.68
509	1.289	446
510	1.29	443.42
511	1.291	431.92
512	1.293	423.26
513	1.294	413.4
514	1.295	410.64
515	1.297	410.52
516	1.298	408.9
517	1.299	406.42
518	1.301	407.6
519	1.302	400.22
520	1.303	399.44
521	1.305	402.4
522	1.306	402.44
523	1.308	399.46
524	1.309	398.64
525	1.31	391.78
526	1.312	388.18
527	1.313	390.78
528	1.314	394.18
529	1.316	393.14
530	1.317	388.16
531	1.318	386.58
532	1.32	385.82
533	1.321	385.26
534	1.322	391.78
535	1.324	391.68
536	1.325	383.54
537	1.326	382.6
538	1.328	382.74
539	1.329	386.28
540	1.33	384.52
541	1.332	382.16
542	1.333	377.16
543	1.334	373.44
544	1.336	371.68
545	1.337	372.14
546	1.339	370.82
547	1.34	370.48
548	1.341	367.32
549	1.343	363.6
550	1.344	363.68
551	1.345	371.86
552	1.347	371.78
553	1.348	376.86
554	1.349	380.14
555	1.351	374.46
556	1.352	370.32
557	1.353	370.14
558	1.355	374.16
559	1.356	377.5
560	1.357	371.2
561	1.359	369.56
562	1.36	362.2
563	1.361	362.96
564	1.363	362.92
565	1.364	365.04
566	1.366	362.74
567	1.367	362.54
568	1.368	357.26
569	1.37	355.52
570	1.371	356.66
571	1.372	357.32
572	1.374	356.16
573	1.375	362.94
574	1.376	364.02
575	1.378	364.98
576	1.379	367.94
577	1.38	369.58
578	1.382	370.08
579	1.383	372.98
580	1.384	376.08
581	1.386	371.56
582	1.387	371.82
583	1.389	369.18
584	1.39	364.9
585	1.391	361.5
586	1.393	355.6
587	1.394	359.66
588	1.395	358.28
589	1.397	356.5
590	1.398	359.14
591	1.399	355.06
592	1.401	350.2
593	1.402	353.34
594	1.403	350.92
595	1.405	352.7
596	1.406	352.18
597	1.407	349.94
598	1.409	352.66
599	1.41	352.2
600	1.411	350.6
601	1.413	356.08
602	1.414	358.32
603	1.416	362.1
604	1.417	362.62
605	1.418	364.38
606	1.42	366.36
607	1.421	360.54
608	1.422	359.42
609	1.424	360.54
610	1.425	358.94
611	1.426	356.44
612	1.428	347.8
613	1.429	344.32
614	1.43	341.88
615	1.432	339.98
616	1.433	341.52
617	1.434	339.6
618	1.436	338.52
619	1.437	339.9
620	1.438	336.68
621	1.44	341.42
622	1.441	347.66
623	1.442	341.64
624	1.444	339.56
625	1.445	336.86
626	1.447	337.08
627	1.448	342.84
628	1.449	339.18
629	1.451	343.3
630	1.452	337.74
631	1.453	335.7
632	1.455	338.02
633	1.456	336.96
634	1.457	343.42
635	1.459	339.98
636	1.46	331.5
637	1.461	332.28
638	1.463	333.42
639	1.464	332.12
640	1.466	325.72
641	1.467	330.42
642	1.468	335.28
643	1.47	332.6
644	1.471	335.56
645	1.472	335.82
646	1.474	338.58
647	1.475	338.4
648	1.476	342.82
649	1.478	346.76
650	1.479	342.42
651	1.48	339.6
652	1.482	334.64
653	1.483	336.26
654	1.484	342.68
655	1.486	340.74
656	1.487	339.92
657	1.488	342
658	1.49	342.8
659	1.491	339.9
660	1.492	335.98
661	1.494	337.92
662	1.495	335.64
663	1.497	330
664	1.498	331.02
665	1.499	331.06
666	1.501	334.14
667	1.502	335.44
668	1.503	333.68
669	1.505	335.52
670	1.506	338.96
671	1.507	342.08
672	1.509	340.82
673	1.51	338.98
674	1.511	333.76
675	1.513	328.14
676	1.514	322.5
677	1.516	334.14
678	1.517	333.48
679	1.518	330.38
680	1.52	328.8
681	1.521	330.36
682	1.522	330.88
683	1.524	336.82
684	1.525	338.02
685	1.526	342.2
686	1.528	336.86
687	1.529	338.94
688	1.53	338.4
689	1.532	338.4
690	1.533	332.56
691	1.534	333.08
692	1.536	328.6
693	1.537	326.74
694	1.538	324.52
695	1.54	321.26
696	1.541	318.68
697	1.542	320.32
698	1.544	319.24
699	1.545	322.24
700	1.547	318.14
701	1.548	321.78
702	1.549	324.32
703	1.551	326.34
704	1.552	328.78
705	1.553	331.82
706	1.555	332.66
707	1.556	333.6
708	1.557	339.88
709	1.559	345.4
710	1.56	340.42
711	1.561	338.06
712	1.563	336.6
713	1.564	332.26
714	1.565	332.46
715	1.567	333.82
716	1.568	330.34
717	1.569	326.2
718	1.571	320.8
719	1.572	324.22
720	1.574	322.82
721	1.575	319.18
722	1.576	321.86
723	1.578	323.24
724	1.579	316.02
725	1.58	316.46
726	1.582	321.88
727	1.583	321.24
728	1.584	321.88
729	1.586	322.64
730	1.587	329.14
731	1.588	329.96
732	1.59	325.68
733	1.591	326.42
734	1.592	325.52
735	1.594	339.22
736	1.595	306.48
737	1.597	302.78
738	1.598	301.54
739	1.599	287.74

## Sheet: Sheet3
+ESI MRM Frag=90.0V CID@20.0 (127.0 -> 43.1) 004_A1_2-r007.d
Index	X	Y
0	0.601	42.02
1	0.602	42.08
2	0.604	42.14
3	0.605	42.12
4	0.606	62.84
5	0.608	55.66
6	0.609	48.52
7	0.611	42.08
8	0.612	42.08
9	0.613	42.1
10	0.615	42.1
11	0.616	42.08
12	0.617	42.1
13	0.619	42.1
14	0.62	43.62
15	0.621	47.26
16	0.623	51.82
17	0.624	58.04
18	0.625	65.88
19	0.627	73.22
20	0.628	81.6
21	0.629	93.5
22	0.631	105.66
23	0.632	119.06
24	0.633	130.52
25	0.635	142.34
26	0.636	157.1
27	0.638	171.7
28	0.639	186.72
29	0.64	203.84
30	0.642	214.18
31	0.643	224.28
32	0.644	235.46
33	0.646	251.06
34	0.647	266.74
35	0.648	276.84
36	0.65	284.78
37	0.651	292.8
38	0.652	300.78
39	0.654	314.58
40	0.655	327.82
41	0.656	336.56
42	0.658	343.24
43	0.659	344.84
44	0.661	353.2
45	0.662	362.12
46	0.663	367.22
47	0.665	370.6
48	0.666	375.34
49	0.667	383.48
50	0.669	386.6
51	0.67	392.8
52	0.671	402.7
53	0.673	404.36
54	0.674	411.16
55	0.675	419.1
56	0.677	426.04
57	0.678	431.56
58	0.679	435.92
59	0.681	440.48
60	0.682	440
61	0.683	440.46
62	0.685	442.12
63	0.686	442.78
64	0.688	445.28
65	0.689	451.92
66	0.69	450.22
67	0.692	448.64
68	0.693	451.84
69	0.694	453.96
70	0.696	455.72
71	0.697	464.06
72	0.698	465.24
73	0.7	469.68
74	0.701	466.72
75	0.702	470.78
76	0.704	470
77	0.705	471.44
78	0.706	471.42
79	0.708	472.88
80	0.709	461.76
81	0.711	456.72
82	0.712	448.22
83	0.713	446.74
84	0.715	445.14
85	0.716	443.1
86	0.717	439.08
87	0.719	442.76
88	0.72	443.2
89	0.721	448.02
90	0.723	449.76
91	0.724	459.2
92	0.725	465.08
93	0.727	467.9
94	0.728	469.12
95	0.729	472.46
96	0.731	473.88
97	0.732	477.86
98	0.733	483.14
99	0.735	488.38
100	0.736	486.26
101	0.738	488.28
102	0.739	485.48
103	0.74	493.82
104	0.742	496.04
105	0.743	501.56
106	0.744	496.08
107	0.746	494.16
108	0.747	495.8
109	0.748	491.86
110	0.75	484.48
111	0.751	490.86
112	0.752	490.74
113	0.754	495.82
114	0.755	490.48
115	0.756	495.46
116	0.758	494.82
117	0.759	493.12
118	0.76	497.36
119	0.762	502.46
120	0.763	494.4
121	0.764	491.52
122	0.766	480.48
123	0.767	481.16
124	0.769	483.14
125	0.77	489.02
126	0.771	487.78
127	0.773	488.44
128	0.774	489.5
129	0.775	494.08
130	0.777	492.36
131	0.778	500.76
132	0.779	500.3
133	0.781	495.72
134	0.782	489.32
135	0.783	492.96
136	0.785	501.86
137	0.786	502.98
138	0.788	503.92
139	0.789	507.8
140	0.79	510.6
141	0.792	512.68
142	0.793	513.94
143	0.794	513.36
144	0.796	504.94
145	0.797	498.26
146	0.798	493.76
147	0.8	491.54
148	0.801	489.4
149	0.802	487.9
150	0.804	484.8
151	0.805	485.76
152	0.806	487.38
153	0.808	491.22
154	0.809	488.38
155	0.81	485.86
156	0.812	484.72
157	0.813	482.4
158	0.814	479.68
159	0.816	479.72
160	0.817	477.72
161	0.819	483.66
162	0.82	482.32
163	0.821	484.02
164	0.823	488.92
165	0.824	493.84
166	0.825	497.3
167	0.827	497.3
168	0.828	495.3
169	0.829	496.64
170	0.831	493.16
171	0.832	498.04
172	0.833	498.64
173	0.835	497.94
174	0.836	490.1
175	0.837	486.4
176	0.839	484.58
177	0.84	485.12
178	0.841	488.46
179	0.843	488.16
180	0.844	489.84
181	0.846	482.84
182	0.847	474.74
183	0.848	478.82
184	0.85	480.06
185	0.851	475.56
186	0.852	475.3
187	0.854	471.12
188	0.855	466.82
189	0.856	461.72
190	0.858	467.72
191	0.859	470.02
192	0.86	465.46
193	0.862	461.22
194	0.863	472.1
195	0.864	471.88
196	0.866	473.74
197	0.867	476.1
198	0.869	480.56
199	0.87	477.5
200	0.871	471.64
201	0.873	476.54
202	0.874	480.7
203	0.875	474.16
204	0.877	473.64
205	0.878	473.52
206	0.879	466.62
207	0.881	464.6
208	0.882	466.14
209	0.883	474.56
210	0.885	465.5
211	0.886	463.64
212	0.887	463.72
213	0.889	464.14
214	0.89	465.8
215	0.891	467.44
216	0.893	460.64
217	0.894	455.94
218	0.896	452.62
219	0.897	460.62
220	0.898	460.24
221	0.9	455.32
222	0.901	455.34
223	0.902	448.72
224	0.904	454.78
225	0.905	454.26
226	0.906	453.58
227	0.908	454.66
228	0.909	447.84
229	0.91	445.52
230	0.912	443.72
231	0.913	437.5
232	0.914	436.02
233	0.916	435.86
234	0.917	435.64
235	0.919	440.26
236	0.92	443.74
237	0.921	450.84
238	0.923	456.76
239	0.924	459.62
240	0.925	463.82
241	0.927	460.5
242	0.928	460.48
243	0.929	467.56
244	0.931	463.86
245	0.932	463.62
246	0.933	459.14
247	0.935	456
248	0.936	458.4
249	0.937	457.86
250	0.939	458.84
251	0.94	460.86
252	0.941	454.26
253	0.943	451.92
254	0.944	446.5
255	0.945	446.04
256	0.947	441.04
257	0.948	434.9
258	0.95	435.2
259	0.951	435.74
260	0.952	433.14
261	0.954	434.14
262	0.955	434.06
263	0.956	435.1
264	0.958	432.52
265	0.959	435.26
266	0.96	438
267	0.962	436.2
268	0.963	433.46
269	0.964	429.82
270	0.966	430.52
271	0.967	433.64
272	0.968	429.3
273	0.97	428.18
274	0.971	429.52
275	0.972	427.64
276	0.974	429.18
277	0.975	426.86
278	0.977	430.6
279	0.978	426.86
280	0.979	418.6
281	0.981	423.36
282	0.982	424.6
283	0.983	415.66
284	0.985	415.26
285	0.986	415.32
286	0.987	424.64
287	0.989	415.02
288	0.99	411.06
289	0.991	418.64
290	0.993	415.84
291	0.994	415.64
292	0.995	419.14
293	0.997	420.5
294	0.998	418
295	1	413.02
296	1.001	417.24
297	1.002	424.22
298	1.004	417.68
299	1.005	416.98
300	1.006	417.54
301	1.008	419.22
302	1.009	419.24
303	1.01	420.84
304	1.012	417.48
305	1.013	418.42
306	1.014	419.1
307	1.016	425.56
308	1.017	420.2
309	1.018	420
310	1.02	418.56
311	1.021	416.02
312	1.022	414.46
313	1.024	417.78
314	1.025	416.94
315	1.027	416.9
316	1.028	410.4
317	1.029	415.66
318	1.031	410.38
319	1.032	409.02
320	1.033	408.32
321	1.035	407.5
322	1.036	405.82
323	1.037	406.1
324	1.039	402.6
325	1.04	404.58
326	1.041	404.36
327	1.043	407.78
328	1.044	411.74
329	1.045	412.1
330	1.047	412.26
331	1.048	412.28
332	1.05	407.84
333	1.051	409.96
334	1.052	407.82
335	1.054	406.78
336	1.055	405.96
337	1.056	399.76
338	1.058	397.52
339	1.059	394.02
340	1.06	393.64
341	1.062	394.48
342	1.063	391.76
343	1.064	390.64
344	1.066	390.16
345	1.067	393.94
346	1.068	394.82
347	1.07	398.14
348	1.071	396.96
349	1.072	393.68
350	1.074	395.28
351	1.075	392.7
352	1.077	390.22
353	1.078	391.44
354	1.079	383.86
355	1.081	384.22
356	1.082	382.4
357	1.083	380.18
358	1.085	382.62
359	1.086	385.82
360	1.087	386.6
361	1.089	390.3
362	1.09	387.1
363	1.091	389.26
364	1.093	393.96
365	1.094	399.46
366	1.095	404.82
367	1.097	406.92
368	1.098	401.82
369	1.099	400.9
370	1.101	401.76
371	1.102	404.36
372	1.103	409.62
373	1.105	407.16
374	1.106	402.56
375	1.108	401.54
376	1.109	399.58
377	1.11	396.16
378	1.112	401.22
379	1.113	401.08
380	1.114	394.98
381	1.116	387.82
382	1.117	383.58
383	1.118	380.26
384	1.12	378.2
385	1.121	381.88
386	1.122	383.26
387	1.124	376.84
388	1.125	378.34
389	1.127	385.42
390	1.128	386.9
391	1.129	388.08
392	1.131	388.14
393	1.132	388.52
394	1.133	386.42
395	1.135	385.98
396	1.136	390.04
397	1.137	386.84
398	1.139	383.1
399	1.14	385.1
400	1.141	383.34
401	1.143	381.58
402	1.144	377.54
403	1.145	373.46
404	1.147	370.26
405	1.148	375.26
406	1.149	378.5
407	1.151	383.14
408	1.152	393.02
409	1.153	409.34
410	1.155	447.88
411	1.156	504.32
412	1.158	590.86
413	1.159	746.16
414	1.16	972.34
415	1.162	1315.98
416	1.163	1762.32
417	1.164	2370.16
418	1.166	3116.16
419	1.167	4034.3
420	1.168	5127.18
421	1.17	6384.88
422	1.171	7731.28
423	1.172	9178.4
424	1.174	10660.1
425	1.175	12176.7
426	1.176	13538.4
427	1.178	14798.3
428	1.179	15955.3
429	1.181	16906.6
430	1.182	17563.3
431	1.183	18063.7
432	1.185	18297.5
433	1.186	18317.9
434	1.187	18042.2
435	1.189	17643.5
436	1.19	17117.6
437	1.191	16416.3
438	1.193	15593.2
439	1.194	14742.3
440	1.195	13797.4
441	1.197	12812.5
442	1.198	11793.3
443	1.199	10867.3
444	1.201	9962.76
445	1.202	9076.56
446	1.203	8194.98
447	1.205	7417.34
448	1.206	6705.44
449	1.208	6019.08
450	1.209	5431.42
451	1.21	4903.66
452	1.212	4413.72
453	1.213	3978.84
454	1.214	3580
455	1.216	3258
456	1.217	2932.68
457	1.218	2650.54
458	1.22	2428.4
459	1.221	2218.14
460	1.222	2038.72
461	1.224	1871.16
462	1.225	1729.94
463	1.226	1610.5
464	1.228	1493.3
465	1.229	1388.78
466	1.23	1308.3
467	1.232	1229.48
468	1.233	1155.68
469	1.235	1090.62
470	1.236	1034.22
471	1.237	974.42
472	1.239	930.9
473	1.24	876.56
474	1.241	847.9
475	1.243	818.32
476	1.244	786.02
477	1.245	760.74
478	1.247	736.24
479	1.248	712.12
480	1.249	702.16
481	1.251	678.98
482	1.252	671.96
483	1.253	655.02
484	1.255	627.04
485	1.256	615
486	1.258	600.64
487	1.259	586.5
488	1.26	580.88
489	1.262	569.36
490	1.263	560.48
491	1.264	547.62
492	1.266	538.42
493	1.267	534.18
494	1.268	527.04
495	1.27	527.94
496	1.271	520.54
497	1.272	510.12
498	1.274	502.1
499	1.275	495.5
500	1.276	492.9
501	1.278	488.6
502	1.279	484.92
503	1.28	479.58
504	1.282	468.26
505	1.283	463.44
506	1.284	455.72
507	1.286	450.76
508	1.287	443.6
509	1.289	432.08
510	1.29	425.34
511	1.291	424.62
512	1.293	422.5
513	1.294	416.66
514	1.295	415.62
515	1.297	418.32
516	1.298	416.56
517	1.299	422.92
518	1.301	421.38
519	1.302	427.7
520	1.303	422.5
521	1.305	416.38
522	1.306	417.52
523	1.308	412.58
524	1.309	406.66
525	1.31	403.66
526	1.312	396.24
527	1.313	394.24
528	1.314	384.2
529	1.316	381.44
530	1.317	380.72
531	1.318	377.56
532	1.32	377.88
533	1.321	381.22
534	1.322	376.8
535	1.324	376.02
536	1.325	377.26
537	1.326	382.2
538	1.328	381.38
539	1.329	377.46
540	1.33	373.14
541	1.332	371.54
542	1.333	367.82
543	1.334	372.88
544	1.336	371.96
545	1.337	369.96
546	1.339	371.02
547	1.34	369.18
548	1.341	370.8
549	1.343	374.28
550	1.344	380.22
551	1.345	379.82
552	1.347	374.02
553	1.348	369.7
554	1.349	372.94
555	1.351	369.22
556	1.352	366.1
557	1.353	365.7
558	1.355	363.7
559	1.356	355.6
560	1.357	356.28
561	1.359	360.88
562	1.36	363.5
563	1.361	364.56
564	1.363	362.58
565	1.364	363.14
566	1.366	364.32
567	1.367	364.42
568	1.368	362.58
569	1.37	357.22
570	1.371	355.26
571	1.372	357.22
572	1.374	348.78
573	1.375	351.42
574	1.376	357.02
575	1.378	355.34
576	1.379	351.32
577	1.38	354.4
578	1.382	354.38
579	1.383	353.66
580	1.384	347.2
581	1.386	346.38
582	1.387	343.62
583	1.389	339.36
584	1.39	336.06
585	1.391	337.64
586	1.393	339.38
587	1.394	339.52
588	1.395	338.62
589	1.397	342.92
590	1.398	350.06
591	1.399	347.8
592	1.401	348.84
593	1.402	350.46
594	1.403	353.08
595	1.405	349.94
596	1.406	352.06
597	1.407	346.74
598	1.409	346.2
599	1.41	340.42
600	1.411	342.22
601	1.413	339.18
602	1.414	340.84
603	1.416	338.12
604	1.417	341.16
605	1.418	340.42
606	1.42	340.48
607	1.421	340.26
608	1.422	344.94
609	1.424	345.14
610	1.425	348.36
611	1.426	350.84
612	1.428	352.4
613	1.429	350.18
614	1.43	348.5
615	1.432	353.56
616	1.433	349.08
617	1.434	347.22
618	1.436	350.88
619	1.437	346.3
620	1.438	341.76
621	1.44	337.38
622	1.441	338.28
623	1.442	338.44
624	1.444	338.92
625	1.445	346.66
626	1.447	345.54
627	1.448	340.82
628	1.449	342.98
629	1.451	338.52
630	1.452	340.52
631	1.453	338.22
632	1.455	337.1
633	1.456	336.34
634	1.457	333.26
635	1.459	342.28
636	1.46	347.18
637	1.461	348.64
638	1.463	360.26
639	1.464	361.08
640	1.466	359.86
641	1.467	359.22
642	1.468	356.84
643	1.47	355.58
644	1.471	344.04
645	1.472	333.62
646	1.474	337.72
647	1.475	330.68
648	1.476	324.4
649	1.478	318.96
650	1.479	321.1
651	1.48	317.16
652	1.482	320.12
653	1.483	327.04
654	1.484	331.04
655	1.486	323.22
656	1.487	323.54
657	1.488	329.56
658	1.49	333.9
659	1.491	333.48
660	1.492	341.34
661	1.494	340.2
662	1.495	336.92
663	1.497	334.54
664	1.498	337.38
665	1.499	334.08
666	1.501	333.72
667	1.502	335.38
668	1.503	330.4
669	1.505	324.86
670	1.506	316.48
671	1.507	317.72
672	1.509	318.64
673	1.51	317.84
674	1.511	318.28
675	1.513	320.06
676	1.514	317.2
677	1.516	327.6
678	1.517	332.2
679	1.518	338
680	1.52	330.46
681	1.521	330.08
682	1.522	327.6
683	1.524	328.12
684	1.525	324.66
685	1.526	321.2
686	1.528	314.18
687	1.529	310.1
688	1.53	307.12
689	1.532	312
690	1.533	310.76
691	1.534	314.2
692	1.536	316.04
693	1.537	319.36
694	1.538	318.1
695	1.54	323.34
696	1.541	327.44
697	1.542	328.7
698	1.544	324.7
699	1.545	326.72
700	1.547	321.4
701	1.548	319.64
702	1.549	316.98
703	1.551	321.2
704	1.552	315.34
705	1.553	311.34
706	1.555	312.9
707	1.556	314
708	1.557	312.28
709	1.559	316.84
710	1.56	315.72
711	1.561	314.16
712	1.563	316.9
713	1.564	315.52
714	1.565	313.54
715	1.567	310.72
716	1.568	313.1
717	1.569	308.24
718	1.571	301.5
719	1.572	299.7
720	1.574	300.64
721	1.575	300.18
722	1.576	304.46
723	1.578	309.12
724	1.579	306.28
725	1.58	300.48
726	1.582	298.92
727	1.583	301.3
728	1.584	302.58
729	1.586	300.26
730	1.587	300.28
731	1.588	299.72
732	1.59	293.64
733	1.591	295.02
734	1.592	298.22
735	1.594	331.76
736	1.595	292.5
737	1.597	291.3
738	1.598	301.42
739	1.599	316.32

## Sheet: Sheet4
+ESI MRM Frag=90.0V CID@20.0 (127.0 -> 43.1) 005_A2_1-r001.d
Index	X	Y
0	0.601	42.14
1	0.602	42.22
2	0.604	42.3
3	0.605	42.32
4	0.606	62.94
5	0.608	55.74
6	0.609	48.54
7	0.611	42.26
8	0.612	42.28
9	0.613	42.28
10	0.615	42.28
11	0.616	42.28
12	0.617	42.28
13	0.619	42.28
14	0.62	43.96
15	0.621	47.64
16	0.623	51.38
17	0.624	55.72
18	0.625	62.28
19	0.627	70.54
20	0.628	80.6
21	0.63	90.1
22	0.631	103.5
23	0.632	116.08
24	0.634	130.32
25	0.635	146.02
26	0.636	161.72
27	0.638	176.78
28	0.639	191.34
29	0.64	206.62
30	0.642	220.58
31	0.643	230.48
32	0.644	239.52
33	0.646	247.1
34	0.647	255.92
35	0.648	264
36	0.65	273.56
37	0.651	283.76
38	0.652	287.3
39	0.654	300.64
40	0.655	308.46
41	0.656	317.04
42	0.658	325.8
43	0.659	331.2
44	0.661	338.78
45	0.662	350.24
46	0.663	351.12
47	0.665	359.88
48	0.666	361.6
49	0.667	373.86
50	0.669	382.06
51	0.67	389.3
52	0.671	395.42
53	0.673	396.86
54	0.674	404.06
55	0.675	410.2
56	0.677	412.16
57	0.678	413.56
58	0.679	415.8
59	0.681	414.1
60	0.682	414.72
61	0.684	418.88
62	0.685	426.16
63	0.686	412.6
64	0.688	417.68
65	0.689	424.74
66	0.69	431.18
67	0.692	429.84
68	0.693	433.58
69	0.694	436.4
70	0.696	441.5
71	0.697	442.18
72	0.698	451.08
73	0.7	454.6
74	0.701	450.58
75	0.702	450.74
76	0.704	456.12
77	0.705	458.66
78	0.706	463.66
79	0.708	460.12
80	0.709	462.36
81	0.711	462.46
82	0.712	459.4
83	0.713	466.48
84	0.715	466.12
85	0.716	468.28
86	0.717	473.68
87	0.719	467.94
88	0.72	473.44
89	0.721	469.28
90	0.723	473.78
91	0.724	476.58
92	0.725	472.42
93	0.727	478.56
94	0.728	473.74
95	0.729	474.92
96	0.731	481.2
97	0.732	474.04
98	0.733	476.08
99	0.735	473.64
100	0.736	474.34
101	0.738	479.02
102	0.739	476.94
103	0.74	481.8
104	0.742	476.52
105	0.743	474.88
106	0.744	476.96
107	0.746	474.38
108	0.747	475.2
109	0.748	471.76
110	0.75	472.3
111	0.751	469.44
112	0.752	468.18
113	0.754	465.58
114	0.755	462.92
115	0.756	471.96
116	0.758	477.46
117	0.759	476.58
118	0.761	481.9
119	0.762	478.28
120	0.763	477.36
121	0.765	475.1
122	0.766	489.12
123	0.767	493.98
124	0.769	491.38
125	0.77	492.68
126	0.771	491.3
127	0.773	492.52
128	0.774	489.76
129	0.775	492.74
130	0.777	493.56
131	0.778	485.28
132	0.779	480.5
133	0.781	476.72
134	0.782	473.54
135	0.783	473.46
136	0.785	469.76
137	0.786	473.32
138	0.788	477.36
139	0.789	482.44
140	0.79	478.46
141	0.792	474.88
142	0.793	479.34
143	0.794	479.76
144	0.796	481.6
145	0.797	487.56
146	0.798	488.5
147	0.8	485.6
148	0.801	482.44
149	0.802	484.94
150	0.804	490.06
151	0.805	490.26
152	0.806	491.48
153	0.808	489.72
154	0.809	485.72
155	0.81	487.86
156	0.812	488
157	0.813	491.92
158	0.815	495.76
159	0.816	495.08
160	0.817	486.48
161	0.819	485.06
162	0.82	489.42
163	0.821	483.9
164	0.823	481.58
165	0.824	478.9
166	0.825	477.62
167	0.827	480.82
168	0.828	483.96
169	0.829	491.46
170	0.831	493.9
171	0.832	491.8
172	0.833	494.66
173	0.835	494.96
174	0.836	495.12
175	0.837	493.76
176	0.839	489.92
177	0.84	493.7
178	0.842	494.64
179	0.843	499.22
180	0.844	503.5
181	0.846	501.52
182	0.847	499.96
183	0.848	499.76
184	0.85	497.04
185	0.851	497.86
186	0.852	488.94
187	0.854	482.38
188	0.855	470.18
189	0.856	468.8
190	0.858	473.44
191	0.859	474.68
192	0.86	477.38
193	0.862	474.34
194	0.863	463.62
195	0.864	461.72
196	0.866	463.68
197	0.867	470.44
198	0.869	465.32
199	0.87	457.52
200	0.871	455.26
201	0.873	452.42
202	0.874	446.7
203	0.875	448.28
204	0.877	446.14
205	0.878	446.7
206	0.879	444.24
207	0.881	446.98
208	0.882	445.86
209	0.883	444.6
210	0.885	439.76
211	0.886	444.76
212	0.887	450.56
213	0.889	455.9
214	0.89	453.76
215	0.892	457.02
216	0.893	459.36
217	0.894	458.68
218	0.896	455.28
219	0.897	460.8
220	0.898	458.36
221	0.9	456.1
222	0.901	449.68
223	0.902	448.92
224	0.904	445.3
225	0.905	441.14
226	0.906	445.08
227	0.908	445.66
228	0.909	440.06
229	0.91	439.44
230	0.912	442.88
231	0.913	440
232	0.914	438.2
233	0.916	437.48
234	0.917	437.28
235	0.919	439.56
236	0.92	441.26
237	0.921	444.24
238	0.923	444.88
239	0.924	440.56
240	0.925	443.7
241	0.927	441.5
242	0.928	439.46
243	0.929	437.48
244	0.931	431.9
245	0.932	431.04
246	0.933	426.38
247	0.935	425.96
248	0.936	425.96
249	0.937	430.56
250	0.939	433.32
251	0.94	439.96
252	0.941	438.1
253	0.943	441.54
254	0.944	449.76
255	0.946	456.6
256	0.947	460.98
257	0.948	458.7
258	0.95	457.66
259	0.951	456.34
260	0.952	448.3
261	0.954	447.46
262	0.955	445.1
263	0.956	437.98
264	0.958	433.52
265	0.959	432.36
266	0.96	429.86
267	0.962	430.46
268	0.963	435.7
269	0.964	433.3
270	0.966	434.08
271	0.967	433.32
272	0.969	430.78
273	0.97	430.18
274	0.971	429.1
275	0.973	429.78
276	0.974	425.16
277	0.975	419.34
278	0.977	427.86
279	0.978	425.82
280	0.979	424.78
281	0.981	419.92
282	0.982	418.48
283	0.983	415.84
284	0.985	419.18
285	0.986	420.06
286	0.987	422.4
287	0.989	420.26
288	0.99	423.44
289	0.991	422
290	0.993	422.1
291	0.994	422.96
292	0.995	423
293	0.997	421.16
294	0.998	419.68
295	1	415.44
296	1.001	412.06
297	1.002	408.8
298	1.004	409.66
299	1.005	411.88
300	1.006	413.16
301	1.008	408.8
302	1.009	412.08
303	1.01	414.76
304	1.012	414.3
305	1.013	417.2
306	1.014	418.76
307	1.016	418.28
308	1.017	415.92
309	1.018	410.86
310	1.02	412.42
311	1.021	404.86
312	1.023	405.4
313	1.024	403.52
314	1.025	398.44
315	1.027	396.98
316	1.028	395.02
317	1.029	399.16
318	1.031	401.38
319	1.032	405.12
320	1.033	405.9
321	1.035	403.66
322	1.036	404.92
323	1.037	407.46
324	1.039	410.1
325	1.04	413.6
326	1.041	413.1
327	1.043	410.5
328	1.044	406.76
329	1.045	404.98
330	1.047	407.56
331	1.048	403.74
332	1.05	399.62
333	1.051	397
334	1.052	397.8
335	1.054	393.54
336	1.055	390.46
337	1.056	393.16
338	1.058	393.94
339	1.059	392.76
340	1.06	397.36
341	1.062	396.22
342	1.063	393.74
343	1.064	388.22
344	1.066	387.62
345	1.067	388.98
346	1.068	382.3
347	1.07	380.9
348	1.071	375.18
349	1.072	374.1
350	1.074	382.84
351	1.075	384.08
352	1.077	387.92
353	1.078	386.48
354	1.079	388.72
355	1.081	390.22
356	1.082	394.5
357	1.083	399.42
358	1.085	401.02
359	1.086	391.06
360	1.087	392.22
361	1.089	389.52
362	1.09	395.44
363	1.091	391.08
364	1.093	395.78
365	1.094	393.52
366	1.095	390.78
367	1.097	390.34
368	1.098	395.32
369	1.1	394.18
370	1.101	395.8
371	1.102	395.42
372	1.104	393.6
373	1.105	390.2
374	1.106	390.84
375	1.108	388.74
376	1.109	390.78
377	1.11	386.82
378	1.112	385.2
379	1.113	385.02
380	1.114	390.16
381	1.116	396.1
382	1.117	396.4
383	1.118	393.02
384	1.12	396.3
385	1.121	381.66
386	1.122	382.08
387	1.124	381.96
388	1.125	381.08
389	1.127	375.7
390	1.128	375.42
391	1.129	369.06
392	1.131	375.3
393	1.132	375.02
394	1.133	380.8
395	1.135	382.02
396	1.136	384.58
397	1.137	382.56
398	1.139	378.32
399	1.14	376.62
400	1.141	383.54
401	1.143	382.22
402	1.144	382.7
403	1.145	387.2
404	1.147	391.1
405	1.148	391.8
406	1.149	397.88
407	1.151	407.44
408	1.152	424.38
409	1.154	455.46
410	1.155	510.78
411	1.156	599.84
412	1.158	750.02
413	1.159	991.18
414	1.16	1353.94
415	1.162	1895.68
416	1.163	2625.04
417	1.164	3575.98
418	1.166	4787.52
419	1.167	6239.22
420	1.168	7944.28
421	1.17	9915.18
422	1.171	12011.4
423	1.172	14238.7
424	1.174	16478.8
425	1.175	18664.9
426	1.176	20713.9
427	1.178	22637.7
428	1.179	24357.4
429	1.181	25807
430	1.182	26840.2
431	1.183	27489.5
432	1.185	27888.6
433	1.186	27892.9
434	1.187	27630
435	1.189	27098.5
436	1.19	26254.8
437	1.191	25172.1
438	1.193	23928.2
439	1.194	22573.1
440	1.195	21200.9
441	1.197	19657.4
442	1.198	18215.3
443	1.199	16745.4
444	1.201	15309.4
445	1.202	13942.1
446	1.203	12639.5
447	1.205	11371.4
448	1.206	10256.7
449	1.208	9254.08
450	1.209	8346.68
451	1.21	7470.02
452	1.212	6711.9
453	1.213	6050.08
454	1.214	5437.9
455	1.216	4892.3
456	1.217	4430.3
457	1.218	3991.32
458	1.22	3601.14
459	1.221	3276.88
460	1.222	2996.08
461	1.224	2736.82
462	1.225	2497.98
463	1.226	2286.2
464	1.228	2135.2
465	1.229	1986.7
466	1.231	1855.24
467	1.232	1740
468	1.233	1610.26
469	1.235	1515.52
470	1.236	1423.62
471	1.237	1353.94
472	1.239	1289.12
473	1.24	1205.14
474	1.241	1148.76
475	1.243	1095.82
476	1.244	1034.52
477	1.245	1001.48
478	1.247	948.38
479	1.248	911.96
480	1.249	880.06
481	1.251	852.04
482	1.252	831.2
483	1.253	800.04
484	1.255	770
485	1.256	752.5
486	1.258	728.82
487	1.259	713.3
488	1.26	694.28
489	1.262	680.4
490	1.263	665.62
491	1.264	645.74
492	1.266	636.08
493	1.267	620.74
494	1.268	615.28
495	1.27	604.8
496	1.271	592.8
497	1.272	585.06
498	1.274	571.08
499	1.275	559.72
500	1.276	549.1
501	1.278	536.26
502	1.279	533.38
503	1.28	520.18
504	1.282	514.94
505	1.283	509.46
506	1.285	506.4
507	1.286	495.58
508	1.287	491.98
509	1.289	487.14
510	1.29	491.02
511	1.291	493.94
512	1.293	496.08
513	1.294	490.92
514	1.295	491.28
515	1.297	485.06
516	1.298	479.36
517	1.299	474.74
518	1.301	469.34
519	1.302	463.5
520	1.303	454.44
521	1.305	449.16
522	1.306	447.78
523	1.308	445.1
524	1.309	444.54
525	1.31	446.74
526	1.312	445.78
527	1.313	451.88
528	1.314	439.96
529	1.316	438.04
530	1.317	430.58
531	1.318	425.38
532	1.32	421.64
533	1.321	415.76
534	1.322	413.4
535	1.324	411.7
536	1.325	405.8
537	1.326	408.84
538	1.328	403.24
539	1.329	399.76
540	1.33	397.16
541	1.332	396.92
542	1.333	396.92
543	1.334	394.76
544	1.336	392.48
545	1.337	390.68
546	1.339	392.52
547	1.34	394.76
548	1.341	399.44
549	1.343	402.8
550	1.344	400.22
551	1.345	401.62
552	1.347	398.12
553	1.348	395.34
554	1.349	393.98
555	1.351	386.64
556	1.352	386.18
557	1.353	381.46
558	1.355	377.3
559	1.356	373.18
560	1.358	369.6
561	1.359	370.24
562	1.36	375.6
563	1.362	377.9
564	1.363	378.08
565	1.364	380.08
566	1.366	377.8
567	1.367	379.78
568	1.368	378.8
569	1.37	375.9
570	1.371	372.86
571	1.372	366.74
572	1.374	365.9
573	1.375	371.88
574	1.376	365.84
575	1.378	368.72
576	1.379	365.9
577	1.38	368.42
578	1.382	372.58
579	1.383	375.4
580	1.384	377.18
581	1.386	373.96
582	1.387	368.46
583	1.389	371.68
584	1.39	375.7
585	1.391	375.78
586	1.393	374.84
587	1.394	371.7
588	1.395	366.82
589	1.397	360.66
590	1.398	357.64
591	1.399	357.38
592	1.401	353.7
593	1.402	351.82
594	1.403	349.04
595	1.405	352.86
596	1.406	355.34
597	1.407	358.28
598	1.409	364.24
599	1.41	367.02
600	1.411	366.26
601	1.413	370.66
602	1.414	365.58
603	1.416	370.18
604	1.417	363.42
605	1.418	363.2
606	1.42	360.48
607	1.421	357.5
608	1.422	360.12
609	1.424	362.7
610	1.425	362.12
611	1.426	362.4
612	1.428	356.76
613	1.429	359.92
614	1.43	358.14
615	1.432	361.02
616	1.433	360.54
617	1.434	358.4
618	1.436	354.1
619	1.437	353.9
620	1.439	357.22
621	1.44	355.5
622	1.441	354.26
623	1.443	349.92
624	1.444	351.88
625	1.445	354.28
626	1.447	350.26
627	1.448	351.16
628	1.449	350.46
629	1.451	347.08
630	1.452	346.6
631	1.453	344.72
632	1.455	351.68
633	1.456	349.76
634	1.457	345.3
635	1.459	345.58
636	1.46	346.36
637	1.461	340.4
638	1.463	335.32
639	1.464	338.2
640	1.466	344.26
641	1.467	340.38
642	1.468	336.54
643	1.47	333.76
644	1.471	331.4
645	1.472	333.98
646	1.474	331.4
647	1.475	335.9
648	1.476	335.7
649	1.478	338.7
650	1.479	337.26
651	1.48	337.78
652	1.482	340.22
653	1.483	343.84
654	1.484	336.02
655	1.486	339.3
656	1.487	341.26
657	1.489	336.22
658	1.49	327.34
659	1.491	326.96
660	1.493	326.58
661	1.494	328.5
662	1.495	330.46
663	1.497	330.56
664	1.498	326.72
665	1.499	327.02
666	1.501	330.34
667	1.502	327.3
668	1.503	327.58
669	1.505	325.6
670	1.506	327.16
671	1.507	320.56
672	1.509	325.66
673	1.51	331.6
674	1.511	328
675	1.513	330.04
676	1.514	336.7
677	1.516	337.06
678	1.517	339.14
679	1.518	335.42
680	1.52	340.4
681	1.521	339.68
682	1.522	337.12
683	1.524	339.36
684	1.525	335.38
685	1.526	330.06
686	1.528	329.34
687	1.529	328.3
688	1.53	323.28
689	1.532	321.94
690	1.533	322.2
691	1.534	322.54
692	1.536	322.96
693	1.537	322.94
694	1.538	323.22
695	1.54	326.08
696	1.541	326.62
697	1.542	328.28
698	1.544	324.32
699	1.545	320.02
700	1.547	316.5
701	1.548	310.34
702	1.549	309.64
703	1.551	310.76
704	1.552	306.86
705	1.553	308.14
706	1.555	311.68
707	1.556	318.5
708	1.557	322.42
709	1.559	326.12
710	1.56	330.46
711	1.561	334.84
712	1.563	331.02
713	1.564	330.9
714	1.565	327.96
715	1.567	329.1
716	1.568	325.16
717	1.57	321.4
718	1.571	320.1
719	1.572	320.84
720	1.574	318.8
721	1.575	318.5
722	1.576	321.48
723	1.578	318.1
724	1.579	315.42
725	1.58	316.94
726	1.582	316.7
727	1.583	321.08
728	1.584	321.82
729	1.586	321.12
730	1.587	324.62
731	1.588	318.78
732	1.59	320.84
733	1.591	318.56
734	1.592	315.9
735	1.594	297.5
736	1.595	283.06
737	1.597	303.68
738	1.598	318.08
739	1.599	317.2

## Sheet: Sheet5
+ESI MRM Frag=90.0V CID@20.0 (127.0 -> 43.1) 005_A2_1-r002.d
Index	X	Y
0	0.601	42.08
1	0.602	42.24
2	0.604	42.22
3	0.605	42.22
4	0.606	62.98
5	0.608	55.58
6	0.609	48.44
7	0.611	42.2
8	0.612	42.22
9	0.613	42.2
10	0.615	42.2
11	0.616	42.2
12	0.617	42.2
13	0.619	42.2
14	0.62	43.64
15	0.621	46.16
16	0.623	49.46
17	0.624	53.62
18	0.625	60.48
19	0.627	65.62
20	0.628	76.6
21	0.629	91.2
22	0.631	103.84
23	0.632	116.04
24	0.634	127.4
25	0.635	142.78
26	0.636	157.54
27	0.638	170.84
28	0.639	187.92
29	0.64	200
30	0.642	211.54
31	0.643	225.2
32	0.644	239.14
33	0.646	255.9
34	0.647	268.22
35	0.648	279.16
36	0.65	290.62
37	0.651	298.7
38	0.652	306.36
39	0.654	315.22
40	0.655	328.58
41	0.656	335.16
42	0.658	337.56
43	0.659	340.78
44	0.661	348.32
45	0.662	349.98
46	0.663	356.62
47	0.665	367.68
48	0.666	371.5
49	0.667	366.72
50	0.669	371.3
51	0.67	377.28
52	0.671	379.64
53	0.673	384.6
54	0.674	394.6
55	0.675	398.88
56	0.677	397.1
57	0.678	405.5
58	0.679	413.32
59	0.681	417.9
60	0.682	419.2
61	0.683	424.18
62	0.685	427.78
63	0.686	427.34
64	0.688	426.74
65	0.689	428.88
66	0.69	429.24
67	0.692	428.42
68	0.693	435.44
69	0.694	445.48
70	0.696	444.06
71	0.697	442.04
72	0.698	445.98
73	0.7	453.76
74	0.701	454.82
75	0.702	454.86
76	0.704	458.48
77	0.705	451.84
78	0.706	446.44
79	0.708	448.26
80	0.709	451.28
81	0.711	449.98
82	0.712	451.6
83	0.713	454.9
84	0.715	452.14
85	0.716	452.82
86	0.717	454.9
87	0.719	456.16
88	0.72	458.66
89	0.721	455.98
90	0.723	459.2
91	0.724	454.96
92	0.725	461.9
93	0.727	471.24
94	0.728	472.9
95	0.729	479.7
96	0.731	483.04
97	0.732	489.18
98	0.733	490.84
99	0.735	486.32
100	0.736	486.24
101	0.738	479.78
102	0.739	474.8
103	0.74	480.42
104	0.742	476.16
105	0.743	474.96
106	0.744	469.7
107	0.746	470.7
108	0.747	472.14
109	0.748	474.32
110	0.75	470.82
111	0.751	468.68
112	0.752	462
113	0.754	458.82
114	0.755	461.22
115	0.756	468.44
116	0.758	470.26
117	0.759	473.2
118	0.76	469.98
119	0.762	476.5
120	0.763	480.54
121	0.765	481.38
122	0.766	480.48
123	0.767	477.24
124	0.769	476.32
125	0.77	477.86
126	0.771	479.52
127	0.773	483.18
128	0.774	485.26
129	0.775	482.1
130	0.777	491.8
131	0.778	499.38
132	0.779	501.68
133	0.781	498.72
134	0.782	500.86
135	0.783	502.6
136	0.785	500.84
137	0.786	503.1
138	0.788	498.78
139	0.789	486.8
140	0.79	481.3
141	0.792	478.34
142	0.793	480.52
143	0.794	479.64
144	0.796	477.72
145	0.797	477.46
146	0.798	475.7
147	0.8	477.18
148	0.801	485.22
149	0.802	483.62
150	0.804	483.34
151	0.805	480.82
152	0.806	475.96
153	0.808	480.26
154	0.809	484.64
155	0.81	478.84
156	0.812	483.4
157	0.813	482.8
158	0.814	486.76
159	0.816	487.44
160	0.817	486.04
161	0.819	489.4
162	0.82	484.14
163	0.821	483.94
164	0.823	486.48
165	0.824	483.98
166	0.825	479.08
167	0.827	479.02
168	0.828	479.78
169	0.829	479.84
170	0.831	480.1
171	0.832	479.96
172	0.833	476.32
173	0.835	474.06
174	0.836	476.2
175	0.837	474.34
176	0.839	477.3
177	0.84	475.86
178	0.842	476.64
179	0.843	474.52
180	0.844	471.68
181	0.846	473.22
182	0.847	474.14
183	0.848	473.1
184	0.85	471.76
185	0.851	468.32
186	0.852	467.1
187	0.854	469.48
188	0.855	468.22
189	0.856	474.4
190	0.858	470.32
191	0.859	469.84
192	0.86	470.04
193	0.862	467.64
194	0.863	472.18
195	0.864	475.6
196	0.866	469.8
197	0.867	475.22
198	0.869	468.18
199	0.87	470.42
200	0.871	468.9
201	0.873	471.5
202	0.874	476.1
203	0.875	464.7
204	0.877	466.22
205	0.878	468.44
206	0.879	466.34
207	0.881	469.56
208	0.882	468.52
209	0.883	468.76
210	0.885	464.8
211	0.886	464.56
212	0.887	468.22
213	0.889	461.34
214	0.89	456.78
215	0.891	448.86
216	0.893	445.96
217	0.894	443.02
218	0.896	442
219	0.897	439.82
220	0.898	441.56
221	0.9	437.04
222	0.901	437.46
223	0.902	441.52
224	0.904	443.44
225	0.905	447.3
226	0.906	447.88
227	0.908	447.62
228	0.909	448.26
229	0.91	444
230	0.912	450.16
231	0.913	450.58
232	0.914	443.82
233	0.916	446.88
234	0.917	444.58
235	0.919	449.56
236	0.92	446.32
237	0.921	446.64
238	0.923	446.4
239	0.924	441.74
240	0.925	442.52
241	0.927	445.48
242	0.928	441.84
243	0.929	438.86
244	0.931	429.86
245	0.932	434.26
246	0.933	434.96
247	0.935	434.8
248	0.936	436.62
249	0.937	434.26
250	0.939	437.68
251	0.94	434.42
252	0.941	439.26
253	0.943	444.5
254	0.944	446.9
255	0.945	448.42
256	0.947	447
257	0.948	447.28
258	0.95	451.16
259	0.951	446.94
260	0.952	452.92
261	0.954	449.34
262	0.955	446.62
263	0.956	437.3
264	0.958	431.42
265	0.959	434.2
266	0.96	435.42
267	0.962	434
268	0.963	437.24
269	0.964	431.68
270	0.966	429.56
271	0.967	429.94
272	0.969	432.4
273	0.97	434.56
274	0.971	430.88
275	0.973	431.34
276	0.974	432.06
277	0.975	428.92
278	0.977	428.32
279	0.978	428.4
280	0.979	428.02
281	0.981	426.72
282	0.982	427.82
283	0.983	425.32
284	0.985	420.12
285	0.986	415.66
286	0.987	416.84
287	0.989	416.44
288	0.99	412.76
289	0.991	412.7
290	0.993	416.28
291	0.994	412.94
292	0.995	417.58
293	0.997	418.82
294	0.998	421.26
295	1	420.14
296	1.001	423.94
297	1.002	430.98
298	1.004	430.66
299	1.005	421.6
300	1.006	424.24
301	1.008	420
302	1.009	421
303	1.01	416.22
304	1.012	420.42
305	1.013	417.52
306	1.014	411.36
307	1.016	414.94
308	1.017	419.28
309	1.018	413.54
310	1.02	418
311	1.021	416.98
312	1.022	415.12
313	1.024	409
314	1.025	410.66
315	1.027	411.38
316	1.028	402.92
317	1.029	401.98
318	1.031	406.04
319	1.032	401.08
320	1.033	397.7
321	1.035	405.28
322	1.036	405.06
323	1.037	407.4
324	1.039	409.8
325	1.04	413.2
326	1.041	416.64
327	1.043	418.02
328	1.044	416.82
329	1.045	419.2
330	1.047	414.28
331	1.048	413.34
332	1.05	403.26
333	1.051	396.4
334	1.052	395.82
335	1.054	394.18
336	1.055	391.1
337	1.056	394.98
338	1.058	396.92
339	1.059	397.64
340	1.06	399.44
341	1.062	404.9
342	1.063	406.42
343	1.064	406.08
344	1.066	399.3
345	1.067	398.66
346	1.068	398.14
347	1.07	391.08
348	1.071	386.88
349	1.072	381.66
350	1.074	379.08
351	1.075	379.04
352	1.077	379.32
353	1.078	384.14
354	1.079	382.36
355	1.081	384.94
356	1.082	390.44
357	1.083	396.68
358	1.085	400.88
359	1.086	401.06
360	1.087	403.72
361	1.089	404.44
362	1.09	401.36
363	1.091	398.38
364	1.093	389.14
365	1.094	384.98
366	1.095	382.1
367	1.097	378.08
368	1.098	379.58
369	1.1	375.74
370	1.101	374.9
371	1.102	375.78
372	1.104	376.84
373	1.105	379.64
374	1.106	377.06
375	1.108	377.64
376	1.109	379.94
377	1.11	375.36
378	1.112	378.2
379	1.113	375.44
380	1.114	379.86
381	1.116	382.5
382	1.117	383.2
383	1.118	390.34
384	1.12	388.76
385	1.121	388.96
386	1.122	384.64
387	1.124	380.5
388	1.125	383.06
389	1.127	384.82
390	1.128	383.24
391	1.129	381.34
392	1.131	375.98
393	1.132	371.7
394	1.133	370.12
395	1.135	378.64
396	1.136	379.9
397	1.137	376.96
398	1.139	372.36
399	1.14	377.22
400	1.141	376.8
401	1.143	374.86
402	1.144	377.94
403	1.145	381.74
404	1.147	380.78
405	1.148	385.3
406	1.149	393.46
407	1.151	404.24
408	1.152	413.14
409	1.153	459.04
410	1.155	532.1
411	1.156	645.24
412	1.158	820.58
413	1.159	1082.4
414	1.16	1500.32
415	1.162	2101.48
416	1.163	2890.64
417	1.164	3921.06
418	1.166	5194.2
419	1.167	6715.14
420	1.168	8533.94
421	1.17	10560.3
422	1.171	12720.1
423	1.172	15042.4
424	1.174	17346
425	1.175	19624.8
426	1.176	21780.9
427	1.178	23713.5
428	1.179	25383.9
429	1.181	26621
430	1.182	27525.9
431	1.183	28160.2
432	1.185	28310.4
433	1.186	28165.7
434	1.187	27667.2
435	1.189	26880.2
436	1.19	25878.7
437	1.191	24676.7
438	1.193	23408.6
439	1.194	22007.8
440	1.195	20519.1
441	1.197	19036.4
442	1.198	17542.1
443	1.199	16125.3
444	1.201	14766.5
445	1.202	13443.2
446	1.203	12183.1
447	1.205	10997.8
448	1.206	9930.16
449	1.208	8948.08
450	1.209	8059.78
451	1.21	7240.96
452	1.212	6482.32
453	1.213	5796.96
454	1.214	5206.74
455	1.216	4703.44
456	1.217	4254.08
457	1.218	3860.06
458	1.22	3493.56
459	1.221	3172.54
460	1.222	2888.3
461	1.224	2642.88
462	1.225	2422.64
463	1.226	2224.56
464	1.228	2051.76
465	1.229	1904.4
466	1.231	1755.3
467	1.232	1638.02
468	1.233	1531.82
469	1.235	1446.12
470	1.236	1364.26
471	1.237	1283.08
472	1.239	1220.18
473	1.24	1171.34
474	1.241	1110.14
475	1.243	1073.64
476	1.244	1025.06
477	1.245	970.26
478	1.247	935.46
479	1.248	902.36
480	1.249	882.64
481	1.251	858.48
482	1.252	821.18
483	1.253	793.16
484	1.255	763.46
485	1.256	742.4
486	1.258	728.64
487	1.259	713.48
488	1.26	691.82
489	1.262	665.34
490	1.263	635.84
491	1.264	620.48
492	1.266	611.54
493	1.267	602.16
494	1.268	591.8
495	1.27	585.92
496	1.271	569.74
497	1.272	563.68
498	1.274	558.34
499	1.275	555.08
500	1.276	552.56
501	1.278	548.22
502	1.279	546.46
503	1.28	541.98
504	1.282	537.82
505	1.283	533.44
506	1.284	523.88
507	1.286	518.3
508	1.287	512.74
509	1.289	508.84
510	1.29	501.4
511	1.291	493.36
512	1.293	483.46
513	1.294	470.64
514	1.295	466.16
515	1.297	466.54
516	1.298	461.5
517	1.299	454.78
518	1.301	453.46
519	1.302	456.78
520	1.303	451.14
521	1.305	449.44
522	1.306	452.16
523	1.308	442.02
524	1.309	435.78
525	1.31	442
526	1.312	442.78
527	1.313	436.58
528	1.314	425.66
529	1.316	419.22
530	1.317	417.82
531	1.318	411.46
532	1.32	412.48
533	1.321	417.2
534	1.322	408.8
535	1.324	408.88
536	1.325	408
537	1.326	409.04
538	1.328	409.64
539	1.329	407.08
540	1.33	408.1
541	1.332	409.68
542	1.333	404.14
543	1.334	401.32
544	1.336	396.82
545	1.337	395.68
546	1.339	395.38
547	1.34	392.12
548	1.341	393.56
549	1.343	391.76
550	1.344	385.32
551	1.345	383.7
552	1.347	385.76
553	1.348	388.04
554	1.349	380.72
555	1.351	383.46
556	1.352	381.04
557	1.353	379.1
558	1.355	373.52
559	1.356	377.5
560	1.357	376.28
561	1.359	373.64
562	1.36	374.42
563	1.362	375.96
564	1.363	368.22
565	1.364	365.62
566	1.366	358.66
567	1.367	358.92
568	1.368	360.46
569	1.37	362.06
570	1.371	360.02
571	1.372	358.02
572	1.374	354.82
573	1.375	359.62
574	1.376	367.78
575	1.378	363.08
576	1.379	367.6
577	1.38	363.28
578	1.382	358.18
579	1.383	358.7
580	1.384	356.1
581	1.386	360.66
582	1.387	356.76
583	1.389	353.86
584	1.39	364.8
585	1.391	362.18
586	1.393	366.14
587	1.394	371.02
588	1.395	369.26
589	1.397	364.68
590	1.398	363
591	1.399	363.28
592	1.401	361.66
593	1.402	364.66
594	1.403	368.38
595	1.405	361.54
596	1.406	357.6
597	1.407	359.5
598	1.409	359.9
599	1.41	361.24
600	1.411	361.18
601	1.413	363.9
602	1.414	355.8
603	1.416	354.04
604	1.417	356.76
605	1.418	359.22
606	1.42	356.5
607	1.421	361.32
608	1.422	358.28
609	1.424	362.04
610	1.425	356.54
611	1.426	357.42
612	1.428	351.68
613	1.429	351.56
614	1.43	344.48
615	1.432	347.42
616	1.433	350.72
617	1.434	349.28
618	1.436	343.64
619	1.437	350.88
620	1.439	351.72
621	1.44	354.82
622	1.441	353.74
623	1.443	363.1
624	1.444	360.08
625	1.445	354.02
626	1.447	354.14
627	1.448	357.06
628	1.449	351.64
629	1.451	349.34
630	1.452	344.78
631	1.453	344.32
632	1.455	342.4
633	1.456	344.8
634	1.457	351.58
635	1.459	353.14
636	1.46	348.64
637	1.461	345.32
638	1.463	347.86
639	1.464	349.9
640	1.466	351.6
641	1.467	348.58
642	1.468	348.7
643	1.47	339.38
644	1.471	336.3
645	1.472	340.62
646	1.474	343.96
647	1.475	341.9
648	1.476	343.02
649	1.478	341.42
650	1.479	340.42
651	1.48	337.32
652	1.482	340.08
653	1.483	344.42
654	1.484	341.8
655	1.486	342.5
656	1.487	344.7
657	1.488	345.34
658	1.49	345.62
659	1.491	347.5
660	1.492	347.64
661	1.494	346.64
662	1.495	348.6
663	1.497	350.22
664	1.498	348.54
665	1.499	345.92
666	1.501	345.36
667	1.502	345
668	1.503	345.5
669	1.505	345.22
670	1.506	343.16
671	1.507	338.5
672	1.509	331.38
673	1.51	328.86
674	1.511	327.18
675	1.513	330.86
676	1.514	330.44
677	1.516	330.42
678	1.517	331.1
679	1.518	335.14
680	1.52	333.58
681	1.521	337.42
682	1.522	338.42
683	1.524	339.94
684	1.525	339.7
685	1.526	337
686	1.528	338.86
687	1.529	337.74
688	1.53	335.22
689	1.532	335.92
690	1.533	334.62
691	1.534	336.1
692	1.536	335.62
693	1.537	324.34
694	1.538	328.82
695	1.54	323.3
696	1.541	322
697	1.542	319.58
698	1.544	315.84
699	1.545	315.1
700	1.547	315.98
701	1.548	315.6
702	1.549	319.8
703	1.551	315.74
704	1.552	313.96
705	1.553	313.82
706	1.555	313.16
707	1.556	313.42
708	1.557	316.84
709	1.559	310.98
710	1.56	312.34
711	1.561	317.32
712	1.563	316.4
713	1.564	314.8
714	1.565	313.12
715	1.567	313.1
716	1.568	318.12
717	1.57	319.1
718	1.571	323.32
719	1.572	318.24
720	1.574	318.4
721	1.575	318.84
722	1.576	323.48
723	1.578	320.42
724	1.579	327.3
725	1.58	328.22
726	1.582	324.46
727	1.583	324.48
728	1.584	324.82
729	1.586	322.34
730	1.587	327.86
731	1.588	325.46
732	1.59	332.08
733	1.591	323.28
734	1.592	325.9
735	1.594	309.02
736	1.595	340.86
737	1.597	285.92
738	1.598	375.46
739	1.599	308.88

## Sheet: Sheet6
+ESI MRM Frag=90.0V CID@20.0 (127.0 -> 43.1) 005_A2_1-r003.d
Index	X	Y
0	0.601	42.26
1	0.602	42.38
2	0.604	42.34
3	0.605	42.42
4	0.606	63.38
5	0.608	56.06
6	0.609	48.74
7	0.611	42.36
8	0.612	42.36
9	0.613	42.36
10	0.615	42.36
11	0.616	42.36
12	0.617	42.36
13	0.619	42.36
14	0.62	43.7
15	0.621	46.36
16	0.623	52.24
17	0.624	57.3
18	0.625	63.2
19	0.627	71.7
20	0.628	80.5
21	0.63	92.96
22	0.631	105.02
23	0.632	118.76
24	0.634	131.82
25	0.635	142.66
26	0.636	154.88
27	0.638	170.56
28	0.639	181.82
29	0.64	198.14
30	0.642	209.46
31	0.643	223.7
32	0.644	233.54
33	0.646	246.24
34	0.647	258.58
35	0.648	270.64
36	0.65	281.52
37	0.651	290.46
38	0.652	300.64
39	0.654	309.2
40	0.655	316.98
41	0.656	325.08
42	0.658	331.36
43	0.659	336.44
44	0.661	341.5
45	0.662	343.08
46	0.663	352.46
47	0.665	356.98
48	0.666	366.42
49	0.667	371.56
50	0.669	376.88
51	0.67	381.74
52	0.671	387.84
53	0.673	399.84
54	0.674	407
55	0.675	411.26
56	0.677	414.86
57	0.678	416.86
58	0.679	421.4
59	0.681	425.22
60	0.682	428.16
61	0.683	430.1
62	0.685	431.16
63	0.686	432.48
64	0.688	433.4
65	0.689	437.36
66	0.69	440.3
67	0.692	437.56
68	0.693	442.7
69	0.694	442.28
70	0.696	445.52
71	0.697	444.7
72	0.698	451.52
73	0.7	453.98
74	0.701	454.7
75	0.702	456.16
76	0.704	462.64
77	0.705	462.76
78	0.706	466.94
79	0.708	471.9
80	0.709	470.48
81	0.711	470.8
82	0.712	474.54
83	0.713	477.76
84	0.715	473.34
85	0.716	474.68
86	0.717	473.38
87	0.719	477.26
88	0.72	474.7
89	0.721	483.48
90	0.723	479.36
91	0.724	472.4
92	0.725	472.36
93	0.727	480.38
94	0.728	473.7
95	0.729	470.76
96	0.731	470.1
97	0.732	472.04
98	0.733	463.36
99	0.735	465.18
100	0.736	471.6
101	0.738	467.9
102	0.739	465.6
103	0.74	470.14
104	0.742	475.1
105	0.743	476.8
106	0.744	470.12
107	0.746	470.78
108	0.747	467.1
109	0.748	471.96
110	0.75	468.64
111	0.751	472.74
112	0.752	470.96
113	0.754	470.34
114	0.755	468.88
115	0.756	473.44
116	0.758	477.86
117	0.759	485.54
118	0.761	479.84
119	0.762	483.98
120	0.763	475.76
121	0.765	476.56
122	0.766	475.18
123	0.767	475.52
124	0.769	474.3
125	0.77	471.88
126	0.771	473.1
127	0.773	472.42
128	0.774	475.1
129	0.775	483.06
130	0.777	485.64
131	0.778	485.16
132	0.779	482.5
133	0.781	487.8
134	0.782	486.02
135	0.783	486.7
136	0.785	487.86
137	0.786	479.3
138	0.788	477.7
139	0.789	478.42
140	0.79	484.34
141	0.792	492.74
142	0.793	491.8
143	0.794	495.26
144	0.796	491.28
145	0.797	490.82
146	0.798	493.22
147	0.8	488.38
148	0.801	489.16
149	0.802	483.5
150	0.804	477.8
151	0.805	470.4
152	0.806	464.98
153	0.808	462.74
154	0.809	463.92
155	0.81	470.3
156	0.812	473.5
157	0.813	473.52
158	0.814	479.84
159	0.816	475.58
160	0.817	481.18
161	0.819	489.68
162	0.82	493.52
163	0.821	492.24
164	0.823	485.62
165	0.824	483.8
166	0.825	484.58
167	0.827	482.96
168	0.828	484.62
169	0.829	485.12
170	0.831	486.04
171	0.832	480.72
172	0.833	481.3
173	0.835	485.08
174	0.836	485.8
175	0.837	487.96
176	0.839	481.48
177	0.84	484.64
178	0.842	481.56
179	0.843	476.3
180	0.844	477.88
181	0.846	475.96
182	0.847	469.94
183	0.848	472.3
184	0.85	468.94
185	0.851	476.42
186	0.852	471.86
187	0.854	476.32
188	0.855	478.26
189	0.856	481.7
190	0.858	484.52
191	0.859	490.08
192	0.86	485.34
193	0.862	483.94
194	0.863	476.72
195	0.864	476.94
196	0.866	473.98
197	0.867	470.3
198	0.869	466.94
199	0.87	468.14
200	0.871	470.42
201	0.873	468.16
202	0.874	465.62
203	0.875	471.24
204	0.877	475.18
205	0.878	471.4
206	0.879	470
207	0.881	473.92
208	0.882	468.1
209	0.883	466.14
210	0.885	467.86
211	0.886	464.84
212	0.887	459.22
213	0.889	450.92
214	0.89	448.8
215	0.891	450.14
216	0.893	445.66
217	0.894	442.46
218	0.896	439.26
219	0.897	439.42
220	0.898	440.08
221	0.9	437.58
222	0.901	440.9
223	0.902	442.4
224	0.904	443
225	0.905	447.86
226	0.906	451.1
227	0.908	451.12
228	0.909	450.24
229	0.91	451.96
230	0.912	453.66
231	0.913	450.94
232	0.914	451.68
233	0.916	450.96
234	0.917	441.66
235	0.919	436.94
236	0.92	443.3
237	0.921	440.22
238	0.923	441.36
239	0.924	441.1
240	0.925	438.4
241	0.927	439.48
242	0.928	442.8
243	0.929	439.22
244	0.931	441.24
245	0.932	436.08
246	0.933	440.8
247	0.935	436.72
248	0.936	436.06
249	0.937	440.28
250	0.939	439.78
251	0.94	434.82
252	0.941	440.48
253	0.943	443.98
254	0.944	436.72
255	0.945	435.04
256	0.947	435.66
257	0.948	439.8
258	0.95	443.54
259	0.951	439.86
260	0.952	438.24
261	0.954	441.48
262	0.955	440.46
263	0.956	445.5
264	0.958	442.96
265	0.959	445.34
266	0.96	435.66
267	0.962	429.8
268	0.963	427
269	0.964	423.72
270	0.966	426.04
271	0.967	420.36
272	0.969	412.36
273	0.97	413.74
274	0.971	413.08
275	0.973	425.8
276	0.974	427.4
277	0.975	431.7
278	0.977	433.66
279	0.978	428.72
280	0.979	429.4
281	0.981	435.28
282	0.982	435.64
283	0.983	434.74
284	0.985	422.88
285	0.986	422
286	0.987	419.98
287	0.989	423.54
288	0.99	419.88
289	0.991	422.58
290	0.993	418.22
291	0.994	413.54
292	0.995	410.9
293	0.997	412.36
294	0.998	409.36
295	1	410.32
296	1.001	408.32
297	1.002	408.2
298	1.004	407.26
299	1.005	407.18
300	1.006	410.14
301	1.008	409.24
302	1.009	411.8
303	1.01	415.68
304	1.012	415.86
305	1.013	415
306	1.014	413.04
307	1.016	417.52
308	1.017	416.7
309	1.018	416.54
310	1.02	418.8
311	1.021	417.36
312	1.022	413.94
313	1.024	411.88
314	1.025	409.76
315	1.027	412.62
316	1.028	405.86
317	1.029	410.22
318	1.031	405.62
319	1.032	402.4
320	1.033	401.78
321	1.035	405.2
322	1.036	406.76
323	1.037	408.68
324	1.039	409.52
325	1.04	410.46
326	1.041	410.6
327	1.043	411.98
328	1.044	416.86
329	1.045	417.06
330	1.047	409.22
331	1.048	409
332	1.05	409.94
333	1.051	407.12
334	1.052	407.56
335	1.054	405.96
336	1.055	403.7
337	1.056	399.44
338	1.058	394.36
339	1.059	399.86
340	1.06	398.18
341	1.062	393.52
342	1.063	394.48
343	1.064	393.9
344	1.066	386.6
345	1.067	389.06
346	1.068	388.58
347	1.07	393.02
348	1.071	388.3
349	1.072	383.14
350	1.074	386.44
351	1.075	381.98
352	1.077	382.8
353	1.078	394.32
354	1.079	391.88
355	1.081	389.94
356	1.082	390.1
357	1.083	387.82
358	1.085	389.58
359	1.086	388.58
360	1.087	393.98
361	1.089	393.2
362	1.09	390.3
363	1.091	388.46
364	1.093	390.52
365	1.094	388.88
366	1.095	387.06
367	1.097	389.86
368	1.098	386.4
369	1.1	386.18
370	1.101	384.26
371	1.102	385.32
372	1.104	391.06
373	1.105	395.54
374	1.106	392.74
375	1.108	400.02
376	1.109	401.52
377	1.11	400.18
378	1.112	400
379	1.113	400.3
380	1.114	395.2
381	1.116	389.44
382	1.117	384.44
383	1.118	387.94
384	1.12	383.4
385	1.121	383.16
386	1.122	386.94
387	1.124	380.78
388	1.125	382.26
389	1.127	383.64
390	1.128	388.52
391	1.129	386.64
392	1.131	386.4
393	1.132	389.92
394	1.133	386.64
395	1.135	381.76
396	1.136	384.12
397	1.137	379.38
398	1.139	378.8
399	1.14	377.56
400	1.141	379.24
401	1.143	376.42
402	1.144	374.78
403	1.145	375.72
404	1.147	379.3
405	1.148	377.78
406	1.149	385.74
407	1.151	395.56
408	1.152	406.2
409	1.153	441.08
410	1.155	500.5
411	1.156	594.04
412	1.158	755.32
413	1.159	1003.52
414	1.16	1394.24
415	1.162	1958.18
416	1.163	2750.58
417	1.164	3717.02
418	1.166	4950.42
419	1.167	6440.46
420	1.168	8184.34
421	1.17	10183.7
422	1.171	12341.6
423	1.172	14620.6
424	1.174	16842.9
425	1.175	19038.8
426	1.176	21206.8
427	1.178	23160.4
428	1.179	24778.7
429	1.181	26235.1
430	1.182	27213.9
431	1.183	27859.3
432	1.185	28094.5
433	1.186	28069.1
434	1.187	27706.1
435	1.189	27015.8
436	1.19	26062.9
437	1.191	25036.9
438	1.193	23677.8
439	1.194	22257.1
440	1.195	20812
441	1.197	19363.9
442	1.198	17932.6
443	1.199	16458.4
444	1.201	15058.1
445	1.202	13720
446	1.203	12398.2
447	1.205	11240.8
448	1.206	10178.9
449	1.208	9158.38
450	1.209	8220.2
451	1.21	7360.12
452	1.212	6612.74
453	1.213	5928.22
454	1.214	5327.24
455	1.216	4806.76
456	1.217	4279.52
457	1.218	3866.44
458	1.22	3506.2
459	1.221	3192.04
460	1.222	2906.3
461	1.224	2661.72
462	1.225	2449.64
463	1.226	2253.8
464	1.228	2084.9
465	1.229	1952.14
466	1.231	1823.28
467	1.232	1695.12
468	1.233	1593
469	1.235	1488.2
470	1.236	1397.9
471	1.237	1315.08
472	1.239	1251.28
473	1.24	1187.38
474	1.241	1137.06
475	1.243	1076.6
476	1.244	1034.84
477	1.245	988.44
478	1.247	955.08
479	1.248	926.94
480	1.249	892.88
481	1.251	857.84
482	1.252	830.28
483	1.253	801.9
484	1.255	786.14
485	1.256	759.08
486	1.258	739.44
487	1.259	718.9
488	1.26	693.28
489	1.262	678.52
490	1.263	666.38
491	1.264	647.98
492	1.266	629.5
493	1.267	609.98
494	1.268	598.54
495	1.27	578.66
496	1.271	567.92
497	1.272	561.62
498	1.274	551.44
499	1.275	547.74
500	1.276	548.5
501	1.278	545.5
502	1.279	542.16
503	1.28	537.28
504	1.282	534.4
505	1.283	524.92
506	1.284	513.1
507	1.286	507.58
508	1.287	497.46
509	1.289	488.6
510	1.29	480.82
511	1.291	477.98
512	1.293	474.32
513	1.294	469.1
514	1.295	461.24
515	1.297	465.38
516	1.298	460.42
517	1.299	456.68
518	1.301	449.6
519	1.302	443.32
520	1.303	437.44
521	1.305	435.26
522	1.306	435.94
523	1.308	439.48
524	1.309	428.56
525	1.31	425.68
526	1.312	423.98
527	1.313	425.02
528	1.314	426.58
529	1.316	424.98
530	1.317	418.36
531	1.318	417.32
532	1.32	416.18
533	1.321	417.6
534	1.322	414.2
535	1.324	413.1
536	1.325	407.78
537	1.326	406.76
538	1.328	406.58
539	1.329	404.44
540	1.33	405.92
541	1.332	404.68
542	1.333	409.6
543	1.334	403.8
544	1.336	397.08
545	1.337	397.24
546	1.339	393.5
547	1.34	386.82
548	1.341	389.34
549	1.343	381.96
550	1.344	380.22
551	1.345	374.76
552	1.347	384.6
553	1.348	389.8
554	1.349	387.96
555	1.351	388.82
556	1.352	390.84
557	1.353	388.18
558	1.355	383.82
559	1.356	382.32
560	1.358	381.48
561	1.359	376.86
562	1.36	370.52
563	1.362	372.74
564	1.363	374.12
565	1.364	374.3
566	1.366	373.06
567	1.367	374.52
568	1.368	373.6
569	1.37	367.92
570	1.371	365.44
571	1.372	372.36
572	1.374	366.92
573	1.375	363.82
574	1.376	365.52
575	1.378	363.28
576	1.379	362.5
577	1.38	362.16
578	1.382	366.56
579	1.383	369.1
580	1.384	362.82
581	1.386	362.3
582	1.387	363.26
583	1.389	360.12
584	1.39	365.38
585	1.391	368.08
586	1.393	365.06
587	1.394	364.96
588	1.395	360.9
589	1.397	364.54
590	1.398	368.32
591	1.399	369.26
592	1.401	371.02
593	1.402	369.92
594	1.403	367.04
595	1.405	368.96
596	1.406	369.04
597	1.407	370.44
598	1.409	375.48
599	1.41	376.54
600	1.411	373.24
601	1.413	366.42
602	1.414	368.14
603	1.416	364.06
604	1.417	366.66
605	1.418	363.92
606	1.42	362.48
607	1.421	350.9
608	1.422	348.96
609	1.424	349.84
610	1.425	350.9
611	1.426	347.56
612	1.428	354.28
613	1.429	351.66
614	1.43	351.22
615	1.432	350.72
616	1.433	348.02
617	1.434	351.26
618	1.436	348.36
619	1.437	349.06
620	1.439	345.54
621	1.44	343.5
622	1.441	339.38
623	1.443	337.66
624	1.444	340.14
625	1.445	344.74
626	1.447	338
627	1.448	333.5
628	1.449	336.42
629	1.451	339.98
630	1.452	339.58
631	1.453	339.26
632	1.455	341.42
633	1.456	342.94
634	1.457	343.16
635	1.459	345.44
636	1.46	347.68
637	1.461	348.42
638	1.463	344.36
639	1.464	336.68
640	1.466	336.94
641	1.467	338.72
642	1.468	336.38
643	1.47	338.22
644	1.471	333.94
645	1.472	337
646	1.474	332.62
647	1.475	336.4
648	1.476	344.7
649	1.478	342.34
650	1.479	336.82
651	1.48	336.7
652	1.482	333.06
653	1.483	334.96
654	1.484	330.14
655	1.486	330.94
656	1.487	332.56
657	1.488	330.12
658	1.49	330.72
659	1.491	334.28
660	1.492	329.32
661	1.494	335.12
662	1.495	339.54
663	1.497	343.16
664	1.498	337.58
665	1.499	333.8
666	1.501	334.18
667	1.502	338.18
668	1.503	336
669	1.505	336.08
670	1.506	338.48
671	1.507	335.44
672	1.509	330.16
673	1.51	332.5
674	1.511	331.84
675	1.513	332.06
676	1.514	333.26
677	1.516	336.44
678	1.517	338.62
679	1.518	332
680	1.52	335.5
681	1.521	339.96
682	1.522	337.24
683	1.524	333.74
684	1.525	334.04
685	1.526	328.28
686	1.528	320.7
687	1.529	321.44
688	1.53	318.98
689	1.532	317.46
690	1.533	315.44
691	1.534	316.46
692	1.536	318.7
693	1.537	316.3
694	1.538	318.24
695	1.54	320.14
696	1.541	319.94
697	1.542	319.56
698	1.544	310.4
699	1.545	312.82
700	1.547	318.1
701	1.548	323.92
702	1.549	324.2
703	1.551	327.08
704	1.552	331.86
705	1.553	325.04
706	1.555	324.88
707	1.556	331.52
708	1.557	332.08
709	1.559	326.84
710	1.56	321.72
711	1.561	321.24
712	1.563	322.56
713	1.564	318.62
714	1.565	324.12
715	1.567	323.04
716	1.568	323.56
717	1.57	321.56
718	1.571	321.6
719	1.572	321.36
720	1.574	324.24
721	1.575	317.86
722	1.576	324.18
723	1.578	317.36
724	1.579	320.34
725	1.58	316.58
726	1.582	316.14
727	1.583	317.46
728	1.584	315.86
729	1.586	311.86
730	1.587	315.44
731	1.588	311.06
732	1.59	314.68
733	1.591	311.68
734	1.592	315.98
735	1.594	326.86
736	1.595	292.96
737	1.597	302.58
738	1.598	343.36
739	1.599	304.72

## Sheet: Sheet7
+ESI MRM Frag=90.0V CID@20.0 (127.0 -> 43.1) 006_A3_2-r001.d
Index	X	Y
0	0.601	42.14
1	0.602	42.26
2	0.604	42.22
3	0.605	42.2
4	0.607	62.46
5	0.608	55.18
6	0.609	48.06
7	0.611	42.22
8	0.612	42.24
9	0.613	42.24
10	0.615	42.24
11	0.616	42.24
12	0.617	42.26
13	0.619	42.26
14	0.62	43.68
15	0.621	47.1
16	0.623	48.94
17	0.624	54.36
18	0.625	60.1
19	0.627	68.08
20	0.628	77.64
21	0.63	90.24
22	0.631	101.92
23	0.632	112.04
24	0.634	122.6
25	0.635	137.22
26	0.636	151.88
27	0.638	165.06
28	0.639	177.08
29	0.64	189.94
30	0.642	200.22
31	0.643	210.42
32	0.644	223.58
33	0.646	235
34	0.647	248.28
35	0.648	253.98
36	0.65	265.48
37	0.651	277.06
38	0.652	288.1
39	0.654	296.96
40	0.655	305.6
41	0.656	314.46
42	0.658	320.52
43	0.659	327.62
44	0.661	334.08
45	0.662	335.22
46	0.663	339.64
47	0.665	342.12
48	0.666	344.94
49	0.667	351.5
50	0.669	352.8
51	0.67	360.62
52	0.671	363.42
53	0.673	367.26
54	0.674	374.54
55	0.675	380.34
56	0.677	387.8
57	0.678	391.5
58	0.679	395.8
59	0.681	401.1
60	0.682	400.54
61	0.684	396.18
62	0.685	408.38
63	0.686	415.2
64	0.688	415.76
65	0.689	411.34
66	0.69	410.6
67	0.692	411.5
68	0.693	412.44
69	0.694	415.64
70	0.696	422.94
71	0.697	420.3
72	0.698	417.8
73	0.7	422.82
74	0.701	427.22
75	0.702	432.46
76	0.704	432.58
77	0.705	433.48
78	0.706	439.38
79	0.708	441.06
80	0.709	443.72
81	0.711	447.72
82	0.712	452.6
83	0.713	453.58
84	0.715	455.84
85	0.716	456.02
86	0.717	465.4
87	0.719	461.14
88	0.72	459.56
89	0.721	455.74
90	0.723	450.64
91	0.724	446
92	0.725	446.5
93	0.727	443.52
94	0.728	445.2
95	0.729	439.94
96	0.731	438.68
97	0.732	442.08
98	0.733	444.04
99	0.735	444.82
100	0.736	442.46
101	0.738	449.12
102	0.739	456.48
103	0.74	455.84
104	0.742	456.52
105	0.743	461.16
106	0.744	458.8
107	0.746	458.96
108	0.747	461.54
109	0.748	457.8
110	0.75	454.96
111	0.751	455.26
112	0.752	453.28
113	0.754	458.9
114	0.755	459.52
115	0.756	462.68
116	0.758	463.08
117	0.759	469.48
118	0.761	475.42
119	0.762	477.52
120	0.763	475.22
121	0.765	482.8
122	0.766	472.5
123	0.767	477.3
124	0.769	475.2
125	0.77	471.72
126	0.771	466.52
127	0.773	473.66
128	0.774	467.2
129	0.775	468.02
130	0.777	468.46
131	0.778	474.34
132	0.779	471.78
133	0.781	473.32
134	0.782	480.8
135	0.783	478.58
136	0.785	473.7
137	0.786	479.58
138	0.788	483
139	0.789	488
140	0.79	482.42
141	0.792	479.26
142	0.793	482.26
143	0.794	484.4
144	0.796	491.92
145	0.797	493.24
146	0.798	489.96
147	0.8	489.98
148	0.801	483.1
149	0.802	487.44
150	0.804	488.02
151	0.805	484.72
152	0.806	476.4
153	0.808	473.52
154	0.809	468.88
155	0.81	470.84
156	0.812	464.26
157	0.813	462.44
158	0.815	457.44
159	0.816	466.04
160	0.817	472.48
161	0.819	471.2
162	0.82	468.66
163	0.821	470.98
164	0.823	464.48
165	0.824	463.7
166	0.825	462.84
167	0.827	467.58
168	0.828	454
169	0.829	448.74
170	0.831	448.18
171	0.832	447.3
172	0.833	445.62
173	0.835	450.74
174	0.836	455.92
175	0.837	455.08
176	0.839	457.2
177	0.84	457.62
178	0.842	455.5
179	0.843	458.02
180	0.844	458.72
181	0.846	456.16
182	0.847	455.66
183	0.848	449.96
184	0.85	451.36
185	0.851	446.46
186	0.852	451.7
187	0.854	453.98
188	0.855	451.16
189	0.856	446.86
190	0.858	447.06
191	0.859	445.44
192	0.86	451.6
193	0.862	449.18
194	0.863	445.36
195	0.864	445.92
196	0.866	439.84
197	0.867	440.54
198	0.869	445.34
199	0.87	448.98
200	0.871	447.94
201	0.873	442.6
202	0.874	448.88
203	0.875	453.22
204	0.877	452.98
205	0.878	459.2
206	0.879	455.02
207	0.881	450.66
208	0.882	448.88
209	0.883	447.36
210	0.885	445.32
211	0.886	440.5
212	0.887	440.84
213	0.889	438.42
214	0.89	439.1
215	0.892	448.24
216	0.893	451.52
217	0.894	449.16
218	0.896	455.12
219	0.897	456.78
220	0.898	459.62
221	0.9	458.92
222	0.901	457.14
223	0.902	451.6
224	0.904	445.36
225	0.905	442.52
226	0.906	441.62
227	0.908	435.04
228	0.909	433.38
229	0.91	431.22
230	0.912	427.9
231	0.913	425.08
232	0.914	426.2
233	0.916	424.02
234	0.917	427.6
235	0.919	430.36
236	0.92	433.12
237	0.921	433.94
238	0.923	427.88
239	0.924	434.28
240	0.925	437.44
241	0.927	437.22
242	0.928	441.56
243	0.929	438.1
244	0.931	439.98
245	0.932	438.12
246	0.933	435
247	0.935	439.08
248	0.936	433.04
249	0.937	432.68
250	0.939	430.8
251	0.94	431.02
252	0.941	430.78
253	0.943	432.2
254	0.944	432.44
255	0.946	436.2
256	0.947	436.26
257	0.948	438.06
258	0.95	434.1
259	0.951	441.74
260	0.952	440.26
261	0.954	437.14
262	0.955	428.68
263	0.956	430.18
264	0.958	428.98
265	0.959	424.86
266	0.96	421.66
267	0.962	418.96
268	0.963	411
269	0.964	408.92
270	0.966	408.32
271	0.967	404.9
272	0.969	401.3
273	0.97	401.24
274	0.971	407.12
275	0.973	408.86
276	0.974	412.7
277	0.975	406.92
278	0.977	407.1
279	0.978	407.42
280	0.979	412.84
281	0.981	412.44
282	0.982	411.14
283	0.983	404.06
284	0.985	405.3
285	0.986	409.96
286	0.987	413.42
287	0.989	413.14
288	0.99	412.64
289	0.991	409.76
290	0.993	409.14
291	0.994	408.52
292	0.995	409.62
293	0.997	410.16
294	0.998	407.04
295	1	408.14
296	1.001	413.96
297	1.002	416.48
298	1.004	415.74
299	1.005	413.54
300	1.006	410.98
301	1.008	411.26
302	1.009	412.34
303	1.01	411.96
304	1.012	413.4
305	1.013	408.4
306	1.014	408.16
307	1.016	408.54
308	1.017	412.62
309	1.019	417.32
310	1.02	416.34
311	1.021	411.38
312	1.023	408.4
313	1.024	403.88
314	1.025	402.66
315	1.027	398.44
316	1.028	399.3
317	1.029	398.54
318	1.031	395.1
319	1.032	399.3
320	1.033	399.16
321	1.035	403.9
322	1.036	409.38
323	1.037	409
324	1.039	409.4
325	1.04	406.04
326	1.041	404.74
327	1.043	404.78
328	1.044	402.26
329	1.045	401.3
330	1.047	393.84
331	1.048	392.52
332	1.05	388.38
333	1.051	381.48
334	1.052	380.04
335	1.054	379.52
336	1.055	383.26
337	1.056	386.24
338	1.058	390.06
339	1.059	387.08
340	1.06	382
341	1.062	383.72
342	1.063	392.44
343	1.064	401.16
344	1.066	401.32
345	1.067	399.02
346	1.068	394.16
347	1.07	394.8
348	1.071	400.64
349	1.072	404.8
350	1.074	408.96
351	1.075	409.62
352	1.077	408.1
353	1.078	403.18
354	1.079	400.42
355	1.081	403.54
356	1.082	403.4
357	1.083	405.74
358	1.085	405.54
359	1.086	403.06
360	1.087	399.66
361	1.089	394.66
362	1.09	398.4
363	1.091	394.38
364	1.093	390.24
365	1.094	383.12
366	1.095	376.46
367	1.097	371.96
368	1.098	367.96
369	1.1	369.38
370	1.101	364.68
371	1.102	363.88
372	1.104	368.58
373	1.105	368.78
374	1.106	370.42
375	1.108	375.82
376	1.109	376.6
377	1.11	378.02
378	1.112	374.62
379	1.113	377.7
380	1.114	377.52
381	1.116	375.74
382	1.117	373.68
383	1.118	376.62
384	1.12	374.14
385	1.121	373.06
386	1.122	372.36
387	1.124	378.72
388	1.125	376.32
389	1.127	375.14
390	1.128	373.32
391	1.129	376.46
392	1.131	372.68
393	1.132	370.24
394	1.133	373.04
395	1.135	375.52
396	1.136	368.98
397	1.137	372.72
398	1.139	371.76
399	1.14	373.32
400	1.141	369.54
401	1.143	375.4
402	1.144	376.1
403	1.145	374.68
404	1.147	375.22
405	1.148	375.2
406	1.15	376.12
407	1.151	378.28
408	1.152	377.02
409	1.154	376.8
410	1.155	373.88
411	1.156	373.98
412	1.158	373.7
413	1.159	374.04
414	1.16	373.4
415	1.162	375.32
416	1.163	374.26
417	1.164	381.64
418	1.166	385.74
419	1.167	394.88
420	1.168	403.6
421	1.17	416.9
422	1.171	424.68
423	1.172	444.6
424	1.174	448.66
425	1.175	461.92
426	1.176	469.16
427	1.178	484.38
428	1.179	488.4
429	1.181	498.52
430	1.182	495.88
431	1.183	499.52
432	1.185	490.7
433	1.186	501.34
434	1.187	494.24
435	1.189	495.76
436	1.19	485.24
437	1.191	482.14
438	1.193	473.78
439	1.194	474.72
440	1.195	466.4
441	1.197	467.62
442	1.198	461.08
443	1.199	460.36
444	1.201	449.84
445	1.202	446.62
446	1.203	431.42
447	1.205	429.32
448	1.206	424.98
449	1.208	421.98
450	1.209	413.28
451	1.21	400.46
452	1.212	400.7
453	1.213	393.88
454	1.214	389.34
455	1.216	393.12
456	1.217	383.94
457	1.218	376.7
458	1.22	372.24
459	1.221	372.36
460	1.222	374.16
461	1.224	365.32
462	1.225	367.16
463	1.226	369.62
464	1.228	369.48
465	1.229	376.46
466	1.231	373.62
467	1.232	377.12
468	1.233	372.08
469	1.235	366.3
470	1.236	368.52
471	1.237	363.94
472	1.239	357.02
473	1.24	354.32
474	1.241	342.54
475	1.243	344.12
476	1.244	339.68
477	1.245	341.52
478	1.247	343.56
479	1.248	339.9
480	1.249	340.44
481	1.251	338.4
482	1.252	337.26
483	1.253	343.56
484	1.255	343.2
485	1.256	344.12
486	1.258	344.44
487	1.259	345.6
488	1.26	349.84
489	1.262	352.12
490	1.263	357.08
491	1.264	355.78
492	1.266	353.04
493	1.267	355.22
494	1.268	354.16
495	1.27	356.8
496	1.271	356.06
497	1.272	350.46
498	1.274	351.56
499	1.275	349.84
500	1.276	347.08
501	1.278	349.02
502	1.279	351.02
503	1.281	355
504	1.282	348.18
505	1.283	348.96
506	1.285	349.58
507	1.286	348.76
508	1.287	348.4
509	1.289	353
510	1.29	350.56
511	1.291	347.28
512	1.293	343.36
513	1.294	343.82
514	1.295	340.54
515	1.297	343.92
516	1.298	343.5
517	1.299	341.92
518	1.301	342.52
519	1.302	341.04
520	1.303	341.84
521	1.305	340.82
522	1.306	342.72
523	1.308	348.34
524	1.309	348.14
525	1.31	345.32
526	1.312	345.18
527	1.313	340.02
528	1.314	344.3
529	1.316	341
530	1.317	339.48
531	1.318	341.28
532	1.32	338.9
533	1.321	337.62
534	1.322	335.56
535	1.324	340.94
536	1.325	341.38
537	1.326	334.54
538	1.328	331.44
539	1.329	335.76
540	1.33	332.42
541	1.332	329.26
542	1.333	327.36
543	1.334	332.48
544	1.336	329.8
545	1.337	332
546	1.339	332.28
547	1.34	334.16
548	1.341	330.02
549	1.343	333.82
550	1.344	333.66
551	1.345	335.36
552	1.347	334.2
553	1.348	333.24
554	1.349	332.28
555	1.351	334.9
556	1.352	334.58
557	1.353	337.58
558	1.355	337.2
559	1.356	333.98
560	1.358	333.76
561	1.359	334.38
562	1.36	334.2
563	1.362	329.28
564	1.363	331.38
565	1.364	334.96
566	1.366	333.06
567	1.367	326
568	1.368	333.5
569	1.37	334.08
570	1.371	330.52
571	1.372	331.1
572	1.374	333.82
573	1.375	327.74
574	1.376	322.24
575	1.378	319.56
576	1.379	323.26
577	1.38	318.92
578	1.382	316.04
579	1.383	320.4
580	1.384	318.82
581	1.386	322.08
582	1.387	324.2
583	1.389	329
584	1.39	330.4
585	1.391	331.14
586	1.393	330.76
587	1.394	333.16
588	1.395	331.12
589	1.397	331.8
590	1.398	331.62
591	1.399	331.12
592	1.401	326.42
593	1.402	324.34
594	1.403	328.02
595	1.405	326.1
596	1.406	322.48
597	1.407	316.84
598	1.409	315.46
599	1.41	313.92
600	1.412	313.02
601	1.413	315.28
602	1.414	318.48
603	1.416	313.3
604	1.417	316.94
605	1.418	317.68
606	1.42	317.56
607	1.421	318.24
608	1.422	318.08
609	1.424	321.98
610	1.425	325.66
611	1.426	327.48
612	1.428	328.68
613	1.429	325.18
614	1.43	324.56
615	1.432	327.7
616	1.433	331.7
617	1.434	335.46
618	1.436	332.92
619	1.437	327.22
620	1.439	322.68
621	1.44	318.6
622	1.441	320.58
623	1.443	325.56
624	1.444	327.18
625	1.445	321.88
626	1.447	319.96
627	1.448	321.92
628	1.449	319.88
629	1.451	320.94
630	1.452	321.64
631	1.453	321.16
632	1.455	316.92
633	1.456	314.16
634	1.457	316.06
635	1.459	314
636	1.46	305.9
637	1.461	306.32
638	1.463	307.18
639	1.464	312.54
640	1.466	316.62
641	1.467	319.52
642	1.468	320.9
643	1.47	318.62
644	1.471	315.1
645	1.472	319.92
646	1.474	319.7
647	1.475	319.5
648	1.476	312.32
649	1.478	304.5
650	1.479	300.98
651	1.48	307.02
652	1.482	306.4
653	1.483	312.56
654	1.484	309.38
655	1.486	308.8
656	1.487	309.52
657	1.489	314.48
658	1.49	316.28
659	1.491	320.62
660	1.493	309.58
661	1.494	309.1
662	1.495	303.12
663	1.497	308
664	1.498	311.1
665	1.499	309.24
666	1.501	304.16
667	1.502	308.74
668	1.503	308.2
669	1.505	316.32
670	1.506	316.4
671	1.507	318.58
672	1.509	315.78
673	1.51	311.66
674	1.511	310.72
675	1.513	312.6
676	1.514	311.74
677	1.516	311.1
678	1.517	310.3
679	1.518	309.84
680	1.52	304.48
681	1.521	307.32
682	1.522	308.64
683	1.524	306.74
684	1.525	308.96
685	1.526	311.1
686	1.528	308.32
687	1.529	305.62
688	1.53	307.48
689	1.532	310.44
690	1.533	308
691	1.534	308.04
692	1.536	312.64
693	1.537	313.96
694	1.538	313.9
695	1.54	315.36
696	1.541	319.68
697	1.543	318.48
698	1.544	318.24
699	1.545	320.74
700	1.547	317.76
701	1.548	315.16
702	1.549	316.98
703	1.551	308.9
704	1.552	304.7
705	1.553	297.46
706	1.555	299.36
707	1.556	301.06
708	1.557	298.02
709	1.559	298.1
710	1.56	300.46
711	1.561	295.08
712	1.563	298.42
713	1.564	298.58
714	1.565	301.36
715	1.567	297.42
716	1.568	300.08
717	1.57	297.58
718	1.571	301.6
719	1.572	299.74
720	1.574	301.88
721	1.575	297.28
722	1.576	300.16
723	1.578	301.24
724	1.579	303.48
725	1.58	300.7
726	1.582	302.54
727	1.583	305.38
728	1.584	303.02
729	1.586	299.6
730	1.587	301.88
731	1.588	302.56
732	1.59	301.74
733	1.591	300.04
734	1.592	300.56
735	1.594	314.66
736	1.595	312.52
737	1.597	283.52
738	1.598	304.74
739	1.599	307.96

## Sheet: Sheet8
+ESI MRM Frag=90.0V CID@20.0 (127.0 -> 43.1) 006_A3_2-r002.d
Index	X	Y
0	0.601	42.1
1	0.602	42.22
2	0.604	42.2
3	0.605	42.2
4	0.607	62.92
5	0.608	55.6
6	0.609	48.46
7	0.611	42.16
8	0.612	42.18
9	0.613	42.16
10	0.615	42.16
11	0.616	42.16
12	0.617	42.16
13	0.619	42.16
14	0.62	42.64
15	0.621	46.22
16	0.623	50.16
17	0.624	55.56
18	0.625	60.76
19	0.627	65.66
20	0.628	72.74
21	0.629	82.92
22	0.631	94.32
23	0.632	108.88
24	0.633	116.5
25	0.635	126.88
26	0.636	135.6
27	0.638	147.64
28	0.639	162.46
29	0.64	176.86
30	0.642	188.82
31	0.643	200.18
32	0.644	206.66
33	0.646	221.38
34	0.647	231.34
35	0.648	242.96
36	0.65	253.46
37	0.651	261.5
38	0.652	265.76
39	0.654	272.12
40	0.655	278.88
41	0.656	286.12
42	0.658	293.38
43	0.659	301.3
44	0.66	312.7
45	0.662	315.52
46	0.663	322.92
47	0.665	335.26
48	0.666	339.26
49	0.667	345.92
50	0.669	350.76
51	0.67	357.84
52	0.671	362.36
53	0.673	360.48
54	0.674	367.28
55	0.675	373.16
56	0.677	369.84
57	0.678	380.6
58	0.679	384.5
59	0.681	391.38
60	0.682	392.54
61	0.683	400.24
62	0.685	403.9
63	0.686	407.28
64	0.688	404.14
65	0.689	407.42
66	0.69	406.6
67	0.692	405.16
68	0.693	403.92
69	0.694	401.26
70	0.696	398.54
71	0.697	402.82
72	0.698	404
73	0.7	403.98
74	0.701	405.48
75	0.702	404.02
76	0.704	411.48
77	0.705	415.42
78	0.706	420.62
79	0.708	418.82
80	0.709	418.64
81	0.71	423.06
82	0.712	430.34
83	0.713	437.66
84	0.714	436.42
85	0.716	433.08
86	0.717	436.46
87	0.719	430.94
88	0.72	436.42
89	0.721	436.78
90	0.723	436.4
91	0.724	432.92
92	0.725	432.14
93	0.727	435.08
94	0.728	438.68
95	0.729	438.52
96	0.731	447.16
97	0.732	442.6
98	0.733	445.38
99	0.735	444.76
100	0.736	449.38
101	0.737	441.76
102	0.739	447.96
103	0.74	442.84
104	0.741	438.44
105	0.743	436.76
106	0.744	441.74
107	0.746	439.06
108	0.747	442.32
109	0.748	439.52
110	0.75	443.78
111	0.751	438.52
112	0.752	441.26
113	0.754	443.52
114	0.755	444.82
115	0.756	445.36
116	0.758	450.92
117	0.759	445.16
118	0.76	450.5
119	0.762	453.92
120	0.763	459.52
121	0.764	463.1
122	0.766	462.78
123	0.767	462.36
124	0.769	460
125	0.77	458.06
126	0.771	454.66
127	0.773	452.96
128	0.774	451.46
129	0.775	446.88
130	0.777	447.76
131	0.778	451.58
132	0.779	455.72
133	0.781	456.36
134	0.782	452.78
135	0.783	459.58
136	0.785	458.84
137	0.786	463.92
138	0.787	464.8
139	0.789	463.12
140	0.79	460
141	0.791	455.62
142	0.793	456.92
143	0.794	460.38
144	0.796	463.9
145	0.797	460.42
146	0.798	454.72
147	0.8	456.46
148	0.801	458.3
149	0.802	460.1
150	0.804	462.48
151	0.805	461.32
152	0.806	455.88
153	0.808	450.98
154	0.809	453.02
155	0.81	452.34
156	0.812	450.62
157	0.813	448.2
158	0.814	448.92
159	0.816	448.9
160	0.817	451.5
161	0.819	455.3
162	0.82	457.48
163	0.821	455.26
164	0.823	455.3
165	0.824	459.86
166	0.825	456.18
167	0.827	454.54
168	0.828	451.56
169	0.829	449.48
170	0.831	453.26
171	0.832	451.46
172	0.833	454.68
173	0.835	454.08
174	0.836	454.04
175	0.837	454.78
176	0.839	449.86
177	0.84	448.2
178	0.841	445.86
179	0.843	443.02
180	0.844	441.12
181	0.846	436.3
182	0.847	434.94
183	0.848	425.52
184	0.85	424.82
185	0.851	426.38
186	0.852	424.98
187	0.854	427.66
188	0.855	424.86
189	0.856	423.2
190	0.858	425.16
191	0.859	428.06
192	0.86	434.72
193	0.862	438.08
194	0.863	436.46
195	0.864	436.3
196	0.866	437.36
197	0.867	439.16
198	0.868	442.72
199	0.87	443.02
200	0.871	437.74
201	0.872	438.1
202	0.874	431.64
203	0.875	433.94
204	0.877	437.24
205	0.878	432.76
206	0.879	427.98
207	0.881	427.26
208	0.882	424.2
209	0.883	432.14
210	0.885	427.9
211	0.886	432.24
212	0.887	429.98
213	0.889	426.56
214	0.89	425.56
215	0.891	431.76
216	0.893	431
217	0.894	438.92
218	0.896	429.98
219	0.897	428.58
220	0.898	431.18
221	0.9	433.28
222	0.901	430.12
223	0.902	426.28
224	0.904	414.12
225	0.905	409.2
226	0.906	402.18
227	0.908	408.18
228	0.909	412.4
229	0.91	408.28
230	0.912	410.44
231	0.913	412.32
232	0.914	419.24
233	0.916	425.68
234	0.917	433.4
235	0.918	436.32
236	0.92	433.52
237	0.921	428.96
238	0.922	428.7
239	0.924	422.92
240	0.925	428.56
241	0.927	428.88
242	0.928	434.8
243	0.929	435.06
244	0.931	436.5
245	0.932	432.86
246	0.933	435
247	0.935	433.16
248	0.936	436.34
249	0.937	427.48
250	0.939	424.2
251	0.94	414.24
252	0.941	405.7
253	0.943	400.74
254	0.944	402.72
255	0.946	398.78
256	0.947	399.7
257	0.948	394.08
258	0.95	394.94
259	0.951	390.5
260	0.952	396.48
261	0.954	399.02
262	0.955	402.92
263	0.956	401.42
264	0.958	399.86
265	0.959	397.32
266	0.96	402.14
267	0.962	402.28
268	0.963	408.04
269	0.964	406.46
270	0.966	407.06
271	0.967	402.32
272	0.968	405.52
273	0.97	407.72
274	0.971	411.94
275	0.972	410.6
276	0.974	410
277	0.975	411.5
278	0.977	404.58
279	0.978	400.52
280	0.979	399.3
281	0.981	392.18
282	0.982	389.3
283	0.983	384.44
284	0.985	381.86
285	0.986	381.48
286	0.987	373.54
287	0.989	379.38
288	0.99	382.14
289	0.991	380.92
290	0.993	384.58
291	0.994	392.96
292	0.995	387.3
293	0.997	388.5
294	0.998	391.98
295	0.999	389.34
296	1.001	388.98
297	1.002	384.42
298	1.004	383.54
299	1.005	383.66
300	1.006	377.98
301	1.008	385
302	1.009	387.66
303	1.01	385.7
304	1.012	393.96
305	1.013	392.86
306	1.014	395.58
307	1.016	397.72
308	1.017	401.14
309	1.018	397.38
310	1.02	393.6
311	1.021	387.92
312	1.022	385
313	1.024	380.52
314	1.025	375.68
315	1.027	373.1
316	1.028	376.78
317	1.029	370.6
318	1.031	368.3
319	1.032	372.76
320	1.033	381.44
321	1.035	382.52
322	1.036	383.74
323	1.037	392.54
324	1.039	392.64
325	1.04	390
326	1.041	395.48
327	1.043	399.5
328	1.044	399.18
329	1.045	392.74
330	1.047	390.92
331	1.048	387.42
332	1.049	383.3
333	1.051	388.4
334	1.052	381.24
335	1.053	378.58
336	1.055	376.72
337	1.056	372.4
338	1.058	371.54
339	1.059	374.24
340	1.06	377.76
341	1.062	375.1
342	1.063	370.74
343	1.064	376.42
344	1.066	378.92
345	1.067	378.74
346	1.068	380.58
347	1.07	380.98
348	1.071	382.72
349	1.072	379.7
350	1.074	379.08
351	1.075	380.26
352	1.077	381.44
353	1.078	373.12
354	1.079	365.04
355	1.081	365.98
356	1.082	365.46
357	1.083	361
358	1.085	366
359	1.086	371.82
360	1.087	368.36
361	1.089	367.26
362	1.09	369.86
363	1.091	382.6
364	1.093	385.32
365	1.094	385.24
366	1.095	390.42
367	1.097	386.46
368	1.098	379.18
369	1.099	386.06
370	1.101	384.62
371	1.102	386.06
372	1.103	379.48
373	1.105	378.66
374	1.106	378.06
375	1.108	371.44
376	1.109	376.04
377	1.11	382.98
378	1.112	375.86
379	1.113	380.18
380	1.114	379.28
381	1.116	376.54
382	1.117	375.96
383	1.118	375.86
384	1.12	381.7
385	1.121	378.18
386	1.122	375.78
387	1.124	378.32
388	1.125	376.52
389	1.126	377.72
390	1.128	385.04
391	1.129	377.88
392	1.13	372.36
393	1.132	367.52
394	1.133	367.1
395	1.135	361.74
396	1.136	365.82
397	1.137	363.64
398	1.139	362.18
399	1.14	359.64
400	1.141	365.62
401	1.143	374.3
402	1.144	377.16
403	1.145	376.64
404	1.147	377.78
405	1.148	373.46
406	1.149	372.96
407	1.151	374.54
408	1.152	374.64
409	1.153	373.68
410	1.155	367.7
411	1.156	368.2
412	1.158	367.78
413	1.159	367.52
414	1.16	368.44
415	1.162	369.68
416	1.163	377.16
417	1.164	380.06
418	1.166	383.72
419	1.167	397.24
420	1.168	399.88
421	1.17	403.84
422	1.171	416.54
423	1.172	425.42
424	1.174	438.36
425	1.175	446.06
426	1.176	455.76
427	1.178	463.64
428	1.179	466.22
429	1.18	477.32
430	1.182	491.66
431	1.183	496.04
432	1.185	501.66
433	1.186	502.4
434	1.187	501.42
435	1.189	496.14
436	1.19	490.56
437	1.191	486.76
438	1.193	477.86
439	1.194	465.26
440	1.195	456.68
441	1.197	446.4
442	1.198	436.58
443	1.199	423.06
444	1.201	418.68
445	1.202	415.12
446	1.203	409.94
447	1.205	404.14
448	1.206	404.86
449	1.208	402.06
450	1.209	403.96
451	1.21	399.42
452	1.212	396.44
453	1.213	391.32
454	1.214	387.44
455	1.216	379.36
456	1.217	373.34
457	1.218	366.56
458	1.22	359.2
459	1.221	354.86
460	1.222	356.56
461	1.224	351.6
462	1.225	347.74
463	1.226	344.26
464	1.228	344.46
465	1.229	348.04
466	1.23	345.82
467	1.232	348.3
468	1.233	346.7
469	1.235	336.34
470	1.236	343.38
471	1.237	351.84
472	1.239	351.5
473	1.24	355.66
474	1.241	351.92
475	1.243	352.06
476	1.244	352.78
477	1.245	344.38
478	1.247	356.12
479	1.248	354.38
480	1.249	346.48
481	1.251	348.92
482	1.252	347.36
483	1.253	351.22
484	1.255	348.86
485	1.256	345.72
486	1.257	347.78
487	1.259	341.54
488	1.26	337.78
489	1.261	339.72
490	1.263	339.04
491	1.264	336.22
492	1.266	333.06
493	1.267	336.92
494	1.268	339.36
495	1.27	338.26
496	1.271	338.2
497	1.272	341.66
498	1.274	342.54
499	1.275	340.72
500	1.276	342.24
501	1.278	336.8
502	1.279	334.54
503	1.28	337.46
504	1.282	342.72
505	1.283	340.34
506	1.285	339.24
507	1.286	339.84
508	1.287	343.16
509	1.289	341.2
510	1.29	346.6
511	1.291	343.06
512	1.293	343.06
513	1.294	343.08
514	1.295	345.12
515	1.297	345.04
516	1.298	341.86
517	1.299	338.14
518	1.301	334.16
519	1.302	333.12
520	1.303	335.44
521	1.305	330.94
522	1.306	326.72
523	1.307	325.58
524	1.309	318.26
525	1.31	320.22
526	1.311	322.74
527	1.313	323.88
528	1.314	323.32
529	1.316	322.24
530	1.317	321.98
531	1.318	326.66
532	1.32	328.28
533	1.321	338.84
534	1.322	342.02
535	1.324	338.66
536	1.325	345.04
537	1.326	346.88
538	1.328	345.2
539	1.329	340.56
540	1.33	339.04
541	1.332	336.94
542	1.333	331.02
543	1.334	324.74
544	1.336	325.54
545	1.337	318.14
546	1.338	319.46
547	1.34	322.22
548	1.341	324.16
549	1.343	322.12
550	1.344	322.72
551	1.345	318.44
552	1.347	317.86
553	1.348	316.48
554	1.349	316.3
555	1.351	314.02
556	1.352	313.06
557	1.353	319.12
558	1.355	318.82
559	1.356	316.68
560	1.357	320.28
561	1.359	323.9
562	1.36	327.54
563	1.361	330.96
564	1.363	328.3
565	1.364	329.26
566	1.366	322.24
567	1.367	320.74
568	1.368	325.42
569	1.37	327.94
570	1.371	326.1
571	1.372	325.28
572	1.374	322.1
573	1.375	322.9
574	1.376	324.14
575	1.378	323.88
576	1.379	321.02
577	1.38	316.1
578	1.382	318.4
579	1.383	319.12
580	1.384	315.86
581	1.386	319.98
582	1.387	319.48
583	1.388	316.48
584	1.39	315.72
585	1.391	316.36
586	1.393	315.24
587	1.394	312.2
588	1.395	309.56
589	1.397	310.12
590	1.398	305.44
591	1.399	308.66
592	1.401	309.68
593	1.402	309.6
594	1.403	311.02
595	1.405	310.02
596	1.406	311.96
597	1.407	308.6
598	1.409	308.18
599	1.41	313.56
600	1.411	315.66
601	1.413	316
602	1.414	317.58
603	1.416	320.72
604	1.417	328.66
605	1.418	325.8
606	1.42	327.92
607	1.421	330.56
608	1.422	326.78
609	1.424	323.24
610	1.425	320.58
611	1.426	316
612	1.428	315.7
613	1.429	310
614	1.43	309.88
615	1.432	315.4
616	1.433	309.8
617	1.434	310.68
618	1.436	312.72
619	1.437	314.4
620	1.438	317.24
621	1.44	311.82
622	1.441	310.12
623	1.442	309.76
624	1.444	305.28
625	1.445	303.82
626	1.447	299.86
627	1.448	296.16
628	1.449	291.7
629	1.451	291.52
630	1.452	293.94
631	1.453	295.14
632	1.455	294.66
633	1.456	295.04
634	1.457	298.38
635	1.459	306.18
636	1.46	304.14
637	1.461	303.88
638	1.463	306.4
639	1.464	304.08
640	1.465	299.78
641	1.467	299.14
642	1.468	300.06
643	1.469	305.12
644	1.471	298.66
645	1.472	304.18
646	1.474	306.6
647	1.475	305.6
648	1.476	308.76
649	1.478	308.42
650	1.479	308.76
651	1.48	310.74
652	1.482	307.88
653	1.483	311.52
654	1.484	310.32
655	1.486	313.12
656	1.487	313.12
657	1.488	310.3
658	1.49	314.26
659	1.491	311.2
660	1.492	305.3
661	1.494	300.32
662	1.495	296.16
663	1.497	298.62
664	1.498	295.7
665	1.499	296.38
666	1.501	295.18
667	1.502	295.84
668	1.503	298.04
669	1.505	299.26
670	1.506	299.18
671	1.507	298.76
672	1.509	293.56
673	1.51	294.76
674	1.511	291.22
675	1.513	295.54
676	1.514	293.52
677	1.515	294.22
678	1.517	292.88
679	1.518	295.7
680	1.519	298.1
681	1.521	300.96
682	1.522	297.2
683	1.524	298.62
684	1.525	298.34
685	1.526	302.04
686	1.528	301.62
687	1.529	303.58
688	1.53	306.28
689	1.532	309.96
690	1.533	310.9
691	1.534	313.94
692	1.536	313.68
693	1.537	313.96
694	1.538	314
695	1.54	310.66
696	1.541	308.38
697	1.542	307.42
698	1.544	306.16
699	1.545	301.16
700	1.547	298.4
701	1.548	301.66
702	1.549	298.9
703	1.551	292.9
704	1.552	298.5
705	1.553	299.66
706	1.555	299.66
707	1.556	296.94
708	1.557	299.4
709	1.559	302.88
710	1.56	303.14
711	1.561	305.48
712	1.563	310.56
713	1.564	309.24
714	1.565	308.58
715	1.567	305.38
716	1.568	306.14
717	1.569	305.16
718	1.571	302.4
719	1.572	297.84
720	1.574	293.86
721	1.575	293.22
722	1.576	288.44
723	1.578	290.06
724	1.579	289.12
725	1.58	286.6
726	1.582	285.26
727	1.583	288.78
728	1.584	288.54
729	1.586	288.4
730	1.587	288.78
731	1.588	293.16
732	1.59	292.52
733	1.591	295.2
734	1.592	294.58
735	1.594	305.44
736	1.595	290.92
737	1.596	303
738	1.598	280.1
739	1.599	261.1

## Sheet: Sheet9
+ESI MRM Frag=90.0V CID@20.0 (127.0 -> 43.1) 006_A3_2-r003.d
Index	X	Y
0	0.601	42.18
1	0.602	42.24
2	0.604	42.3
3	0.605	42.26
4	0.606	62.92
5	0.608	55.8
6	0.609	48.64
7	0.611	42.3
8	0.612	42.32
9	0.613	42.32
10	0.615	42.32
11	0.616	42.34
12	0.617	42.32
13	0.619	42.3
14	0.62	43.56
15	0.621	45.72
16	0.623	49
17	0.624	52.78
18	0.625	57.22
19	0.627	62.52
20	0.628	70.88
21	0.629	82.18
22	0.631	94.88
23	0.632	105.68
24	0.633	117.68
25	0.635	129.6
26	0.636	140.48
27	0.638	155.08
28	0.639	166.88
29	0.64	180.5
30	0.642	187.02
31	0.643	196.88
32	0.644	209.74
33	0.646	222.34
34	0.647	227.58
35	0.648	237.14
36	0.65	245.82
37	0.651	251.98
38	0.652	254.36
39	0.654	265.4
40	0.655	270.76
41	0.656	272.38
42	0.658	278.42
43	0.659	288.78
44	0.66	297
45	0.662	301.98
46	0.663	312.88
47	0.665	322.62
48	0.666	327.98
49	0.667	338.06
50	0.669	347.58
51	0.67	344.84
52	0.671	347.92
53	0.673	352.56
54	0.674	358.02
55	0.675	362.14
56	0.677	367.68
57	0.678	371.1
58	0.679	374
59	0.681	374.84
60	0.682	384.48
61	0.683	393.3
62	0.685	392.58
63	0.686	394.42
64	0.688	399.24
65	0.689	397.74
66	0.69	405.18
67	0.692	405.22
68	0.693	409.18
69	0.694	413.72
70	0.696	409.96
71	0.697	415.5
72	0.698	414.78
73	0.7	410.7
74	0.701	412.5
75	0.702	414.56
76	0.704	419
77	0.705	420.08
78	0.706	417.92
79	0.708	427.06
80	0.709	420
81	0.71	423.14
82	0.712	426.18
83	0.713	428.58
84	0.714	428.34
85	0.716	423.68
86	0.717	423.5
87	0.719	421.32
88	0.72	418.58
89	0.721	432.56
90	0.723	430.8
91	0.724	426.46
92	0.725	428.42
93	0.727	421.62
94	0.728	424.72
95	0.729	428.42
96	0.731	432.32
97	0.732	429.28
98	0.733	424.54
99	0.735	429.62
100	0.736	437.08
101	0.737	439.6
102	0.739	440.88
103	0.74	436.16
104	0.741	429.94
105	0.743	430.76
106	0.744	432.62
107	0.746	432.88
108	0.747	431.84
109	0.748	424.48
110	0.75	421.24
111	0.751	430.44
112	0.752	435.38
113	0.754	445.28
114	0.755	438.62
115	0.756	436.4
116	0.758	436.36
117	0.759	438.14
118	0.76	441.06
119	0.762	441.68
120	0.763	433.44
121	0.764	436.08
122	0.766	428.06
123	0.767	431.16
124	0.769	435.26
125	0.77	435.7
126	0.771	433.34
127	0.773	435.26
128	0.774	430.92
129	0.775	433.32
130	0.777	428.22
131	0.778	434.08
132	0.779	440.32
133	0.781	436.3
134	0.782	439.42
135	0.783	439.22
136	0.785	441.98
137	0.786	448.32
138	0.787	449.32
139	0.789	454.32
140	0.79	447.4
141	0.791	445.44
142	0.793	449.24
143	0.794	442.3
144	0.796	439.42
145	0.797	441.42
146	0.798	439.92
147	0.8	440.48
148	0.801	440.22
149	0.802	448.06
150	0.804	448.12
151	0.805	450.16
152	0.806	454.72
153	0.808	458.12
154	0.809	453.34
155	0.81	452.7
156	0.812	450.4
157	0.813	448.88
158	0.814	446.6
159	0.816	447.2
160	0.817	444.48
161	0.819	442.2
162	0.82	440.72
163	0.821	441.1
164	0.823	442.98
165	0.824	442.02
166	0.825	441.06
167	0.827	436.86
168	0.828	438.9
169	0.829	435.86
170	0.831	441.74
171	0.832	444.02
172	0.833	442.34
173	0.835	439.52
174	0.836	440.34
175	0.837	445.62
176	0.839	446.62
177	0.84	445.98
178	0.841	449.44
179	0.843	444.7
180	0.844	447.7
181	0.846	448.66
182	0.847	452.08
183	0.848	452.82
184	0.85	448.5
185	0.851	448.3
186	0.852	443.86
187	0.854	447.54
188	0.855	446.34
189	0.856	439.64
190	0.858	434.8
191	0.859	427.06
192	0.86	424.26
193	0.862	426.02
194	0.863	430.04
195	0.864	431.5
196	0.866	420.24
197	0.867	415.2
198	0.868	415.98
199	0.87	421.24
200	0.871	426.74
201	0.872	426.42
202	0.874	425.28
203	0.875	421.5
204	0.877	417.08
205	0.878	423.98
206	0.879	429.96
207	0.881	432.06
208	0.882	426.04
209	0.883	425.66
210	0.885	428.08
211	0.886	422.44
212	0.887	421.8
213	0.889	423.82
214	0.89	421.66
215	0.891	421.48
216	0.893	419.5
217	0.894	425.62
218	0.896	416.64
219	0.897	411.06
220	0.898	412.04
221	0.9	414.12
222	0.901	414.72
223	0.902	408.16
224	0.904	404.54
225	0.905	401.9
226	0.906	397.42
227	0.908	399.08
228	0.909	398.56
229	0.91	400.62
230	0.912	397.42
231	0.913	394.5
232	0.914	395.66
233	0.916	395.16
234	0.917	395.34
235	0.918	401
236	0.92	406.38
237	0.921	401.08
238	0.922	398.28
239	0.924	396.48
240	0.925	396.26
241	0.927	398.96
242	0.928	399.5
243	0.929	401.36
244	0.931	402.68
245	0.932	401.16
246	0.933	411.28
247	0.935	411.08
248	0.936	413.66
249	0.937	413.94
250	0.939	414.22
251	0.94	410.82
252	0.941	405.74
253	0.943	398.72
254	0.944	401.78
255	0.945	394.66
256	0.947	388.62
257	0.948	388.06
258	0.95	388.02
259	0.951	388.68
260	0.952	393.24
261	0.954	392.76
262	0.955	397.02
263	0.956	392.46
264	0.958	399.26
265	0.959	409
266	0.96	405.54
267	0.962	408.08
268	0.963	405.78
269	0.964	403.52
270	0.966	404.74
271	0.967	402
272	0.968	404.6
273	0.97	400.24
274	0.971	394.54
275	0.972	399.08
276	0.974	397.78
277	0.975	399.98
278	0.977	397.66
279	0.978	397.44
280	0.979	398.6
281	0.981	390.02
282	0.982	391.74
283	0.983	392.56
284	0.985	390.76
285	0.986	388.52
286	0.987	392.12
287	0.989	394.32
288	0.99	392.22
289	0.991	384.56
290	0.993	394.22
291	0.994	395.06
292	0.995	391.88
293	0.997	393
294	0.998	392.72
295	0.999	387.1
296	1.001	388.56
297	1.002	395.28
298	1.004	399.36
299	1.005	393.28
300	1.006	391.82
301	1.008	397.98
302	1.009	392.82
303	1.01	397.34
304	1.012	402.18
305	1.013	401.64
306	1.014	398.5
307	1.016	403.58
308	1.017	408.4
309	1.018	409.08
310	1.02	401.28
311	1.021	404.02
312	1.022	399.24
313	1.024	391.84
314	1.025	390.52
315	1.027	383.38
316	1.028	380.94
317	1.029	379.58
318	1.031	374.2
319	1.032	378.42
320	1.033	381
321	1.035	381.5
322	1.036	388.34
323	1.037	387.06
324	1.039	397
325	1.04	395.58
326	1.041	392.08
327	1.043	394.34
328	1.044	393.38
329	1.045	391.46
330	1.047	389.96
331	1.048	378.68
332	1.049	378.14
333	1.051	370.46
334	1.052	368.74
335	1.053	368.36
336	1.055	370.64
337	1.056	370.74
338	1.058	362.78
339	1.059	362.26
340	1.06	363.98
341	1.062	367.48
342	1.063	371.12
343	1.064	367.8
344	1.066	364.88
345	1.067	364.28
346	1.068	366.12
347	1.07	370.38
348	1.071	369.1
349	1.072	373.96
350	1.074	373.9
351	1.075	373.52
352	1.077	376.04
353	1.078	379.22
354	1.079	373.22
355	1.081	367.96
356	1.082	367.08
357	1.083	367.58
358	1.085	366.4
359	1.086	364.66
360	1.087	361.56
361	1.089	365.12
362	1.09	365.42
363	1.091	367.34
364	1.093	370.66
365	1.094	371.66
366	1.095	372.62
367	1.097	372
368	1.098	368.7
369	1.099	372
370	1.101	364.48
371	1.102	362
372	1.103	363.7
373	1.105	358.7
374	1.106	360.32
375	1.108	361.98
376	1.109	358.46
377	1.11	357.3
378	1.112	352.74
379	1.113	356.88
380	1.114	360.48
381	1.116	363.4
382	1.117	363.36
383	1.118	362.4
384	1.12	359.62
385	1.121	368.5
386	1.122	369.12
387	1.124	371.74
388	1.125	373
389	1.126	371.32
390	1.128	367.28
391	1.129	371.46
392	1.13	369.48
393	1.132	368.5
394	1.133	359.62
395	1.135	362.52
396	1.136	361.04
397	1.137	358.94
398	1.139	358.4
399	1.14	358.84
400	1.141	354.04
401	1.143	354.42
402	1.144	359.36
403	1.145	362.5
404	1.147	359.04
405	1.148	358.78
406	1.149	356.76
407	1.151	356.42
408	1.152	354.94
409	1.153	355.1
410	1.155	356.78
411	1.156	352.34
412	1.158	346.58
413	1.159	345.66
414	1.16	345.56
415	1.162	352.02
416	1.163	355.96
417	1.164	361.56
418	1.166	371.88
419	1.167	374.94
420	1.168	378.72
421	1.17	391.98
422	1.171	405.66
423	1.172	419.44
424	1.174	432
425	1.175	442.96
426	1.176	449.6
427	1.178	452.5
428	1.179	462.08
429	1.18	475.86
430	1.182	481.4
431	1.183	488.2
432	1.185	488.44
433	1.186	483.28
434	1.187	477.56
435	1.189	480.86
436	1.19	482.68
437	1.191	476.8
438	1.193	473.86
439	1.194	465.12
440	1.195	458.36
441	1.197	450.8
442	1.198	444.52
443	1.199	440
444	1.201	427.28
445	1.202	415.24
446	1.203	410.48
447	1.205	397.74
448	1.206	394.86
449	1.207	385
450	1.209	382.8
451	1.21	379.5
452	1.212	369.74
453	1.213	367.9
454	1.214	371.24
455	1.216	371.7
456	1.217	372.26
457	1.218	370.44
458	1.22	364.44
459	1.221	360.16
460	1.222	358.66
461	1.224	362.14
462	1.225	360.64
463	1.226	356.74
464	1.228	349.84
465	1.229	341.44
466	1.23	340.28
467	1.232	345.56
468	1.233	346.02
469	1.235	339.26
470	1.236	338.92
471	1.237	342.22
472	1.239	340.58
473	1.24	339.9
474	1.241	345.74
475	1.243	342.7
476	1.244	340.34
477	1.245	343.48
478	1.247	346.7
479	1.248	342.44
480	1.249	338.02
481	1.251	341.44
482	1.252	339.2
483	1.253	338.2
484	1.255	343.56
485	1.256	346.84
486	1.257	345.76
487	1.259	341.76
488	1.26	348.18
489	1.261	350.32
490	1.263	348
491	1.264	356.08
492	1.266	355.88
493	1.267	349.4
494	1.268	342.54
495	1.27	339.62
496	1.271	343.4
497	1.272	338.2
498	1.274	330.94
499	1.275	330.1
500	1.276	323.72
501	1.278	321.02
502	1.279	323.24
503	1.28	326.7
504	1.282	324.9
505	1.283	326.78
506	1.284	329.02
507	1.286	336.12
508	1.287	339.48
509	1.289	339.1
510	1.29	337.64
511	1.291	337.7
512	1.293	338.12
513	1.294	338.96
514	1.295	335.98
515	1.297	333
516	1.298	329
517	1.299	324.2
518	1.301	326
519	1.302	328.92
520	1.303	326.8
521	1.305	324.04
522	1.306	325.58
523	1.307	325.5
524	1.309	328.96
525	1.31	328.98
526	1.311	328.74
527	1.313	324.42
528	1.314	319.82
529	1.316	319.12
530	1.317	320.78
531	1.318	316.48
532	1.32	317.6
533	1.321	313.7
534	1.322	312.56
535	1.324	312.68
536	1.325	315.26
537	1.326	317.62
538	1.328	322.72
539	1.329	320.58
540	1.33	320.46
541	1.332	322.62
542	1.333	325.26
543	1.334	328.06
544	1.336	323.48
545	1.337	320.62
546	1.338	321.8
547	1.34	313.4
548	1.341	314.62
549	1.343	315.24
550	1.344	310.44
551	1.345	306.74
552	1.347	304.62
553	1.348	308.44
554	1.349	311.66
555	1.351	307.82
556	1.352	304.1
557	1.353	303.52
558	1.355	303.82
559	1.356	305.2
560	1.357	305.22
561	1.359	309.9
562	1.36	309
563	1.361	308.24
564	1.363	311.28
565	1.364	318.68
566	1.366	318.54
567	1.367	318.58
568	1.368	320.94
569	1.37	319.96
570	1.371	315.02
571	1.372	315.38
572	1.374	321.94
573	1.375	321.06
574	1.376	320.02
575	1.378	317.82
576	1.379	318.28
577	1.38	315.06
578	1.382	319.74
579	1.383	320.96
580	1.384	321.78
581	1.386	312.88
582	1.387	310.72
583	1.388	309.88
584	1.39	308.72
585	1.391	303.2
586	1.392	304.18
587	1.394	301.64
588	1.395	305.06
589	1.397	301.48
590	1.398	303.18
591	1.399	301.44
592	1.401	304.36
593	1.402	311.94
594	1.403	318.06
595	1.405	317.78
596	1.406	321.76
597	1.407	321.98
598	1.409	321.5
599	1.41	320.46
600	1.411	324.82
601	1.413	320.3
602	1.414	317.88
603	1.416	315.16
604	1.417	317.3
605	1.418	311.26
606	1.42	309.86
607	1.421	315.44
608	1.422	315.76
609	1.424	317.36
610	1.425	315.66
611	1.426	311.68
612	1.428	312.4
613	1.429	305.92
614	1.43	307.12
615	1.432	304.02
616	1.433	303.32
617	1.434	306.18
618	1.436	302.96
619	1.437	310.02
620	1.438	309.36
621	1.44	307.98
622	1.441	308.32
623	1.442	312.28
624	1.444	312.58
625	1.445	308.44
626	1.447	305.5
627	1.448	306.74
628	1.449	308.84
629	1.451	311.42
630	1.452	314.76
631	1.453	316.64
632	1.455	307.78
633	1.456	306.04
634	1.457	310.34
635	1.459	315.66
636	1.46	317.12
637	1.461	311.38
638	1.463	308.28
639	1.464	306.54
640	1.465	307.64
641	1.467	313.68
642	1.468	314.52
643	1.469	309.88
644	1.471	304.82
645	1.472	302.1
646	1.474	302.68
647	1.475	302.84
648	1.476	299.5
649	1.478	298.12
650	1.479	297.14
651	1.48	298.38
652	1.482	302.18
653	1.483	304.06
654	1.484	303.5
655	1.486	303.34
656	1.487	305.4
657	1.488	306.44
658	1.49	311.6
659	1.491	313.06
660	1.492	309.5
661	1.494	309.74
662	1.495	308.76
663	1.497	304.62
664	1.498	304.68
665	1.499	299.76
666	1.501	303.82
667	1.502	301.76
668	1.503	297.88
669	1.505	296.68
670	1.506	290.62
671	1.507	287.94
672	1.509	292.98
673	1.51	294.54
674	1.511	296.6
675	1.513	295.1
676	1.514	292.72
677	1.515	294.14
678	1.517	297.1
679	1.518	300.66
680	1.519	300.42
681	1.521	295.14
682	1.522	298.9
683	1.524	297.46
684	1.525	294.74
685	1.526	293.94
686	1.528	294.9
687	1.529	292.82
688	1.53	291.16
689	1.532	292.92
690	1.533	296.2
691	1.534	290.44
692	1.536	293.72
693	1.537	293.98
694	1.538	290.7
695	1.54	290.42
696	1.541	292.28
697	1.542	294.08
698	1.544	292.62
699	1.545	292.88
700	1.547	295.84
701	1.548	293.74
702	1.549	291.82
703	1.551	295.12
704	1.552	296.4
705	1.553	299.36
706	1.555	297.94
707	1.556	297.32
708	1.557	298.94
709	1.559	296.38
710	1.56	295.64
711	1.561	297.18
712	1.563	297.74
713	1.564	293.8
714	1.565	289.16
715	1.567	288.84
716	1.568	288.72
717	1.569	286.32
718	1.571	288
719	1.572	291.82
720	1.574	291.16
721	1.575	289.14
722	1.576	289.12
723	1.578	288.72
724	1.579	285.64
725	1.58	285.82
726	1.582	288.48
727	1.583	283.28
728	1.584	281.12
729	1.586	280.34
730	1.587	283
731	1.588	284.54
732	1.59	285.02
733	1.591	291.92
734	1.592	290.28
735	1.594	287.36
736	1.595	283.96
737	1.596	320.58
738	1.598	269.14
739	1.599	281.34

## Sheet: Sheet10
+ESI MRM Frag=90.0V CID@20.0 (127.0 -> 43.1) 007_A4_2-r001.d
Index	X	Y
0	0.601	42.22
1	0.602	42.26
2	0.604	42.22
3	0.605	42.22
4	0.607	62.68
5	0.608	55.44
6	0.609	48.22
7	0.611	42.24
8	0.612	42.24
9	0.613	42.24
10	0.615	42.24
11	0.616	42.24
12	0.617	42.22
13	0.619	42.22
14	0.62	43.54
15	0.621	46.2
16	0.623	49.8
17	0.624	55.16
18	0.625	61.68
19	0.627	71.18
20	0.628	79.76
21	0.63	92.98
22	0.631	107.06
23	0.632	120.02
24	0.634	137.58
25	0.635	154.06
26	0.636	171.76
27	0.638	187.02
28	0.639	199.94
29	0.64	214.92
30	0.642	225.86
31	0.643	239.66
32	0.644	252.8
33	0.646	259.58
34	0.647	268.84
35	0.648	273.7
36	0.65	280.6
37	0.651	291.92
38	0.652	301.26
39	0.654	312.8
40	0.655	315.68
41	0.656	328.42
42	0.658	342.52
43	0.659	355.34
44	0.661	364.5
45	0.662	374.22
46	0.663	382.92
47	0.665	391.06
48	0.666	397
49	0.667	406.98
50	0.669	406.26
51	0.67	405.14
52	0.671	409.28
53	0.673	412.96
54	0.674	418.7
55	0.675	418.02
56	0.677	421.82
57	0.678	420.86
58	0.68	425.1
59	0.681	433.94
60	0.682	442.06
61	0.684	438.84
62	0.685	441.24
63	0.686	439.52
64	0.688	445.38
65	0.689	446.68
66	0.69	455.38
67	0.692	458.16
68	0.693	453.2
69	0.694	449.96
70	0.696	447.3
71	0.697	449.84
72	0.698	455.94
73	0.7	459.28
74	0.701	459.42
75	0.702	456.4
76	0.704	454.66
77	0.705	462.38
78	0.706	466.94
79	0.708	469.26
80	0.709	465.8
81	0.711	461.9
82	0.712	456.34
83	0.713	458.78
84	0.715	456.28
85	0.716	460.42
86	0.717	453.74
87	0.719	452.12
88	0.72	456.44
89	0.721	464.26
90	0.723	471.48
91	0.724	466.84
92	0.725	459.92
93	0.727	459.44
94	0.728	457.2
95	0.729	462.74
96	0.731	465.14
97	0.732	467.06
98	0.733	462.94
99	0.735	454.86
100	0.736	460.7
101	0.738	461.96
102	0.739	472.78
103	0.74	469.2
104	0.742	464.78
105	0.743	458.48
106	0.744	458.46
107	0.746	455.64
108	0.747	458.06
109	0.748	460.28
110	0.75	472.36
111	0.751	473.48
112	0.752	481.32
113	0.754	483.32
114	0.755	495.18
115	0.756	495.48
116	0.758	498.22
117	0.759	500.44
118	0.761	498.9
119	0.762	489.7
120	0.763	485.78
121	0.765	481.46
122	0.766	484.32
123	0.767	479.5
124	0.769	483.32
125	0.77	484.1
126	0.771	481.4
127	0.773	484
128	0.774	487.44
129	0.775	481.12
130	0.777	481.14
131	0.778	480.3
132	0.779	475.36
133	0.781	474.46
134	0.782	474.4
135	0.783	478.84
136	0.785	473.78
137	0.786	473.2
138	0.788	480.46
139	0.789	478.54
140	0.79	473.6
141	0.792	475.36
142	0.793	475.82
143	0.794	474.74
144	0.796	470.38
145	0.797	476.96
146	0.798	476.72
147	0.8	472.98
148	0.801	476.6
149	0.802	482.68
150	0.804	480.88
151	0.805	479.06
152	0.806	480.8
153	0.808	489.02
154	0.809	485.82
155	0.811	491.36
156	0.812	494.48
157	0.813	495.28
158	0.815	496.06
159	0.816	494.02
160	0.817	490.24
161	0.819	494.74
162	0.82	489.06
163	0.821	489.2
164	0.823	482.24
165	0.824	479.24
166	0.825	473.38
167	0.827	468.46
168	0.828	467.18
169	0.829	471.12
170	0.831	467.24
171	0.832	461.6
172	0.833	458.22
173	0.835	457.16
174	0.836	455.18
175	0.837	454.02
176	0.839	454.56
177	0.84	459.12
178	0.842	456.42
179	0.843	455.28
180	0.844	457.36
181	0.846	459.72
182	0.847	459.16
183	0.848	459.94
184	0.85	460.2
185	0.851	459.26
186	0.852	454.28
187	0.854	451
188	0.855	451.58
189	0.856	452.86
190	0.858	451.92
191	0.859	451.88
192	0.86	454.26
193	0.862	455.5
194	0.863	455.08
195	0.864	461.5
196	0.866	462.04
197	0.867	459.88
198	0.869	460.84
199	0.87	458.68
200	0.871	457.32
201	0.873	455.2
202	0.874	454.86
203	0.875	460.64
204	0.877	456.78
205	0.878	457.28
206	0.879	455.58
207	0.881	454.08
208	0.882	459.5
209	0.883	461.02
210	0.885	460.56
211	0.886	461.6
212	0.887	454.74
213	0.889	455
214	0.89	452
215	0.892	450.98
216	0.893	451.64
217	0.894	445.76
218	0.896	439.64
219	0.897	433.92
220	0.898	430.94
221	0.9	429.1
222	0.901	424.96
223	0.902	425.82
224	0.904	424.44
225	0.905	422.54
226	0.906	425.24
227	0.908	425.68
228	0.909	424.1
229	0.91	422.46
230	0.912	426.08
231	0.913	424.76
232	0.914	425.24
233	0.916	425.16
234	0.917	429.18
235	0.919	426.06
236	0.92	426.5
237	0.921	426.38
238	0.923	426.64
239	0.924	423.7
240	0.925	422.14
241	0.927	425.88
242	0.928	426.36
243	0.929	418.2
244	0.931	416.14
245	0.932	415.24
246	0.933	418.78
247	0.935	419.4
248	0.936	417.38
249	0.937	419.16
250	0.939	418.06
251	0.94	421.7
252	0.942	421.08
253	0.943	421.6
254	0.944	423.7
255	0.946	422
256	0.947	417.46
257	0.948	422.92
258	0.95	422.24
259	0.951	413.7
260	0.952	405.14
261	0.954	404.46
262	0.955	401.22
263	0.956	395.7
264	0.958	393.84
265	0.959	400.92
266	0.96	397.2
267	0.962	401.16
268	0.963	402.02
269	0.964	410.76
270	0.966	416.58
271	0.967	422.14
272	0.969	426.76
273	0.97	428.78
274	0.971	421.84
275	0.973	419.02
276	0.974	420.66
277	0.975	420.46
278	0.977	413.3
279	0.978	407.42
280	0.979	405.28
281	0.981	402.88
282	0.982	399.18
283	0.983	398.2
284	0.985	393.4
285	0.986	387.54
286	0.987	389.36
287	0.989	391.48
288	0.99	389.16
289	0.991	384.18
290	0.993	386.84
291	0.994	382.34
292	0.995	383.84
293	0.997	389.92
294	0.998	389.08
295	1	385.68
296	1.001	388.06
297	1.002	392.8
298	1.004	399.78
299	1.005	394.6
300	1.006	397.6
301	1.008	401.68
302	1.009	397.16
303	1.01	397.78
304	1.012	391.96
305	1.013	385.14
306	1.014	377.06
307	1.016	369.82
308	1.017	370.72
309	1.019	375.54
310	1.02	367.36
311	1.021	370.96
312	1.023	370.02
313	1.024	382.12
314	1.025	383.56
315	1.027	389.88
316	1.028	394.22
317	1.029	397.26
318	1.031	397.1
319	1.032	401.16
320	1.033	397.04
321	1.035	399.32
322	1.036	397.38
323	1.037	395.18
324	1.039	389.36
325	1.04	387.36
326	1.041	387.78
327	1.043	385.58
328	1.044	387.72
329	1.045	387.4
330	1.047	387.44
331	1.048	383.76
332	1.05	384.72
333	1.051	388.08
334	1.052	384.42
335	1.054	377.4
336	1.055	373.64
337	1.056	372.8
338	1.058	372.48
339	1.059	369.04
340	1.06	364.8
341	1.062	368.88
342	1.063	368.26
343	1.064	371.86
344	1.066	371.7
345	1.067	373.56
346	1.069	370.02
347	1.07	371.74
348	1.071	370.76
349	1.073	374.72
350	1.074	373.72
351	1.075	373.5
352	1.077	369.8
353	1.078	375.78
354	1.079	374.6
355	1.081	371.24
356	1.082	372.1
357	1.083	374.62
358	1.085	371.42
359	1.086	371.42
360	1.087	368.44
361	1.089	369.02
362	1.09	363.9
363	1.091	367.06
364	1.093	370.84
365	1.094	364.54
366	1.095	365.8
367	1.097	366
368	1.098	359.42
369	1.1	361.14
370	1.101	359.18
371	1.102	363.36
372	1.104	361.44
373	1.105	362.68
374	1.106	371.02
375	1.108	367.16
376	1.109	368.54
377	1.11	373.82
378	1.112	375.22
379	1.113	374.92
380	1.114	369.42
381	1.116	368.32
382	1.117	366.96
383	1.118	355.86
384	1.12	353.96
385	1.121	355.18
386	1.122	352.32
387	1.124	349.92
388	1.125	353.42
389	1.127	359.66
390	1.128	356.16
391	1.129	354.86
392	1.131	365.5
393	1.132	367.58
394	1.133	360.2
395	1.135	357.02
396	1.136	359.34
397	1.137	359.86
398	1.139	357.08
399	1.14	360.58
400	1.141	361.68
401	1.143	361.34
402	1.144	359.86
403	1.145	367.24
404	1.147	372.82
405	1.148	370.14
406	1.15	369.04
407	1.151	369.9
408	1.152	378.96
409	1.154	392.28
410	1.155	403.08
411	1.156	433.54
412	1.158	480.26
413	1.159	562.1
414	1.16	696.58
415	1.162	866.7
416	1.163	1102.76
417	1.164	1397.56
418	1.166	1781.42
419	1.167	2252.12
420	1.168	2829.46
421	1.17	3449.82
422	1.171	4099.94
423	1.172	4811.6
424	1.174	5552.62
425	1.175	6273.94
426	1.177	6946.9
427	1.178	7528.64
428	1.179	8041.82
429	1.181	8404.36
430	1.182	8739.56
431	1.183	8954.7
432	1.185	9017.28
433	1.186	8962.92
434	1.187	8826.26
435	1.189	8603.56
436	1.19	8314.14
437	1.191	7954.42
438	1.193	7588.5
439	1.194	7110.24
440	1.195	6660.38
441	1.197	6187.54
442	1.198	5726.68
443	1.199	5248.4
444	1.201	4814.18
445	1.202	4393.06
446	1.204	4012.26
447	1.205	3636.74
448	1.206	3298.84
449	1.208	2972.76
450	1.209	2692.38
451	1.21	2432.82
452	1.212	2210.48
453	1.213	1996.44
454	1.214	1833
455	1.216	1660.06
456	1.217	1513.18
457	1.218	1394.24
458	1.22	1282.96
459	1.221	1189.12
460	1.222	1102.08
461	1.224	1027.02
462	1.225	958.42
463	1.226	887.58
464	1.228	836.24
465	1.229	794.78
466	1.231	757.24
467	1.232	718.28
468	1.233	686.88
469	1.235	658.22
470	1.236	633.2
471	1.237	615.72
472	1.239	602.62
473	1.24	581.7
474	1.241	559.62
475	1.243	544.7
476	1.244	541.32
477	1.245	529.46
478	1.247	519.9
479	1.248	511.38
480	1.249	497.3
481	1.251	488.02
482	1.252	487.88
483	1.253	478.1
484	1.255	464.5
485	1.256	453.18
486	1.258	445.16
487	1.259	442.28
488	1.26	437.82
489	1.262	440.72
490	1.263	428.78
491	1.264	416.28
492	1.266	416.96
493	1.267	422.12
494	1.268	419.86
495	1.27	414.86
496	1.271	410.82
497	1.272	410.42
498	1.274	404.42
499	1.275	408.42
500	1.276	407.54
501	1.278	406.24
502	1.279	397.86
503	1.281	391.54
504	1.282	388.22
505	1.283	382.54
506	1.285	378.64
507	1.286	379.36
508	1.287	373.62
509	1.289	374.16
510	1.29	364.56
511	1.291	366.24
512	1.293	366.88
513	1.294	362.66
514	1.295	361.18
515	1.297	352.36
516	1.298	355.12
517	1.299	354.62
518	1.301	353.7
519	1.302	353
520	1.303	346.82
521	1.305	344.76
522	1.306	345.72
523	1.308	348.7
524	1.309	351.88
525	1.31	345.4
526	1.312	347.86
527	1.313	346.24
528	1.314	348.14
529	1.316	344.64
530	1.317	346.6
531	1.318	342.74
532	1.32	336.26
533	1.321	337.4
534	1.322	333.04
535	1.324	328.5
536	1.325	325.94
537	1.326	327.02
538	1.328	325.38
539	1.329	319.06
540	1.33	319.88
541	1.332	323.58
542	1.333	320.94
543	1.335	320.6
544	1.336	321.2
545	1.337	324.62
546	1.339	320.86
547	1.34	325.66
548	1.341	327.04
549	1.343	326.52
550	1.344	324.42
551	1.345	323.46
552	1.347	325.9
553	1.348	324.96
554	1.349	319.52
555	1.351	320.5
556	1.352	318.62
557	1.353	319.66
558	1.355	324.42
559	1.356	320.88
560	1.358	321.76
561	1.359	323
562	1.36	324.12
563	1.362	324.18
564	1.363	325.94
565	1.364	323.08
566	1.366	321.82
567	1.367	321.32
568	1.368	326.4
569	1.37	321.04
570	1.371	316.56
571	1.372	317.26
572	1.374	320.52
573	1.375	317.84
574	1.376	324.24
575	1.378	323.88
576	1.379	321.02
577	1.38	315.28
578	1.382	322.58
579	1.383	323.52
580	1.384	318.16
581	1.386	312.42
582	1.387	311.86
583	1.389	312.66
584	1.39	312
585	1.391	310.56
586	1.393	315.48
587	1.394	312.74
588	1.395	311.72
589	1.397	313.56
590	1.398	316.42
591	1.399	311.82
592	1.401	316.18
593	1.402	317.82
594	1.403	319.14
595	1.405	319.62
596	1.406	314.4
597	1.408	313.86
598	1.409	311.68
599	1.41	312.58
600	1.412	316
601	1.413	308.5
602	1.414	304.58
603	1.416	304.74
604	1.417	302.78
605	1.418	303.7
606	1.42	307.04
607	1.421	311.26
608	1.422	310.2
609	1.424	306.6
610	1.425	307.3
611	1.426	308.44
612	1.428	308.16
613	1.429	308.68
614	1.43	310.92
615	1.432	308.48
616	1.433	306.94
617	1.434	303.58
618	1.436	305.78
619	1.437	306.6
620	1.439	306.98
621	1.44	303.56
622	1.441	304.48
623	1.443	306.6
624	1.444	302.7
625	1.445	303.52
626	1.447	305.28
627	1.448	305.38
628	1.449	306.2
629	1.451	306.76
630	1.452	309.66
631	1.453	309.24
632	1.455	311.38
633	1.456	309.62
634	1.457	310.62
635	1.459	311.08
636	1.46	314.16
637	1.461	310.58
638	1.463	314.42
639	1.464	316.68
640	1.466	316.64
641	1.467	313
642	1.468	324.14
643	1.47	323.1
644	1.471	323.64
645	1.472	318.46
646	1.474	318.84
647	1.475	313.82
648	1.476	310.18
649	1.478	306.74
650	1.479	306.52
651	1.48	298.2
652	1.482	296.92
653	1.483	295.38
654	1.484	296.66
655	1.486	299.84
656	1.487	302.02
657	1.489	302.9
658	1.49	301.04
659	1.491	294.98
660	1.493	299.54
661	1.494	299.52
662	1.495	302.52
663	1.497	298.84
664	1.498	299.52
665	1.499	301.2
666	1.501	299.8
667	1.502	303
668	1.503	311.96
669	1.505	310.82
670	1.506	312.12
671	1.507	311.5
672	1.509	318.58
673	1.51	315.7
674	1.511	312.3
675	1.513	310.12
676	1.514	307.4
677	1.516	303.14
678	1.517	297.3
679	1.518	299.36
680	1.52	297.66
681	1.521	295.42
682	1.522	295.16
683	1.524	290.4
684	1.525	294.04
685	1.526	294.88
686	1.528	292.6
687	1.529	295.06
688	1.53	293.54
689	1.532	296.82
690	1.533	294.3
691	1.534	293.8
692	1.536	300.1
693	1.537	299.44
694	1.539	295.3
695	1.54	296.22
696	1.541	297.76
697	1.543	295.8
698	1.544	293.64
699	1.545	293.7
700	1.547	292.56
701	1.548	290.36
702	1.549	292.6
703	1.551	291.7
704	1.552	295.3
705	1.553	298.6
706	1.555	298.14
707	1.556	294.36
708	1.557	292.42
709	1.559	291.92
710	1.56	292.72
711	1.561	289.64
712	1.563	290.64
713	1.564	287.98
714	1.565	284.38
715	1.567	280.52
716	1.568	284.4
717	1.57	291.78
718	1.571	291.96
719	1.572	289.54
720	1.574	287.78
721	1.575	292.22
722	1.576	291.38
723	1.578	292.52
724	1.579	296.84
725	1.58	295.58
726	1.582	290.32
727	1.583	293.9
728	1.584	294.58
729	1.586	296.26
730	1.587	295.46
731	1.588	295.56
732	1.59	296.72
733	1.591	294
734	1.592	293.7
735	1.594	287.04
736	1.595	319.88
737	1.597	277.62
738	1.598	289.18
739	1.599	307.1

[truncated: 146 more sheets: Sheet11, Sheet12, Sheet13, Sheet14, Sheet15, Sheet16, Sheet17, Sheet18, Sheet19, Sheet20, Sheet21, Sheet22, Sheet23, Sheet24, Sheet25, Sheet26, Sheet27, Sheet28, Sheet29, Sheet30 …]
