# Supplementary material for: Mapping enzyme catalysis with metabolic biosensing
Source: Nat Commun. 2021 Nov 23;12:6803. doi: 10.1038/s41467-021-27185-9 (PMC8611028; doi:10.1038/s41467-021-27185-9)
Supplement: Supplementary file 9 — Supplementary Data 6 [file 41467_2021_27185_MOESM9_ESM.xls]

## Sheet: Sheet1
+ESI TIC MRM (** -> **) 001_Blank 2.d
Index	X	Y
0	0	42.28
1	0.003	42.3
2	0.007	42.32
3	0.01	42.32
4	0.013	42.3
5	0.017	42.28
6	0.02	42.28
7	0.024	42.28
8	0.027	42.28
9	0.03	42.28
10	0.034	42.26
11	0.037	42.26
12	0.04	42.26
13	0.044	42.24
14	0.047	42.24
15	0.05	42.24
16	0.054	42.24
17	0.057	42.24
18	0.06	42.24
19	0.064	42.24
20	0.067	42.24
21	0.07	42.24
22	0.074	42.22
23	0.077	42.22
24	0.08	42.22
25	0.084	42.22
26	0.087	42.22
27	0.091	42.2
28	0.094	42.2
29	0.097	42.2
30	0.101	42.2
31	0.104	42.2
32	0.107	42.2
33	0.111	42.2
34	0.114	42.2
35	0.117	42.22
36	0.121	42.22
37	0.124	42.2
38	0.127	42.2
39	0.131	42.2
40	0.134	42.2
41	0.138	42.2
42	0.141	42.2
43	0.144	42.22
44	0.148	42.22
45	0.151	42.22
46	0.154	42.22
47	0.158	42.22
48	0.161	42.22
49	0.164	42.22
50	0.168	42.22
51	0.171	42.22
52	0.174	42.22
53	0.178	42.22
54	0.181	42.22
55	0.185	42.22
56	0.188	42.22
57	0.191	42.22
58	0.195	42.22
59	0.198	42.22
60	0.201	42.22
61	0.205	42.2
62	0.208	42.2
63	0.211	42.2
64	0.215	42.22
65	0.218	42.22
66	0.221	42.22
67	0.225	42.24
68	0.228	42.24
69	0.231	42.24
70	0.235	42.24
71	0.238	42.24
72	0.242	42.24
73	0.245	42.24
74	0.248	42.22
75	0.252	42.22
76	0.255	42.22
77	0.258	42.2
78	0.262	42.2
79	0.265	42.2
80	0.268	42.2
81	0.272	42.2
82	0.275	42.2
83	0.278	42.2
84	0.282	42.2
85	0.285	42.2
86	0.289	42.2
87	0.292	42.2
88	0.295	42.2
89	0.299	42.2
90	0.302	42.2
91	0.305	42.2
92	0.309	42.2
93	0.312	42.2
94	0.315	42.18
95	0.319	42.18
96	0.322	42.2
97	0.325	42.2
98	0.329	42.2
99	0.332	42.2
100	0.335	42.2
101	0.339	42.2
102	0.342	42.2
103	0.345	42.2
104	0.349	42.22
105	0.352	42.18
106	0.356	42.18
107	0.359	42.2
108	0.362	42.2
109	0.366	42.2
110	0.369	42.2
111	0.372	42.2
112	0.376	42.2
113	0.379	42.2
114	0.382	42.2
115	0.386	42.2
116	0.389	42.2
117	0.392	42.2
118	0.396	42.2
119	0.399	42.2
120	0.403	42.2
121	0.406	42.2
122	0.409	42.2
123	0.413	42.2
124	0.416	42.2
125	0.419	42.2
126	0.423	42.18
127	0.426	42.18
128	0.429	42.18
129	0.433	42.18
130	0.436	42.18
131	0.439	42.16
132	0.443	42.16
133	0.446	42.16
134	0.449	42.18
135	0.453	42.18
136	0.456	42.18
137	0.46	42.2
138	0.463	42.2
139	0.466	42.2
140	0.47	42.22
141	0.473	42.2
142	0.476	42.2
143	0.48	42.2
144	0.483	42.2
145	0.486	42.2
146	0.49	42.2
147	0.493	42.2
148	0.496	42.2
149	0.5	42.2
150	0.503	42.2
151	0.507	42.22
152	0.51	42.22
153	0.513	42.22
154	0.517	42.22
155	0.52	42.22
156	0.523	42.22
157	0.527	42.24
158	0.53	42.24
159	0.533	42.24
160	0.537	42.24
161	0.54	42.24
162	0.543	42.24
163	0.547	42.24
164	0.55	42.22
165	0.554	42.22
166	0.557	42.22
167	0.56	42.22
168	0.564	42.2
169	0.567	42.2
170	0.57	42.2
171	0.574	42.18
172	0.577	42.18
173	0.58	42.18
174	0.584	42.18
175	0.587	42.18
176	0.59	42.16
177	0.594	42.16
178	0.597	42.16
179	0.6	42.16
180	0.604	42.16
181	0.607	42.16
182	0.611	42.16
183	0.614	42.16
184	0.617	42.16
185	0.621	42.16
186	0.624	42.16
187	0.627	42.16
188	0.631	42.16
189	0.634	42.16
190	0.637	42.16
191	0.641	42.18
192	0.644	42.18
193	0.647	42.18
194	0.651	42.18
195	0.654	42.18
196	0.657	42.18
197	0.661	42.18
198	0.664	42.18
199	0.667	42.18
200	0.671	42.18
201	0.674	42.18
202	0.678	42.16
203	0.681	42.16
204	0.684	42.2
205	0.688	42.16
206	0.691	42.12
207	0.694	42.16
208	0.698	42.16
209	0.701	42.2
210	0.704	42.24
211	0.708	42.2
212	0.711	42.18
213	0.715	50.38
214	0.718	43.96
215	0.721	43.22
216	0.725	43.54
217	0.728	43.86
218	0.731	44.34
219	0.735	44.86
220	0.738	45.16
221	0.741	45.62
222	0.745	45.8
223	0.748	45.96
224	0.751	46.22
225	0.755	46.42
226	0.758	46.56
227	0.762	46.64
228	0.765	46.66
229	0.768	47.18
230	0.772	48.04
231	0.775	48.14
232	0.778	47.94
233	0.782	47.98
234	0.785	48.22
235	0.788	48.28
236	0.792	48.06
237	0.795	48.3
238	0.798	48.14
239	0.802	47.6
240	0.805	48.08
241	0.808	48.44
242	0.812	48.62
243	0.815	48.46
244	0.819	48.72
245	0.822	48.8
246	0.825	48.58
247	0.829	48.6
248	0.832	48.3
249	0.835	48.5
250	0.839	48.28
251	0.842	47.96
252	0.845	48.12
253	0.849	47.72
254	0.852	47.84
255	0.855	47.98
256	0.859	48.08
257	0.862	48.1
258	0.865	47.7
259	0.869	47.54
260	0.872	47.68
261	0.876	47.36
262	0.879	47.58
263	0.882	47.7
264	0.886	47.4
265	0.889	47.02
266	0.892	47.02
267	0.896	46.62
268	0.899	46.88
269	0.902	46.86
270	0.906	47.38
271	0.909	47.18
272	0.912	46.94
273	0.916	47
274	0.919	47.18
275	0.922	47.74
276	0.926	48.16
277	0.929	48.02
278	0.933	48.26
279	0.936	48.06
280	0.939	48.08
281	0.943	48.16
282	0.946	48.04
283	0.949	47.52
284	0.953	47.24
285	0.956	47.02
286	0.959	47.5
287	0.963	47.42
288	0.966	47.28
289	0.969	47.2
290	0.973	47.22
291	0.976	47.18
292	0.98	47.52
293	0.983	47.24
294	0.986	47.22
295	0.99	46.96
296	0.993	46.82
297	0.996	46.76
298	1	47
299	1.003	46.86
300	1.006	47.22
301	1.01	47.54
302	1.013	47.52
303	1.016	47.48
304	1.02	47.22
305	1.023	47.52
306	1.026	47.5
307	1.03	47.4
308	1.033	47.48
309	1.037	47.6
310	1.04	47.5
311	1.043	47.56
312	1.047	47.54
313	1.05	47.7
314	1.053	47.48
315	1.057	47.7
316	1.06	47.58
317	1.063	47.76
318	1.067	47.76
319	1.07	47.64
320	1.073	47.88
321	1.077	48.12
322	1.08	48
323	1.084	47.84
324	1.087	47.74
325	1.09	48.1
326	1.094	47.94
327	1.097	47.52
328	1.1	47.26
329	1.104	47.12
330	1.107	46.98
331	1.11	47.06
332	1.114	47.14
333	1.117	47.28
334	1.12	47.28
335	1.124	47.54
336	1.127	47.54
337	1.13	48.18
338	1.134	48.16
339	1.137	48.14
340	1.14	48.12
341	1.144	48.5
342	1.147	48.68
343	1.151	48.34
344	1.154	48.4
345	1.157	48.72
346	1.161	48.2
347	1.164	48.06
348	1.167	48.2
349	1.171	48.1
350	1.174	47.58
351	1.177	47.04
352	1.181	47.04
353	1.184	46.62
354	1.187	46.78
355	1.191	47.04
356	1.194	46.92
357	1.198	46.72
358	1.201	46.98
359	1.204	47.48
360	1.208	47.86
361	1.211	47.98
362	1.214	48.76
363	1.218	48.6
364	1.221	48.28
365	1.224	48.36
366	1.228	48.32
367	1.231	48.14
368	1.234	48.08
369	1.238	47.78
370	1.241	47.9
371	1.244	47.78
372	1.248	47.66
373	1.251	48.14
374	1.255	48.28
375	1.258	48.62
376	1.261	48.6
377	1.265	48.3
378	1.268	48.28
379	1.271	48.7
380	1.275	48.3
381	1.278	48.06
382	1.281	47.94
383	1.285	47.9
384	1.288	47.32
385	1.291	47.44
386	1.295	47.16
387	1.298	47.22
388	1.302	47.02
389	1.305	47.28
390	1.308	47.28
391	1.312	47.3
392	1.315	47.14
393	1.318	47.92
394	1.322	47.88
395	1.325	48.24
396	1.328	48.38
397	1.332	48.42
398	1.335	48.14
399	1.338	48.04
400	1.342	48.08
401	1.345	48.96
402	1.348	48.84
403	1.352	48.7
404	1.355	48.64
405	1.359	48.36
406	1.362	48.22
407	1.365	48.56
408	1.369	48.96
409	1.372	49.16
410	1.375	48.78
411	1.379	48.62
412	1.382	48.82
413	1.385	48.84
414	1.389	49.08
415	1.392	48.74
416	1.395	48.3
417	1.399	48.08
418	1.402	48.3
419	1.405	48.42
420	1.409	48.18
421	1.412	48.16
422	1.416	48.54
423	1.419	48.78
424	1.422	49.1
425	1.426	49.2
426	1.429	49.58
427	1.432	48.94
428	1.436	48.46
429	1.439	48.54
430	1.442	48.66
431	1.446	47.9
432	1.449	47.58
433	1.452	47.28
434	1.456	47.48
435	1.459	47.46
436	1.462	47.68
437	1.466	47.64
438	1.469	47.76
439	1.473	47.66
440	1.476	48
441	1.479	48.42
442	1.483	48.16
443	1.486	48.1
444	1.489	47.54
445	1.493	47.62
446	1.496	47.56
447	1.499	47.52
448	1.503	47.18
449	1.506	47.18
450	1.509	46.62
451	1.513	46.94
452	1.516	47.2
453	1.52	47.46
454	1.523	47.38
455	1.526	47.4
456	1.53	47.42
457	1.533	47.68
458	1.536	47.78
459	1.54	48.08
460	1.543	48.08
461	1.546	47.86
462	1.55	48.12
463	1.553	48.1
464	1.556	48.3
465	1.56	48.14
466	1.563	47.94
467	1.566	47.78
468	1.57	47.46
469	1.573	47.36
470	1.577	46.92
471	1.58	46.42
472	1.583	46.38
473	1.587	46.6
474	1.59	45.16
475	1.593	44.1
476	1.597	47.18
477	1.6	46.02
478	1.603	42.28
479	1.607	42.3
480	1.61	42.28
481	1.614	42.26
482	1.617	50.18
483	1.62	43.36
484	1.624	42.26
485	1.627	42.26
486	1.63	42.26
487	1.634	42.26
488	1.637	42.26
489	1.64	42.26
490	1.644	42.26
491	1.647	42.24
492	1.65	42.24
493	1.654	42.24
494	1.657	42.24
495	1.66	42.24
496	1.664	42.24
497	1.667	42.24
498	1.67	42.24
499	1.674	42.24
500	1.677	42.24
501	1.681	42.24
502	1.684	42.24
503	1.687	42.24
504	1.691	42.22
505	1.694	42.22
506	1.697	42.22
507	1.701	42.22
508	1.704	42.22
509	1.707	42.22
510	1.711	42.22
511	1.714	42.22
512	1.717	42.22
513	1.721	42.22
514	1.724	42.22
515	1.728	42.22
516	1.731	42.2
517	1.734	42.2
518	1.738	42.2
519	1.741	42.2
520	1.744	42.2
521	1.748	42.2
522	1.751	42.22
523	1.754	42.22
524	1.758	42.22
525	1.761	42.22
526	1.764	42.22
527	1.768	42.22
528	1.771	42.22
529	1.774	42.22
530	1.778	42.22
531	1.781	42.22
532	1.785	42.22
533	1.788	42.24
534	1.791	42.24
535	1.795	42.22
536	1.798	42.22
537	1.801	42.22
538	1.805	42.22
539	1.808	42.2
540	1.811	42.2
541	1.815	42.2
542	1.818	42.2
543	1.821	42.2
544	1.825	42.2
545	1.828	42.2
546	1.832	42.2
547	1.835	42.22
548	1.838	42.22
549	1.842	42.22
550	1.845	42.22
551	1.848	42.22
552	1.852	42.22
553	1.855	42.22
554	1.858	42.22
555	1.862	42.22
556	1.865	42.22
557	1.868	42.2
558	1.872	42.2
559	1.875	42.2
560	1.878	42.2
561	1.882	42.2
562	1.885	42.2
563	1.889	42.2
564	1.892	42.2
565	1.895	42.2
566	1.899	42.2
567	1.902	42.2
568	1.905	42.2
569	1.909	42.2
570	1.912	42.2
571	1.915	42.2
572	1.919	42.2
573	1.922	42.2
574	1.925	42.2
575	1.929	42.2
576	1.932	42.2
577	1.935	42.2
578	1.939	42.2
579	1.942	42.2
580	1.946	42.2
581	1.949	42.2
582	1.952	42.2
583	1.956	42.2
584	1.959	42.2
585	1.962	42.18
586	1.966	42.18
587	1.969	42.18
588	1.972	42.18
589	1.976	42.18
590	1.979	42.18
591	1.982	42.18
592	1.986	42.16
593	1.989	42.16
594	1.992	42.16
595	1.996	42.16
596	1.999	42.16
597	2.003	42.16
598	2.006	42.18
599	2.009	42.18
600	2.013	42.18
601	2.016	42.18
602	2.019	42.18
603	2.023	42.18
604	2.026	42.18
605	2.029	42.18
606	2.033	42.18
607	2.036	42.18
608	2.039	42.18
609	2.043	42.18
610	2.046	42.18
611	2.05	42.2
612	2.053	42.2
613	2.056	42.2
614	2.06	42.18
615	2.063	42.18
616	2.066	42.18
617	2.07	42.18
618	2.073	42.16
619	2.076	42.16
620	2.08	42.16
621	2.083	42.16
622	2.086	42.16
623	2.09	42.16
624	2.093	42.16
625	2.097	42.18
626	2.1	42.18
627	2.103	42.18
628	2.107	42.16
629	2.11	42.16
630	2.113	42.16
631	2.117	42.16
632	2.12	42.16
633	2.123	42.16
634	2.127	42.16
635	2.13	42.16
636	2.133	42.16
637	2.137	42.16
638	2.14	42.16
639	2.143	42.16
640	2.147	42.14
641	2.15	42.14
642	2.154	42.14
643	2.157	42.12
644	2.16	42.12
645	2.164	42.1
646	2.167	42.1
647	2.17	42.1
648	2.174	42.1
649	2.177	42.08
650	2.18	42.08
651	2.184	42.08
652	2.187	42.1
653	2.19	42.1
654	2.194	42.12
655	2.197	42.12
656	2.2	42.12
657	2.204	42.12
658	2.207	42.12
659	2.211	42.12
660	2.214	42.1
661	2.217	42.1
662	2.221	42.1
663	2.224	42.1
664	2.227	42.1
665	2.231	42.1
666	2.234	42.1
667	2.237	42.1
668	2.241	42.1
669	2.244	42.1
670	2.247	42.1
671	2.251	42.1
672	2.254	42.1
673	2.257	42.1
674	2.261	42.1
675	2.264	42.1
676	2.268	42.1
677	2.271	42.1
678	2.274	42.1
679	2.278	42.1
680	2.281	42.1
681	2.284	42.1
682	2.288	42.1
683	2.291	42.1
684	2.294	42.1
685	2.298	42.08
686	2.301	42.08
687	2.304	42.08
688	2.308	42.08
689	2.311	42.08
690	2.315	42.08
691	2.318	42.1
692	2.321	42.1
693	2.325	42.1
694	2.328	42.1
695	2.331	42.1
696	2.335	42.1
697	2.338	42.1
698	2.341	42.1
699	2.345	42.1
700	2.348	42.1
701	2.351	42.1
702	2.355	42.1
703	2.358	42.08
704	2.361	42.08
705	2.365	42.08
706	2.368	42.08
707	2.372	42.08
708	2.375	42.08
709	2.378	42.06
710	2.382	42.06
711	2.385	42.06
712	2.388	42.08
713	2.392	42.08
714	2.395	42.08
715	2.398	42.08
716	2.402	42.08
717	2.405	42.08
718	2.408	42.08
719	2.412	42.08
720	2.415	42.08
721	2.419	42.08
722	2.422	42.08
723	2.425	42.08
724	2.429	42.08
725	2.432	42.06
726	2.435	42.06
727	2.439	42.06
728	2.442	42.06
729	2.445	42.06
730	2.449	42.06
731	2.452	42.06
732	2.455	42.06
733	2.459	42.06
734	2.462	42.06
735	2.465	42.06
736	2.469	42.08
737	2.472	42.08
738	2.475	42.1
739	2.479	42.1
740	2.482	42.12
741	2.486	42.1
742	2.489	42.1
743	2.492	42.1
744	2.496	42.1
745	2.499	42.1
746	2.502	42.08
747	2.506	42.08
748	2.509	42.08
749	2.512	42.08
750	2.516	42.08
751	2.519	42.08
752	2.522	42.08
753	2.526	42.08
754	2.529	42.08
755	2.533	42.08
756	2.536	42.08
757	2.539	42.08
758	2.543	42.08
759	2.546	42.08
760	2.549	42.08
761	2.553	42.08
762	2.556	42.08
763	2.559	42.08
764	2.563	42.08
765	2.566	42.08
766	2.569	42.08
767	2.573	42.08
768	2.576	42.08
769	2.579	42.1
770	2.583	42.1
771	2.586	42.1
772	2.59	42.08
773	2.593	42.08
774	2.596	42.08
775	2.6	42.08
776	2.603	42.08
777	2.606	42.08
778	2.61	42.08
779	2.613	42.08
780	2.616	42.1
781	2.62	42.1
782	2.623	42.1
783	2.626	42.1
784	2.63	42.1
785	2.633	42.1
786	2.637	42.1
787	2.64	42.08
788	2.643	42.08
789	2.647	42.08
790	2.65	42.08
791	2.653	42.06
792	2.657	42.06
793	2.66	42.06
794	2.663	42.06
795	2.667	42.06
796	2.67	42.08
797	2.673	42.08
798	2.677	42.08
799	2.68	42.08
800	2.683	42.08
801	2.687	42.08
802	2.69	42.08
803	2.694	42.06
804	2.697	42.06
805	2.7	42.06
806	2.704	42.06
807	2.707	42.06
808	2.71	42.06
809	2.714	42.06
810	2.717	42.06
811	2.72	42.06
812	2.724	42.06
813	2.727	42.06
814	2.73	42.06
815	2.734	42.06
816	2.737	42.06
817	2.74	42.06
818	2.744	42.06
819	2.747	42.06
820	2.751	42.06
821	2.754	42.06
822	2.757	42.06
823	2.761	42.06
824	2.764	42.06
825	2.767	42.06
826	2.771	42.06
827	2.774	42.06
828	2.777	42.06
829	2.781	42.06
830	2.784	42.06
831	2.787	42.06
832	2.791	42.06
833	2.794	42.06
834	2.797	42.06
835	2.801	42.06
836	2.804	42.06
837	2.808	42.06
838	2.811	42.06
839	2.814	42.06
840	2.818	42.06
841	2.821	42.06
842	2.824	42.06
843	2.828	42.06
844	2.831	42.06
845	2.834	42.06
846	2.838	42.06
847	2.841	42.06
848	2.844	42.06
849	2.848	42.06
850	2.851	42.06
851	2.855	42.06
852	2.858	42.06
853	2.861	42.06
854	2.865	42.06
855	2.868	42.08
856	2.871	42.08
857	2.875	42.08
858	2.878	42.08
859	2.881	42.08
860	2.885	42.06
861	2.888	42.06
862	2.891	42.06
863	2.895	42.06
864	2.898	42.06
865	2.901	42.04
866	2.905	42.04
867	2.908	42.06
868	2.912	42.04
869	2.915	42.04
870	2.918	42.04
871	2.922	42.04
872	2.925	42.04
873	2.928	42.04
874	2.932	42.04
875	2.935	42.04
876	2.938	42.04
877	2.942	42.04
878	2.945	42.02
879	2.948	42.04
880	2.952	42.02
881	2.955	42.02
882	2.959	42.04
883	2.962	42.04
884	2.965	42.04
885	2.969	42.04
886	2.972	42.04
887	2.975	42.06
888	2.979	42.06
889	2.982	42.06
890	2.985	42.08
891	2.989	42.08
892	2.992	42.08
893	2.995	42.08
894	2.999	42.08
895	3.002	42.06
896	3.005	42.06
897	3.009	42.06
898	3.012	42.06
899	3.016	42.06
900	3.019	42.06
901	3.022	42.06
902	3.026	42.06
903	3.029	42.06
904	3.032	42.06
905	3.036	42.06
906	3.039	42.06
907	3.042	42.06
908	3.046	42.06
909	3.049	42.06
910	3.052	42.06
911	3.056	42.06
912	3.059	42.06
913	3.062	42.08
914	3.066	42.08
915	3.069	42.06
916	3.073	42.06
917	3.076	42.06
918	3.079	42.06
919	3.083	42.06
920	3.086	42.04
921	3.089	42.04
922	3.093	42.04
923	3.096	42.04
924	3.099	42.04
925	3.103	42.04
926	3.106	42.04
927	3.109	42.04
928	3.113	42.04
929	3.116	42.04
930	3.119	42.02
931	3.123	42.02
932	3.126	42.02
933	3.13	42.02
934	3.133	42.04
935	3.136	42.04
936	3.14	42.04
937	3.143	42.04
938	3.146	42.04
939	3.15	42.04
940	3.153	42.04
941	3.156	42.04
942	3.16	42.04
943	3.163	42.04
944	3.166	42.04
945	3.17	42.04
946	3.173	42.04
947	3.177	42.04
948	3.18	42.04
949	3.183	42.04
950	3.187	42.04
951	3.19	42.04
952	3.193	42.04
953	3.197	42.04
954	3.2	42.04
955	3.203	42.04
956	3.207	42.04
957	3.21	42.04
958	3.213	42.04
959	3.217	42.04
960	3.22	42.04
961	3.224	42.04
962	3.227	42.04
963	3.23	42.04
964	3.234	42.04
965	3.237	42.04
966	3.24	42.04
967	3.244	42.04
968	3.247	42.04
969	3.25	42.04
970	3.254	42.04
971	3.257	42.04
972	3.26	42.04
973	3.264	42.04
974	3.267	42.04
975	3.27	42.04
976	3.274	42.04
977	3.277	42.04
978	3.281	42.04
979	3.284	42.04
980	3.287	42.04
981	3.291	42.04
982	3.294	42.04
983	3.297	42.04
984	3.301	42.04
985	3.304	42.04
986	3.307	42.04
987	3.311	42.04
988	3.314	42.04
989	3.317	42.04
990	3.321	42.04
991	3.324	42.04
992	3.327	42.04
993	3.331	42.04
994	3.334	42.04
995	3.337	42.04
996	3.341	42.04
997	3.344	42.04
998	3.348	42.04
999	3.351	42.04
1000	3.354	42.04
1001	3.358	42.04
1002	3.361	42.04
1003	3.364	42.04
1004	3.368	42.04
1005	3.371	42.04
1006	3.374	42.04
1007	3.378	42.04
1008	3.381	42.04
1009	3.384	42.04
1010	3.388	42.04
1011	3.391	42.04
1012	3.395	42.06
1013	3.398	42.06
1014	3.401	42.06
1015	3.405	42.04
1016	3.408	42.04
1017	3.411	42.06
1018	3.415	42.06
1019	3.418	42.06
1020	3.421	42.06
1021	3.425	42.06
1022	3.428	42.06
1023	3.431	42.06
1024	3.435	42.08
1025	3.438	42.08
1026	3.442	42.08
1027	3.445	42.08
1028	3.448	42.08
1029	3.452	42.08
1030	3.455	42.06
1031	3.458	42.06
1032	3.462	42.06
1033	3.465	42.06
1034	3.468	42.06
1035	3.472	42.06
1036	3.475	42.06
1037	3.478	42.06
1038	3.482	42.06
1039	3.485	42.08
1040	3.488	42.08
1041	3.492	42.08
1042	3.495	42.08
1043	3.499	42.08
1044	3.502	42.08
1045	3.505	42.08
1046	3.509	42.08
1047	3.512	42.08
1048	3.515	42.06
1049	3.519	42.06
1050	3.522	42.06
1051	3.525	42.06
1052	3.529	42.06
1053	3.532	42.06
1054	3.535	42.04
1055	3.539	42.04
1056	3.542	42.04
1057	3.545	42.04
1058	3.549	42.04
1059	3.552	42.02
1060	3.556	42.02
1061	3.559	42.04
1062	3.562	42.04
1063	3.566	42.04
1064	3.569	42.06
1065	3.572	42.06
1066	3.576	42.06
1067	3.579	42.08
1068	3.582	42.08
1069	3.586	42.08
1070	3.589	42.08
1071	3.592	42.08
1072	3.596	42.08
1073	3.599	42.08
1074	3.602	42.08
1075	3.606	42.08
1076	3.609	42.08
1077	3.613	42.08
1078	3.616	42.08
1079	3.619	42.08
1080	3.623	42.08
1081	3.626	42.08
1082	3.629	42.08
1083	3.633	42.08
1084	3.636	42.1
1085	3.639	42.1
1086	3.643	42.08
1087	3.646	42.08
1088	3.649	42.08
1089	3.653	42.08
1090	3.656	42.08
1091	3.659	42.08
1092	3.663	42.08
1093	3.666	42.06
1094	3.67	42.06
1095	3.673	42.06
1096	3.676	42.06
1097	3.68	42.06
1098	3.683	42.06
1099	3.686	42.06
1100	3.69	42.08
1101	3.693	42.08
1102	3.696	42.08
1103	3.7	42.08
1104	3.703	42.08
1105	3.706	42.08
1106	3.71	42.1
1107	3.713	42.1
1108	3.717	42.1
1109	3.72	42.1
1110	3.723	42.1
1111	3.727	42.1
1112	3.73	42.1
1113	3.733	42.12
1114	3.737	42.12
1115	3.74	42.12
1116	3.743	42.1
1117	3.747	42.1
1118	3.75	42.1
1119	3.753	42.1
1120	3.757	42.1
1121	3.76	42.1
1122	3.764	42.08
1123	3.767	42.1
1124	3.77	42.08
1125	3.774	42.08
1126	3.777	42.08
1127	3.78	42.08
1128	3.784	42.08
1129	3.787	42.06
1130	3.79	42.06
1131	3.794	42.06
1132	3.797	42.06
1133	3.8	42.04
1134	3.804	42.06
1135	3.807	42.06
1136	3.81	42.06
1137	3.814	42.06
1138	3.817	42.06
1139	3.821	42.06
1140	3.824	42.08
1141	3.827	42.08
1142	3.831	42.08
1143	3.834	42.08
1144	3.837	42.1
1145	3.841	42.1
1146	3.844	42.1
1147	3.847	42.08
1148	3.851	42.08
1149	3.854	42.08
1150	3.857	42.08
1151	3.861	42.08
1152	3.864	42.08
1153	3.867	42.06
1154	3.871	42.08
1155	3.874	42.06
1156	3.878	42.08
1157	3.881	42.08
1158	3.884	42.08
1159	3.888	42.08
1160	3.891	42.08
1161	3.894	42.08
1162	3.898	42.06
1163	3.901	42.06
1164	3.904	42.06
1165	3.908	42.06
1166	3.911	42.04
1167	3.914	42.04
1168	3.918	42.04
1169	3.921	42.04
1170	3.924	42.06
1171	3.928	42.06
1172	3.931	42.06
1173	3.935	42.08
1174	3.938	42.08
1175	3.941	42.08
1176	3.945	42.08
1177	3.948	42.08
1178	3.951	42.08
1179	3.955	42.08
1180	3.958	42.08
1181	3.961	42.08
1182	3.965	42.08
1183	3.968	42.08
1184	3.971	42.08
1185	3.975	42.1
1186	3.978	42.1
1187	3.982	42.1
1188	3.985	42.08
1189	3.988	42.08
1190	3.992	42.08
1191	3.995	42.08
1192	3.998	42.08
1193	4.002	42.08
1194	4.005	42.08
1195	4.008	42.1
1196	4.012	42.1
1197	4.015	42.1
1198	4.018	42.1
1199	4.022	42.12
1200	4.025	42.12
1201	4.028	42.12
1202	4.032	42.12
1203	4.035	42.12
1204	4.039	42.1
1205	4.042	42.1
1206	4.045	42.14
1207	4.049	42.14
1208	4.052	42.12
1209	4.055	42.12
1210	4.059	42.14
1211	4.062	42.14
1212	4.065	42.12
1213	4.069	42.12
1214	4.072	42.12
1215	4.075	42.1
1216	4.079	42.1
1217	4.082	42.12
1218	4.086	42.12
1219	4.089	42.1
1220	4.092	42.12
1221	4.096	42.12
1222	4.099	42.12
1223	4.102	42.12
1224	4.106	42.12
1225	4.109	42.12
1226	4.112	42.1
1227	4.116	42.1
1228	4.119	42.1
1229	4.122	42.1
1230	4.126	42.1
1231	4.129	42.1
1232	4.132	42.1
1233	4.136	42.08
1234	4.139	42.08
1235	4.142	42.1
1236	4.146	42.1
1237	4.149	42.1
1238	4.153	42.1
1239	4.156	42.1
1240	4.159	42.1
1241	4.163	42.1
1242	4.166	42.12
1243	4.169	42.12
1244	4.173	42.12
1245	4.176	42.12
1246	4.179	42.12
1247	4.183	42.12
1248	4.186	42.12
1249	4.189	42.12
1250	4.193	42.12
1251	4.196	42.12
1252	4.2	42.12
1253	4.203	42.12
1254	4.206	42.12
1255	4.21	42.12
1256	4.213	42.12
1257	4.216	42.12
1258	4.22	42.12
1259	4.223	42.12
1260	4.226	42.12
1261	4.23	42.14
1262	4.233	42.14
1263	4.236	42.14
1264	4.24	42.14
1265	4.243	42.14
1266	4.246	42.14
1267	4.25	42.12
1268	4.253	42.12
1269	4.257	42.12
1270	4.26	42.12
1271	4.263	42.12
1272	4.267	42.12
1273	4.27	42.12
1274	4.273	42.12
1275	4.277	42.12
1276	4.28	42.12
1277	4.283	42.12
1278	4.287	42.12
1279	4.29	42.12
1280	4.293	42.12
1281	4.297	42.12
1282	4.3	42.12
1283	4.304	42.12
1284	4.307	42.12
1285	4.31	42.12
1286	4.314	42.12
1287	4.317	42.12
1288	4.32	42.12
1289	4.324	42.14
1290	4.327	42.14
1291	4.33	42.14
1292	4.334	42.14
1293	4.337	42.14
1294	4.34	42.14
1295	4.344	42.14
1296	4.347	42.14
1297	4.351	42.16
1298	4.354	42.14
1299	4.357	42.14
1300	4.361	42.14
1301	4.364	42.14
1302	4.367	42.14
1303	4.371	42.14
1304	4.374	42.14
1305	4.377	42.14
1306	4.381	42.14
1307	4.384	42.16
1308	4.387	42.16
1309	4.391	42.16
1310	4.394	42.16
1311	4.397	42.16
1312	4.401	42.16
1313	4.404	42.16
1314	4.407	42.16
1315	4.411	42.16
1316	4.414	42.16
1317	4.418	42.16
1318	4.421	42.16
1319	4.424	42.16
1320	4.428	42.16
1321	4.431	42.16
1322	4.434	42.14
1323	4.438	42.14
1324	4.441	42.14
1325	4.444	42.14
1326	4.448	42.14
1327	4.451	42.14
1328	4.454	42.14
1329	4.458	42.14
1330	4.461	42.14
1331	4.464	42.14
1332	4.468	42.14
1333	4.471	42.14
1334	4.475	42.14
1335	4.478	42.14
1336	4.481	42.14
1337	4.485	42.12
1338	4.488	42.12
1339	4.491	42.12
1340	4.495	42.12
1341	4.498	42.12
1342	4.501	42.12
1343	4.505	42.12
1344	4.508	42.12
1345	4.511	42.12
1346	4.515	42.12
1347	4.518	42.12
1348	4.522	42.12
1349	4.525	42.12
1350	4.528	42.12
1351	4.532	42.12
1352	4.535	42.1
1353	4.538	42.12
1354	4.542	42.1
1355	4.545	42.1
1356	4.548	42.1
1357	4.552	42.1
1358	4.555	42.1
1359	4.558	42.1
1360	4.562	42.1
1361	4.565	42.1
1362	4.569	42.1
1363	4.572	42.1
1364	4.575	42.1
1365	4.579	42.1
1366	4.582	42.12
1367	4.585	42.12
1368	4.589	42.12
1369	4.592	42.14
1370	4.595	42.14
1371	4.599	42.14
1372	4.602	42.14
1373	4.605	42.14
1374	4.609	42.14
1375	4.612	42.14
1376	4.615	42.14
1377	4.619	42.12
1378	4.622	42.12
1379	4.626	42.12
1380	4.629	42.12
1381	4.632	42.1
1382	4.636	42.1
1383	4.639	42.1
1384	4.642	42.08
1385	4.646	42.08
1386	4.649	42.08
1387	4.652	42.08
1388	4.656	42.08
1389	4.659	42.08
1390	4.662	42.08
1391	4.666	42.06
1392	4.669	42.08
1393	4.672	42.08
1394	4.676	42.08
1395	4.679	42.08
1396	4.683	42.08
1397	4.686	42.08
1398	4.689	42.08
1399	4.693	42.08
1400	4.696	42.08
1401	4.699	42.1
1402	4.703	42.1
1403	4.706	42.08
1404	4.709	42.08
1405	4.713	42.08
1406	4.716	42.08
1407	4.719	42.08
1408	4.723	42.08
1409	4.726	42.08
1410	4.729	42.08
1411	4.733	42.08
1412	4.736	42.08
1413	4.74	42.1
1414	4.743	42.1
1415	4.746	42.1
1416	4.75	42.1
1417	4.753	42.1
1418	4.756	42.12
1419	4.76	42.12
1420	4.763	42.12
1421	4.766	42.1
1422	4.77	42.1
1423	4.773	42.1
1424	4.776	42.1
1425	4.78	42.1
1426	4.783	42.1
1427	4.787	42.1
1428	4.79	42.1
1429	4.793	42.12
1430	4.797	42.12
1431	4.8	42.12
1432	4.803	42.12
1433	4.807	42.14
1434	4.81	42.14
1435	4.813	42.14
1436	4.817	42.14
1437	4.82	42.14
1438	4.823	42.14
1439	4.827	42.16
1440	4.83	42.16
1441	4.833	42.14
1442	4.837	42.14
1443	4.84	42.14
1444	4.844	42.14
1445	4.847	42.16
1446	4.85	42.16
1447	4.854	42.16
1448	4.857	42.16
1449	4.86	42.16
1450	4.864	42.16
1451	4.867	42.16
1452	4.87	42.16
1453	4.874	42.16
1454	4.877	42.16
1455	4.88	42.16
1456	4.884	42.16
1457	4.887	42.16
1458	4.891	42.16
1459	4.894	42.16
1460	4.897	42.16
1461	4.901	42.16
1462	4.904	42.16
1463	4.907	42.16
1464	4.911	42.14
1465	4.914	42.14
1466	4.917	42.14
1467	4.921	42.14
1468	4.924	42.16
1469	4.927	42.16
1470	4.931	42.16
1471	4.934	42.16
1472	4.938	42.18
1473	4.941	42.18
1474	4.944	42.18
1475	4.948	42.16
1476	4.951	42.16
1477	4.954	42.16
1478	4.958	42.16
1479	4.961	42.16
1480	4.964	42.16
1481	4.968	42.14
1482	4.971	42.14
1483	4.974	42.14
1484	4.978	42.14
1485	4.981	42.14
1486	4.984	42.14
1487	4.988	42.14
1488	4.991	42.14
1489	4.994	42.14
1490	4.998	42.14
1491	5.001	42.14
1492	5.004	42.14
1493	5.008	42.14
1494	5.011	42.14
1495	5.015	42.14
1496	5.018	42.16
1497	5.021	42.16
1498	5.025	42.16
1499	5.028	42.18
1500	5.031	42.16
1501	5.035	42.18
1502	5.038	42.18
1503	5.041	42.18
1504	5.045	42.18
1505	5.048	42.2
1506	5.051	42.2
1507	5.055	42.2
1508	5.058	42.2
1509	5.062	42.2
1510	5.065	42.2
1511	5.068	42.18
1512	5.072	42.18
1513	5.075	42.18
1514	5.078	42.18
1515	5.082	42.16
1516	5.085	42.18
1517	5.088	42.16
1518	5.092	42.16
1519	5.095	42.16
1520	5.098	42.16
1521	5.102	42.16
1522	5.105	42.16
1523	5.109	42.16
1524	5.112	42.16
1525	5.115	42.16
1526	5.119	42.16
1527	5.122	42.16
1528	5.125	42.16
1529	5.129	42.14
1530	5.132	42.14
1531	5.135	42.14
1532	5.139	42.14
1533	5.142	42.14
1534	5.145	42.14
1535	5.149	42.14
1536	5.152	42.14
1537	5.155	42.16
1538	5.159	42.16
1539	5.162	42.16
1540	5.166	42.16
1541	5.169	42.16
1542	5.172	42.16
1543	5.176	42.16
1544	5.179	42.14
1545	5.182	42.14
1546	5.186	42.14
1547	5.189	42.14
1548	5.192	42.12
1549	5.196	42.12
1550	5.199	42.12
1551	5.202	42.12
1552	5.206	42.14
1553	5.209	42.14
1554	5.212	42.16
1555	5.216	42.16
1556	5.219	42.16
1557	5.223	42.16
1558	5.226	42.16
1559	5.229	42.16
1560	5.233	42.16
1561	5.236	42.16
1562	5.239	42.14
1563	5.243	42.14
1564	5.246	42.14
1565	5.249	42.14
1566	5.253	42.14
1567	5.256	42.14
1568	5.259	42.14
1569	5.263	42.14
1570	5.266	42.14
1571	5.269	42.14
1572	5.273	42.14
1573	5.276	42.14
1574	5.28	42.12
1575	5.283	42.12
1576	5.286	42.12
1577	5.29	42.12
1578	5.293	42.1
1579	5.296	42.1
1580	5.3	42.1
1581	5.303	42.1
1582	5.306	42.1
1583	5.31	42.1
1584	5.313	42.1
1585	5.316	42.08
1586	5.32	42.08
1587	5.323	42.08
1588	5.327	42.08
1589	5.33	42.08
1590	5.333	42.08
1591	5.337	42.08
1592	5.34	42.08
1593	5.343	42.08
1594	5.347	42.08
1595	5.35	42.06
1596	5.353	42.06
1597	5.357	42.06
1598	5.36	42.06
1599	5.363	42.06
1600	5.367	42.06
1601	5.37	42.06
1602	5.373	42.06
1603	5.377	42.06
1604	5.38	42.06
1605	5.384	42.06
1606	5.387	42.08
1607	5.39	42.08
1608	5.394	42.08
1609	5.397	42.08
1610	5.4	42.08
1611	5.404	42.08
1612	5.407	42.08
1613	5.41	42.08
1614	5.414	42.08
1615	5.417	42.06
1616	5.42	42.06
1617	5.424	42.06
1618	5.427	42.06
1619	5.431	42.06
1620	5.434	42.06
1621	5.437	42.06
1622	5.441	42.06
1623	5.444	42.06
1624	5.447	42.06
1625	5.451	42.06
1626	5.454	42.06
1627	5.457	42.06
1628	5.461	42.06
1629	5.464	42.06
1630	5.467	42.06
1631	5.471	42.06
1632	5.474	42.06
1633	5.477	42.06
1634	5.481	42.06
1635	5.484	42.06
1636	5.488	42.08
1637	5.491	42.1
1638	5.494	42.08
1639	5.498	42.04
1640	5.501	42.02

## Sheet: Sheet2
+ESI TIC MRM (** -> **) 001_Blank 3.d
Index	X	Y
0	0	42.14
1	0.003	42.14
2	0.007	42.14
3	0.01	42.14
4	0.013	42.14
5	0.017	42.14
6	0.02	42.14
7	0.023	42.12
8	0.027	42.12
9	0.03	42.12
10	0.034	42.1
11	0.037	42.1
12	0.04	42.08
13	0.044	42.08
14	0.047	42.06
15	0.05	42.06
16	0.054	42.06
17	0.057	42.06
18	0.06	42.06
19	0.064	42.06
20	0.067	42.06
21	0.07	42.06
22	0.074	42.06
23	0.077	42.06
24	0.08	42.08
25	0.084	42.08
26	0.087	42.08
27	0.091	42.08
28	0.094	42.08
29	0.097	42.08
30	0.101	42.08
31	0.104	42.08
32	0.107	42.08
33	0.111	42.08
34	0.114	42.08
35	0.117	42.08
36	0.121	42.08
37	0.124	42.08
38	0.127	42.06
39	0.131	42.06
40	0.134	42.06
41	0.138	42.06
42	0.141	42.04
43	0.144	42.04
44	0.148	42.06
45	0.151	42.06
46	0.154	42.06
47	0.158	42.06
48	0.161	42.06
49	0.164	42.06
50	0.168	42.06
51	0.171	42.06
52	0.174	42.06
53	0.178	42.06
54	0.181	42.06
55	0.185	42.06
56	0.188	42.06
57	0.191	42.06
58	0.195	42.06
59	0.198	42.08
60	0.201	42.06
61	0.205	42.06
62	0.208	42.06
63	0.211	42.08
64	0.215	42.08
65	0.218	42.08
66	0.221	42.08
67	0.225	42.08
68	0.228	42.08
69	0.231	42.08
70	0.235	42.08
71	0.238	42.1
72	0.242	42.1
73	0.245	42.1
74	0.248	42.12
75	0.252	42.12
76	0.255	42.12
77	0.258	42.12
78	0.262	42.12
79	0.265	42.12
80	0.268	42.12
81	0.272	42.1
82	0.275	42.1
83	0.278	42.1
84	0.282	42.08
85	0.285	42.08
86	0.288	42.06
87	0.292	42.06
88	0.295	42.06
89	0.298	42.06
90	0.302	42.06
91	0.305	42.06
92	0.309	42.08
93	0.312	42.08
94	0.315	42.08
95	0.319	42.08
96	0.322	42.08
97	0.325	42.08
98	0.329	42.08
99	0.332	42.08
100	0.335	42.08
101	0.339	42.08
102	0.342	42.08
103	0.345	42.08
104	0.349	42.08
105	0.352	42.08
106	0.356	42.1
107	0.359	42.1
108	0.362	42.1
109	0.366	42.1
110	0.369	42.1
111	0.372	42.1
112	0.376	42.1
113	0.379	42.1
114	0.382	42.1
115	0.386	42.1
116	0.389	42.1
117	0.392	42.1
118	0.396	42.1
119	0.399	42.1
120	0.403	42.1
121	0.406	42.1
122	0.409	42.1
123	0.413	42.1
124	0.416	42.1
125	0.419	42.1
126	0.423	42.1
127	0.426	42.1
128	0.429	42.1
129	0.433	42.1
130	0.436	42.1
131	0.439	42.1
132	0.443	42.1
133	0.446	42.1
134	0.449	42.08
135	0.453	42.08
136	0.456	42.08
137	0.46	42.08
138	0.463	42.08
139	0.466	42.08
140	0.47	42.08
141	0.473	42.08
142	0.476	42.08
143	0.48	42.08
144	0.483	42.08
145	0.486	42.06
146	0.49	42.06
147	0.493	42.08
148	0.496	42.06
149	0.5	42.08
150	0.503	42.08
151	0.506	42.08
152	0.51	42.08
153	0.513	42.08
154	0.516	42.08
155	0.52	42.08
156	0.523	42.06
157	0.527	42.06
158	0.53	42.06
159	0.533	42.06
160	0.537	42.06
161	0.54	42.06
162	0.543	42.06
163	0.547	42.06
164	0.55	42.04
165	0.553	42.06
166	0.557	42.04
167	0.56	42.04
168	0.563	42.04
169	0.567	42.04
170	0.57	42.04
171	0.574	42.04
172	0.577	42.04
173	0.58	42.06
174	0.584	42.06
175	0.587	42.06
176	0.59	42.06
177	0.594	42.06
178	0.597	42.06
179	0.6	42.06
180	0.604	42.04
181	0.607	42.04
182	0.61	42.04
183	0.614	42.04
184	0.617	42.04
185	0.621	42.04
186	0.624	42.04
187	0.627	42.04
188	0.631	42.04
189	0.634	42.04
190	0.637	42.04
191	0.641	42.04
192	0.644	42.04
193	0.647	42.04
194	0.651	42.04
195	0.654	42.04
196	0.657	42.04
197	0.661	42.04
198	0.664	42.04
199	0.667	42.04
200	0.671	42.04
201	0.674	42.04
202	0.678	42.04
203	0.681	42.04
204	0.684	42.06
205	0.688	42.06
206	0.691	42.04
207	0.694	42.08
208	0.698	42.02
209	0.701	42.04
210	0.704	42.02
211	0.708	42.02
212	0.711	42.02
213	0.715	50.44
214	0.718	43.76
215	0.721	42.9
216	0.725	43.18
217	0.728	43.5
218	0.731	44.32
219	0.735	44.82
220	0.738	45.48
221	0.741	45.78
222	0.745	46.54
223	0.748	47.42
224	0.751	47.58
225	0.755	47.7
226	0.758	47.6
227	0.761	47.8
228	0.765	47.74
229	0.768	47.68
230	0.771	48.06
231	0.775	47.36
232	0.778	47.02
233	0.782	47.1
234	0.785	47.32
235	0.788	47.8
236	0.792	47.3
237	0.795	47.52
238	0.798	47.92
239	0.802	47.92
240	0.805	48.56
241	0.808	48.82
242	0.812	49.62
243	0.815	49.46
244	0.818	49.42
245	0.822	49.76
246	0.825	49.84
247	0.829	49.72
248	0.832	49.56
249	0.835	49.2
250	0.839	48.6
251	0.842	47.86
252	0.845	47.66
253	0.849	47.2
254	0.852	47.06
255	0.855	46.94
256	0.859	46.7
257	0.862	47
258	0.865	46.62
259	0.869	47.06
260	0.872	47.16
261	0.875	47.5
262	0.879	47.76
263	0.882	47.62
264	0.886	47.68
265	0.889	48.12
266	0.892	47.9
267	0.896	48.44
268	0.899	48.08
269	0.902	48.22
270	0.906	48.4
271	0.909	48.76
272	0.912	48.76
273	0.916	48.74
274	0.919	48.36
275	0.922	48.18
276	0.926	47.84
277	0.929	48.38
278	0.933	48.66
279	0.936	48.32
280	0.939	47.96
281	0.943	47.72
282	0.946	48.28
283	0.949	48.6
284	0.953	48.92
285	0.956	48.74
286	0.959	48.64
287	0.963	48.76
288	0.966	48.6
289	0.969	48.8
290	0.973	49.12
291	0.976	48.42
292	0.98	47.84
293	0.983	47.62
294	0.986	47.9
295	0.99	47.74
296	0.993	47.72
297	0.996	48.74
298	1	48.56
299	1.003	48.54
300	1.006	48.88
301	1.01	49.04
302	1.013	49.24
303	1.016	48.66
304	1.02	48.26
305	1.023	47.78
306	1.026	47.52
307	1.03	47.74
308	1.033	47.9
309	1.036	47.68
310	1.04	47.78
311	1.043	47.5
312	1.047	47.84
313	1.05	47.98
314	1.053	47.72
315	1.057	47.48
316	1.06	47.28
317	1.063	47.06
318	1.067	47.14
319	1.07	47.06
320	1.073	47.26
321	1.077	47.52
322	1.08	47.36
323	1.083	47.44
324	1.087	46.96
325	1.09	46.82
326	1.093	46.76
327	1.097	46.72
328	1.1	46.92
329	1.104	46.76
330	1.107	46.78
331	1.11	47.16
332	1.114	47.1
333	1.117	47.1
334	1.12	47.5
335	1.124	47.48
336	1.127	47.3
337	1.13	47.02
338	1.134	47.42
339	1.137	47.3
340	1.14	47.72
341	1.144	47.86
342	1.147	48.24
343	1.151	47.8
344	1.154	47.8
345	1.157	48.14
346	1.161	48.38
347	1.164	48.3
348	1.167	48.42
349	1.171	48.06
350	1.174	48.22
351	1.177	48.32
352	1.181	48.2
353	1.184	48.2
354	1.187	48.36
355	1.191	48.12
356	1.194	47.86
357	1.198	48
358	1.201	47.92
359	1.204	48.46
360	1.208	48.34
361	1.211	48.5
362	1.214	48.56
363	1.218	48.42
364	1.221	48.78
365	1.224	49.06
366	1.228	48.88
367	1.231	49.32
368	1.234	48.48
369	1.238	48.86
370	1.241	48.92
371	1.244	48.84
372	1.248	48.48
373	1.251	48.32
374	1.255	48.7
375	1.258	48.32
376	1.261	47.96
377	1.265	47.96
378	1.268	47.7
379	1.271	48.1
380	1.275	48.04
381	1.278	48.2
382	1.281	48.44
383	1.285	47.94
384	1.288	48.42
385	1.291	48.56
386	1.295	48.86
387	1.298	49.06
388	1.301	49.1
389	1.305	49.26
390	1.308	49.28
391	1.312	48.98
392	1.315	48.72
393	1.318	48.7
394	1.322	48.4
395	1.325	48.92
396	1.328	48.56
397	1.332	48.48
398	1.335	48.22
399	1.338	48.14
400	1.342	48.3
401	1.345	48.64
402	1.348	48.38
403	1.352	48.76
404	1.355	48.04
405	1.358	48.44
406	1.362	48.5
407	1.365	48.76
408	1.369	48.58
409	1.372	48.64
410	1.375	48.68
411	1.379	48.72
412	1.382	48.14
413	1.385	48.14
414	1.389	47.76
415	1.392	47.26
416	1.395	47.28
417	1.399	47.5
418	1.402	47.76
419	1.405	47.94
420	1.409	47.86
421	1.412	48.44
422	1.415	48.5
423	1.419	48.52
424	1.422	49.04
425	1.426	48.92
426	1.429	48.92
427	1.432	48.5
428	1.436	48.26
429	1.439	48.32
430	1.442	47.86
431	1.446	48.04
432	1.449	48.14
433	1.452	47.9
434	1.456	48.22
435	1.459	48.2
436	1.462	48.66
437	1.466	48.5
438	1.469	48.6
439	1.473	48.72
440	1.476	48.42
441	1.479	48.16
442	1.483	48.28
443	1.486	47.68
444	1.489	47.88
445	1.493	47.18
446	1.496	47.18
447	1.499	46.98
448	1.503	47.1
449	1.506	47.16
450	1.509	47.1
451	1.513	47.08
452	1.516	47.28
453	1.52	46.9
454	1.523	47.2
455	1.526	47.28
456	1.53	47.52
457	1.533	47.08
458	1.536	47.26
459	1.54	47.96
460	1.543	47.96
461	1.546	48.18
462	1.55	48.24
463	1.553	48.32
464	1.556	48.44
465	1.56	48.18
466	1.563	48.64
467	1.566	48.78
468	1.57	48.34
469	1.573	48.08
470	1.576	47.96
471	1.58	48.52
472	1.583	48
473	1.587	46.44
474	1.59	47.52
475	1.593	52.42
476	1.597	44.04
477	1.6	45.66
478	1.603	42.1
479	1.607	42.08
480	1.61	42.08
481	1.613	42.08
482	1.617	49.82
483	1.62	43.02
484	1.624	42.06
485	1.627	42.06
486	1.63	42.06
487	1.634	42.06
488	1.637	42.06
489	1.64	42.06
490	1.644	42.16
491	1.647	42.16
492	1.65	42.16
493	1.654	42.16
494	1.657	42.18
495	1.66	42.18
496	1.664	42.18
497	1.667	42.16
498	1.67	42.16
499	1.674	42.08
500	1.677	42.08
501	1.681	42.08
502	1.684	42.08
503	1.687	42.08
504	1.691	42.08
505	1.694	42.08
506	1.697	42.08
507	1.701	42.08
508	1.704	42.08
509	1.707	42.08
510	1.711	42.08
511	1.714	42.1
512	1.717	42.1
513	1.721	42.1
514	1.724	42.1
515	1.728	42.1
516	1.731	42.12
517	1.734	42.1
518	1.738	42.12
519	1.741	42.12
520	1.744	42.12
521	1.748	42.12
522	1.751	42.12
523	1.754	42.1
524	1.758	42.1
525	1.761	42.1
526	1.764	42.1
527	1.768	42.1
528	1.771	42.1
529	1.774	42.08
530	1.778	42.08
531	1.781	42.08
532	1.785	42.08
533	1.788	42.08
534	1.791	42.06
535	1.795	42.06
536	1.798	42.06
537	1.801	42.06
538	1.805	42.08
539	1.808	42.08
540	1.811	42.08
541	1.815	42.08
542	1.818	42.1
543	1.821	42.1
544	1.825	42.1
545	1.828	42.12
546	1.831	42.12
547	1.835	42.12
548	1.838	42.12
549	1.841	42.12
550	1.845	42.12
551	1.848	42.12
552	1.852	42.12
553	1.855	42.12
554	1.858	42.12
555	1.862	42.14
556	1.865	42.14
557	1.868	42.14
558	1.872	42.14
559	1.875	42.14
560	1.878	42.12
561	1.882	42.12
562	1.885	42.12
563	1.888	42.1
564	1.892	42.1
565	1.895	42.08
566	1.899	42.08
567	1.902	42.08
568	1.905	42.08
569	1.909	42.08
570	1.912	42.08
571	1.915	42.08
572	1.919	42.1
573	1.922	42.1
574	1.925	42.1
575	1.929	42.12
576	1.932	42.12
577	1.935	42.12
578	1.939	42.12
579	1.942	42.12
580	1.946	42.12
581	1.949	42.12
582	1.952	42.12
583	1.956	42.1
584	1.959	42.1
585	1.962	42.1
586	1.966	42.12
587	1.969	42.12
588	1.972	42.12
589	1.976	42.12
590	1.979	42.12
591	1.982	42.12
592	1.986	42.12
593	1.989	42.12
594	1.992	42.12
595	1.996	42.12
596	1.999	42.12
597	2.003	42.1
598	2.006	42.1
599	2.009	42.1
600	2.013	42.1
601	2.016	42.08
602	2.019	42.08
603	2.023	42.08
604	2.026	42.1
605	2.029	42.1
606	2.033	42.1
607	2.036	42.1
608	2.039	42.1
609	2.043	42.1
610	2.046	42.1
611	2.05	42.12
612	2.053	42.12
613	2.056	42.12
614	2.06	42.12
615	2.063	42.12
616	2.066	42.12
617	2.07	42.12
618	2.073	42.1
619	2.076	42.1
620	2.08	42.1
621	2.083	42.1
622	2.086	42.08
623	2.09	42.08
624	2.093	42.08
625	2.096	42.08
626	2.1	42.1
627	2.103	42.1
628	2.106	42.1
629	2.11	42.1
630	2.113	42.1
631	2.117	42.1
632	2.12	42.1
633	2.123	42.1
634	2.127	42.1
635	2.13	42.1
636	2.133	42.1
637	2.137	42.08
638	2.14	42.08
639	2.143	42.08
640	2.147	42.1
641	2.15	42.1
642	2.153	42.1
643	2.157	42.1
644	2.16	42.1
645	2.164	42.1
646	2.167	42.1
647	2.17	42.1
648	2.174	42.08
649	2.177	42.08
650	2.18	42.08
651	2.184	42.1
652	2.187	42.08
653	2.19	42.1
654	2.194	42.1
655	2.197	42.12
656	2.2	42.12
657	2.204	42.12
658	2.207	42.12
659	2.21	42.12
660	2.214	42.12
661	2.217	42.12
662	2.221	42.12
663	2.224	42.12
664	2.227	42.1
665	2.231	42.1
666	2.234	42.1
667	2.237	42.1
668	2.241	42.1
669	2.244	42.08
670	2.247	42.1
671	2.251	42.1
672	2.254	42.1
673	2.257	42.1
674	2.261	42.1
675	2.264	42.1
676	2.268	42.1
677	2.271	42.1
678	2.274	42.08
679	2.278	42.08
680	2.281	42.08
681	2.284	42.08
682	2.288	42.06
683	2.291	42.06
684	2.294	42.06
685	2.298	42.06
686	2.301	42.06
687	2.304	42.06
688	2.308	42.06
689	2.311	42.06
690	2.314	42.06
691	2.318	42.06
692	2.321	42.06
693	2.325	42.08
694	2.328	42.08
695	2.331	42.08
696	2.335	42.08
697	2.338	42.08
698	2.341	42.08
699	2.345	42.08
700	2.348	42.08
701	2.351	42.08
702	2.355	42.06
703	2.358	42.06
704	2.361	42.06
705	2.365	42.04
706	2.368	42.04
707	2.371	42.04
708	2.375	42.04
709	2.378	42.02
710	2.382	42.04
711	2.385	42.04
712	2.388	42.04
713	2.392	42.04
714	2.395	42.04
715	2.398	42.06
716	2.402	42.06
717	2.405	42.06
718	2.408	42.06
719	2.412	42.06
720	2.415	42.06
721	2.418	42.06
722	2.422	42.06
723	2.425	42.04
724	2.428	42.04
725	2.432	42.04
726	2.435	42.04
727	2.439	42.04
728	2.442	42.04
729	2.445	42.04
730	2.449	42.06
731	2.452	42.06
732	2.455	42.04
733	2.459	42.04
734	2.462	42.04
735	2.465	42.04
736	2.469	42.04
737	2.472	42.04
738	2.475	42.04
739	2.479	42.04
740	2.482	42.06
741	2.486	42.06
742	2.489	42.06
743	2.492	42.06
744	2.496	42.06
745	2.499	42.06
746	2.502	42.06
747	2.506	42.04
748	2.509	42.04
749	2.512	42.04
750	2.516	42.04
751	2.519	42.02
752	2.522	42.02
753	2.526	42.02
754	2.529	42.02
755	2.533	42.02
756	2.536	42.02
757	2.539	42.02
758	2.543	42.02
759	2.546	42.02
760	2.549	42.02
761	2.553	42.04
762	2.556	42.04
763	2.559	42.04
764	2.563	42.04
765	2.566	42.04
766	2.569	42.04
767	2.573	42.04
768	2.576	42.06
769	2.579	42.06
770	2.583	42.06
771	2.586	42.06
772	2.59	42.06
773	2.593	42.06
774	2.596	42.06
775	2.6	42.06
776	2.603	42.06
777	2.606	42.06
778	2.61	42.06
779	2.613	42.06
780	2.616	42.06
781	2.62	42.04
782	2.623	42.04
783	2.626	42.04
784	2.63	42.04
785	2.633	42.04
786	2.637	42.04
787	2.64	42.04
788	2.643	42.04
789	2.647	42.04
790	2.65	42.04
791	2.653	42.04
792	2.657	42.04
793	2.66	42.04
794	2.663	42.04
795	2.667	42.04
796	2.67	42.04
797	2.673	42.02
798	2.677	42.02
799	2.68	42.02
800	2.683	42.02
801	2.687	42.02
802	2.69	42.02
803	2.693	42.02
804	2.697	42.02
805	2.7	42.04
806	2.704	42.02
807	2.707	42.02
808	2.71	42.02
809	2.714	42.02
810	2.717	42.04
811	2.72	42.02
812	2.724	42.02
813	2.727	42.02
814	2.73	42.02
815	2.734	42.02
816	2.737	42.02
817	2.74	42.02
818	2.744	42.02
819	2.747	42.02
820	2.75	42.02
821	2.754	42
822	2.757	42
823	2.761	42
824	2.764	42
825	2.767	42
826	2.771	41.98
827	2.774	41.98
828	2.777	41.98
829	2.781	41.98
830	2.784	41.96
831	2.787	41.96
832	2.791	41.96
833	2.794	41.96
834	2.797	41.96
835	2.801	41.96
836	2.804	41.96
837	2.808	41.94
838	2.811	41.96
839	2.814	41.96
840	2.818	41.96
841	2.821	41.96
842	2.824	41.94
843	2.828	41.96
844	2.831	41.96
845	2.834	41.96
846	2.838	41.98
847	2.841	41.98
848	2.844	41.98
849	2.848	41.98
850	2.851	41.98
851	2.855	41.98
852	2.858	41.98
853	2.861	41.98
854	2.865	41.98
855	2.868	41.98
856	2.871	41.98
857	2.875	41.98
858	2.878	42
859	2.881	42
860	2.885	42
861	2.888	41.98
862	2.891	41.98
863	2.895	41.98
864	2.898	41.98
865	2.901	41.96
866	2.905	41.96
867	2.908	41.96
868	2.911	41.96
869	2.915	41.98
870	2.918	41.98
871	2.922	41.98
872	2.925	42
873	2.928	42
874	2.932	42
875	2.935	42.02
876	2.938	42.02
877	2.942	42
878	2.945	42
879	2.948	42
880	2.952	42
881	2.955	41.98
882	2.958	41.98
883	2.962	41.96
884	2.965	41.96
885	2.968	41.96
886	2.972	41.96
887	2.975	41.96
888	2.979	41.96
889	2.982	41.96
890	2.985	41.96
891	2.989	41.96
892	2.992	41.96
893	2.995	41.96
894	2.999	41.96
895	3.002	41.96
896	3.005	41.96
897	3.009	41.96
898	3.012	41.96
899	3.015	41.96
900	3.019	41.96
901	3.022	41.96
902	3.026	41.94
903	3.029	41.94
904	3.032	41.94
905	3.036	41.94
906	3.039	41.94
907	3.042	41.96
908	3.046	41.96
909	3.049	41.96
910	3.052	41.96
911	3.056	41.96
912	3.059	41.98
913	3.062	41.98
914	3.066	41.98
915	3.069	41.96
916	3.073	41.96
917	3.076	41.96
918	3.079	41.96
919	3.083	41.96
920	3.086	41.96
921	3.089	41.96
922	3.093	41.96
923	3.096	41.96
924	3.099	41.96
925	3.103	41.96
926	3.106	41.98
927	3.109	41.98
928	3.113	41.98
929	3.116	41.98
930	3.119	41.98
931	3.123	41.98
932	3.126	41.98
933	3.13	41.98
934	3.133	41.98
935	3.136	41.98
936	3.14	41.98
937	3.143	41.96
938	3.146	41.96
939	3.15	41.96
940	3.153	41.94
941	3.156	41.94
942	3.16	41.94
943	3.163	41.94
944	3.166	41.92
945	3.17	41.92
946	3.173	41.92
947	3.176	41.92
948	3.18	41.94
949	3.183	41.94
950	3.187	41.94
951	3.19	41.94
952	3.193	41.94
953	3.197	41.94
954	3.2	41.94
955	3.203	41.96
956	3.207	41.94
957	3.21	41.94
958	3.213	41.94
959	3.217	41.96
960	3.22	41.96
961	3.223	41.96
962	3.227	41.96
963	3.23	41.96
964	3.233	41.96
965	3.237	41.98
966	3.24	41.98
967	3.244	41.98
968	3.247	41.96
969	3.25	41.96
970	3.254	41.96
971	3.257	41.96
972	3.26	41.96
973	3.264	41.96
974	3.267	41.96
975	3.27	41.98
976	3.274	41.98
977	3.277	41.98
978	3.28	41.98
979	3.284	41.98
980	3.287	41.98
981	3.291	42
982	3.294	42
983	3.297	42
984	3.301	42
985	3.304	42.02
986	3.307	42.02
987	3.311	42.02
988	3.314	42.02
989	3.317	42.02
990	3.321	42
991	3.324	42
992	3.327	42
993	3.331	41.98
994	3.334	41.98
995	3.337	41.98
996	3.341	41.98
997	3.344	41.98
998	3.348	41.98
999	3.351	41.98
1000	3.354	41.98
1001	3.358	41.98
1002	3.361	41.98
1003	3.364	42
1004	3.368	42
1005	3.371	42
1006	3.374	42
1007	3.378	42
1008	3.381	42
1009	3.384	42
1010	3.388	42
1011	3.391	42.02
1012	3.395	42.02
1013	3.398	42.02
1014	3.401	42.02
1015	3.405	42.02
1016	3.408	42.02
1017	3.411	42.02
1018	3.415	42.02
1019	3.418	42.02
1020	3.421	42.04
1021	3.425	42.04
1022	3.428	42.04
1023	3.431	42.04
1024	3.435	42.06
1025	3.438	42.06
1026	3.442	42.06
1027	3.445	42.06
1028	3.448	42.06
1029	3.452	42.06
1030	3.455	42.06
1031	3.458	42.06
1032	3.462	42.06
1033	3.465	42.06
1034	3.468	42.04
1035	3.472	42.04
1036	3.475	42.04
1037	3.478	42.02
1038	3.482	42.02
1039	3.485	42.02
1040	3.488	42.02
1041	3.492	42.02
1042	3.495	42.02
1043	3.498	42.04
1044	3.502	42.04
1045	3.505	42.04
1046	3.509	42.04
1047	3.512	42.02
1048	3.515	42.02
1049	3.519	42.02
1050	3.522	42.02
1051	3.525	42.02
1052	3.529	42
1053	3.532	42
1054	3.535	42
1055	3.539	42
1056	3.542	42
1057	3.545	42
1058	3.549	42
1059	3.552	42
1060	3.555	41.98
1061	3.559	41.98
1062	3.562	41.98
1063	3.566	41.98
1064	3.569	41.96
1065	3.572	41.96
1066	3.576	41.96
1067	3.579	41.96
1068	3.582	41.96
1069	3.586	41.96
1070	3.589	41.96
1071	3.592	41.96
1072	3.596	41.96
1073	3.599	41.96
1074	3.602	41.98
1075	3.606	41.98
1076	3.609	41.98
1077	3.613	41.98
1078	3.616	42
1079	3.619	42
1080	3.623	42
1081	3.626	42
1082	3.629	42
1083	3.633	42
1084	3.636	42
1085	3.639	42
1086	3.643	42.02
1087	3.646	42
1088	3.649	42.02
1089	3.653	42.02
1090	3.656	42.02
1091	3.659	42.02
1092	3.663	42.02
1093	3.666	42.02
1094	3.67	42.02
1095	3.673	42
1096	3.676	42
1097	3.68	42
1098	3.683	42
1099	3.686	42
1100	3.69	42.02
1101	3.693	42.02
1102	3.696	42.02
1103	3.7	42.02
1104	3.703	42.02
1105	3.706	42.04
1106	3.71	42.04
1107	3.713	42.04
1108	3.717	42.04
1109	3.72	42.04
1110	3.723	42.04
1111	3.727	42.04
1112	3.73	42.04
1113	3.733	42.04
1114	3.737	42.04
1115	3.74	42.04
1116	3.743	42.04
1117	3.747	42.04
1118	3.75	42.04
1119	3.753	42.02
1120	3.757	42.02
1121	3.76	42.04
1122	3.763	42.04
1123	3.767	42.04
1124	3.77	42.04
1125	3.773	42.04
1126	3.777	42.04
1127	3.78	42.04
1128	3.784	42.04
1129	3.787	42.04
1130	3.79	42.02
1131	3.794	42.02
1132	3.797	42.02
1133	3.8	42.02
1134	3.804	42.02
1135	3.807	42.04
1136	3.81	42.04
1137	3.814	42.04
1138	3.817	42.04
1139	3.82	42.04
1140	3.824	42.06
1141	3.827	42.06
1142	3.831	42.06
1143	3.834	42.06
1144	3.837	42.06
1145	3.841	42.06
1146	3.844	42.06
1147	3.847	42.08
1148	3.851	42.08
1149	3.854	42.08
1150	3.857	42.08
1151	3.861	42.08
1152	3.864	42.08
1153	3.867	42.08
1154	3.871	42.06
1155	3.874	42.06
1156	3.877	42.06
1157	3.881	42.06
1158	3.884	42.06
1159	3.888	42.06
1160	3.891	42.06
1161	3.894	42.06
1162	3.898	42.06
1163	3.901	42.06
1164	3.904	42.06
1165	3.908	42.06
1166	3.911	42.06
1167	3.914	42.06
1168	3.918	42.04
1169	3.921	42.04
1170	3.924	42.04
1171	3.928	42.04
1172	3.931	42.04
1173	3.935	42.04
1174	3.938	42.06
1175	3.941	42.06
1176	3.945	42.06
1177	3.948	42.06
1178	3.951	42.06
1179	3.955	42.06
1180	3.958	42.06
1181	3.961	42.06
1182	3.965	42.06
1183	3.968	42.04
1184	3.971	42.04
1185	3.975	42.04
1186	3.978	42.04
1187	3.981	42.04
1188	3.985	42.04
1189	3.988	42.04
1190	3.992	42.04
1191	3.995	42.04
1192	3.998	42.04
1193	4.002	42.04
1194	4.005	42.04
1195	4.008	42.04
1196	4.012	42.04
1197	4.015	42.02
1198	4.018	42.02
1199	4.022	42.02
1200	4.025	42.02
1201	4.028	42.02
1202	4.032	42.04
1203	4.035	42.04
1204	4.038	42.04
1205	4.042	42.04
1206	4.045	42.04
1207	4.049	42.04
1208	4.052	42.04
1209	4.055	42.04
1210	4.059	42.04
1211	4.062	42.04
1212	4.065	42.04
1213	4.069	42.04
1214	4.072	42.04
1215	4.075	42.04
1216	4.079	42.06
1217	4.082	42.06
1218	4.085	42.06
1219	4.089	42.06
1220	4.092	42.06
1221	4.095	42.06
1222	4.099	42.06
1223	4.102	42.06
1224	4.106	42.06
1225	4.109	42.06
1226	4.112	42.06
1227	4.116	42.06
1228	4.119	42.06
1229	4.122	42.06
1230	4.126	42.08
1231	4.129	42.08
1232	4.132	42.08
1233	4.136	42.08
1234	4.139	42.08
1235	4.142	42.08
1236	4.146	42.08
1237	4.149	42.08
1238	4.153	42.08
1239	4.156	42.08
1240	4.159	42.08
1241	4.163	42.08
1242	4.166	42.08
1243	4.169	42.08
1244	4.173	42.08
1245	4.176	42.08
1246	4.179	42.06
1247	4.183	42.06
1248	4.186	42.06
1249	4.189	42.06
1250	4.193	42.06
1251	4.196	42.06
1252	4.2	42.06
1253	4.203	42.06
1254	4.206	42.06
1255	4.21	42.08
1256	4.213	42.08
1257	4.216	42.08
1258	4.22	42.08
1259	4.223	42.08
1260	4.226	42.08
1261	4.23	42.08
1262	4.233	42.08
1263	4.236	42.1
1264	4.24	42.1
1265	4.243	42.1
1266	4.246	42.08
1267	4.25	42.08
1268	4.253	42.08
1269	4.257	42.08
1270	4.26	42.08
1271	4.263	42.06
1272	4.267	42.06
1273	4.27	42.06
1274	4.273	42.06
1275	4.277	42.06
1276	4.28	42.06
1277	4.283	42.06
1278	4.287	42.04
1279	4.29	42.04
1280	4.293	42.04
1281	4.297	42.04
1282	4.3	42.04
1283	4.304	42.04
1284	4.307	42.04
1285	4.31	42.06
1286	4.314	42.06
1287	4.317	42.06
1288	4.32	42.06
1289	4.324	42.06
1290	4.327	42.06
1291	4.33	42.06
1292	4.334	42.06
1293	4.337	42.06
1294	4.34	42.06
1295	4.344	42.06
1296	4.347	42.06
1297	4.35	42.06
1298	4.354	42.04
1299	4.357	42.04
1300	4.36	42.04
1301	4.364	42.04
1302	4.367	42.04
1303	4.371	42.04
1304	4.374	42.04
1305	4.377	42.04
1306	4.381	42.04
1307	4.384	42.04
1308	4.387	42.04
1309	4.391	42.04
1310	4.394	42.04
1311	4.397	42.04
1312	4.401	42.04
1313	4.404	42.04
1314	4.407	42.04
1315	4.411	42.04
1316	4.414	42.04
1317	4.418	42.04
1318	4.421	42.02
1319	4.424	42.02
1320	4.428	42.04
1321	4.431	42.04
1322	4.434	42.02
1323	4.438	42.02
1324	4.441	42.02
1325	4.444	42.02
1326	4.448	42.02
1327	4.451	42.02
1328	4.454	42.02
1329	4.458	42.02
1330	4.461	42.02
1331	4.464	42.02
1332	4.468	42.02
1333	4.471	42.04
1334	4.475	42.04
1335	4.478	42.02
1336	4.481	42.02
1337	4.485	42.02
1338	4.488	42.02
1339	4.491	42.02
1340	4.495	42.02
1341	4.498	42.02
1342	4.501	42.02
1343	4.505	42.02
1344	4.508	42.02
1345	4.511	42.02
1346	4.515	42.02
1347	4.518	42.02
1348	4.522	42.02
1349	4.525	42.02
1350	4.528	42.02
1351	4.532	42.02
1352	4.535	42.02
1353	4.538	42.02
1354	4.542	42.02
1355	4.545	42.02
1356	4.548	42.02
1357	4.552	42.02
1358	4.555	42
1359	4.558	42
1360	4.562	42
1361	4.565	42
1362	4.568	42
1363	4.572	42
1364	4.575	41.98
1365	4.578	41.98
1366	4.582	41.98
1367	4.585	41.98
1368	4.589	41.98
1369	4.592	41.98
1370	4.595	41.98
1371	4.599	41.98
1372	4.602	41.96
1373	4.605	41.96
1374	4.609	41.96
1375	4.612	41.98
1376	4.615	41.98
1377	4.619	41.98
1378	4.622	41.98
1379	4.625	42
1380	4.629	42
1381	4.632	42
1382	4.635	42
1383	4.639	42.02
1384	4.642	42.02
1385	4.646	42.02
1386	4.649	42
1387	4.652	42
1388	4.656	42
1389	4.659	41.98
1390	4.662	41.98
1391	4.666	41.98
1392	4.669	41.98
1393	4.672	41.98
1394	4.676	41.98
1395	4.679	41.98
1396	4.682	41.98
1397	4.686	42
1398	4.689	42
1399	4.693	41.98
1400	4.696	41.98
1401	4.699	41.98
1402	4.703	41.98
1403	4.706	41.96
1404	4.709	41.96
1405	4.713	41.96
1406	4.716	41.96
1407	4.719	41.96
1408	4.723	41.98
1409	4.726	41.98
1410	4.729	41.98
1411	4.733	41.98
1412	4.736	41.98
1413	4.74	41.98
1414	4.743	41.98
1415	4.746	41.98
1416	4.75	42
1417	4.753	42
1418	4.756	42
1419	4.76	42
1420	4.763	42.02
1421	4.766	42.02
1422	4.77	42.02
1423	4.773	42.02
1424	4.776	42.02
1425	4.78	42.02
1426	4.783	42.02
1427	4.786	42.02
1428	4.79	42.02
1429	4.793	42.02
1430	4.797	42.02
1431	4.8	42.02
1432	4.803	42.02
1433	4.807	42.02
1434	4.81	42.02
1435	4.813	42.02
1436	4.817	42.02
1437	4.82	42.02
1438	4.823	42.02
1439	4.827	42.02
1440	4.83	42.02
1441	4.833	42.02
1442	4.837	42.02
1443	4.84	42.02
1444	4.843	42.02
1445	4.847	42.02
1446	4.85	42
1447	4.854	42.02
1448	4.857	42.02
1449	4.86	42.02
1450	4.864	42.02
1451	4.867	42.02
1452	4.87	42.02
1453	4.874	42.02
1454	4.877	42.02
1455	4.88	42.02
1456	4.884	42.02
1457	4.887	42.02
1458	4.89	42.04
1459	4.894	42.04
1460	4.897	42.04
1461	4.9	42.04
1462	4.904	42.04
1463	4.907	42.04
1464	4.911	42.06
1465	4.914	42.06
1466	4.917	42.06
1467	4.921	42.06
1468	4.924	42.06
1469	4.927	42.06
1470	4.931	42.06
1471	4.934	42.04
1472	4.937	42.04
1473	4.941	42.04
1474	4.944	42.04
1475	4.947	42.04
1476	4.951	42.04
1477	4.954	42.04
1478	4.958	42.06
1479	4.961	42.06
1480	4.964	42.06
1481	4.968	42.06
1482	4.971	42.06
1483	4.974	42.06
1484	4.978	42.06
1485	4.981	42.06
1486	4.984	42.06
1487	4.988	42.06
1488	4.991	42.06
1489	4.994	42.06
1490	4.998	42.06
1491	5.001	42.06
1492	5.004	42.06
1493	5.008	42.06
1494	5.011	42.06
1495	5.015	42.06
1496	5.018	42.06
1497	5.021	42.06
1498	5.025	42.06
1499	5.028	42.06
1500	5.031	42.06
1501	5.035	42.06
1502	5.038	42.06
1503	5.041	42.06
1504	5.045	42.06
1505	5.048	42.06
1506	5.051	42.04
1507	5.055	42.04
1508	5.058	42.04
1509	5.062	42.04
1510	5.065	42.04
1511	5.068	42.06
1512	5.072	42.06
1513	5.075	42.06
1514	5.078	42.06
1515	5.082	42.06
1516	5.085	42.06
1517	5.088	42.06
1518	5.092	42.06
1519	5.095	42.08
1520	5.098	42.08
1521	5.102	42.08
1522	5.105	42.08
1523	5.109	42.08
1524	5.112	42.08
1525	5.115	42.08
1526	5.119	42.08
1527	5.122	42.08
1528	5.125	42.08
1529	5.129	42.08
1530	5.132	42.08
1531	5.135	42.1
1532	5.139	42.1
1533	5.142	42.1
1534	5.145	42.1
1535	5.149	42.1
1536	5.152	42.08
1537	5.155	42.08
1538	5.159	42.08
1539	5.162	42.1
1540	5.165	42.1
1541	5.169	42.1
1542	5.172	42.08
1543	5.176	42.1
1544	5.179	42.1
1545	5.182	42.1
1546	5.186	42.1
1547	5.189	42.1
1548	5.192	42.1
1549	5.196	42.1
1550	5.199	42.12
1551	5.202	42.12
1552	5.206	42.12
1553	5.209	42.12
1554	5.212	42.12
1555	5.216	42.12
1556	5.219	42.12
1557	5.222	42.12
1558	5.226	42.12
1559	5.229	42.12
1560	5.233	42.12
1561	5.236	42.12
1562	5.239	42.12
1563	5.243	42.12
1564	5.246	42.14
1565	5.249	42.14
1566	5.253	42.14
1567	5.256	42.14
1568	5.259	42.14
1569	5.263	42.14
1570	5.266	42.14
1571	5.269	42.14
1572	5.273	42.14
1573	5.276	42.14
1574	5.28	42.12
1575	5.283	42.12
1576	5.286	42.12
1577	5.29	42.12
1578	5.293	42.12
1579	5.296	42.12
1580	5.3	42.12
1581	5.303	42.12
1582	5.306	42.12
1583	5.31	42.12
1584	5.313	42.12
1585	5.316	42.12
1586	5.32	42.12
1587	5.323	42.12
1588	5.327	42.1
1589	5.33	42.1
1590	5.333	42.1
1591	5.337	42.1
1592	5.34	42.1
1593	5.343	42.1
1594	5.347	42.1
1595	5.35	42.12
1596	5.353	42.1
1597	5.357	42.12
1598	5.36	42.12
1599	5.363	42.12
1600	5.367	42.14
1601	5.37	42.14
1602	5.373	42.16
1603	5.377	42.16
1604	5.38	42.16
1605	5.384	42.16
1606	5.387	42.18
1607	5.39	42.18
1608	5.394	42.18
1609	5.397	42.18
1610	5.4	42.18
1611	5.404	42.18
1612	5.407	42.18
1613	5.41	42.18
1614	5.414	42.18
1615	5.417	42.18
1616	5.42	42.18
1617	5.424	42.18
1618	5.427	42.18
1619	5.43	42.18
1620	5.434	42.18
1621	5.437	42.18
1622	5.44	42.16
1623	5.444	42.16
1624	5.447	42.16
1625	5.451	42.14
1626	5.454	42.14
1627	5.457	42.14
1628	5.461	42.14
1629	5.464	42.12
1630	5.467	42.14
1631	5.471	42.14
1632	5.474	42.14
1633	5.477	42.14
1634	5.481	42.14
1635	5.484	42.14
1636	5.487	42.14
1637	5.491	42.14
1638	5.494	42.12
1639	5.498	42.16
1640	5.501	42.16

## Sheet: Sheet3
+ESI TIC MRM (** -> **) 001_Blank 4.d
Index	X	Y
0	0	41.96
1	0.003	41.9
2	0.007	41.92
3	0.01	41.9
4	0.013	41.94
5	0.017	41.94
6	0.02	41.92
7	0.023	41.92
8	0.027	41.92
9	0.03	41.92
10	0.034	41.94
11	0.037	41.94
12	0.04	41.94
13	0.044	41.94
14	0.047	41.94
15	0.05	41.94
16	0.054	41.94
17	0.057	41.94
18	0.06	41.94
19	0.064	41.94
20	0.067	41.94
21	0.07	41.94
22	0.074	41.94
23	0.077	41.94
24	0.08	41.94
25	0.084	41.94
26	0.087	41.94
27	0.091	41.94
28	0.094	41.94
29	0.097	41.94
30	0.101	41.92
31	0.104	41.92
32	0.107	41.92
33	0.111	41.92
34	0.114	41.92
35	0.117	41.92
36	0.121	41.92
37	0.124	41.92
38	0.127	41.92
39	0.131	41.94
40	0.134	41.94
41	0.138	41.94
42	0.141	41.94
43	0.144	41.94
44	0.148	41.94
45	0.151	41.94
46	0.154	41.94
47	0.158	41.94
48	0.161	41.94
49	0.164	41.94
50	0.168	41.94
51	0.171	41.94
52	0.174	41.94
53	0.178	41.94
54	0.181	41.94
55	0.185	41.94
56	0.188	41.94
57	0.191	41.94
58	0.195	41.94
59	0.198	41.94
60	0.201	41.94
61	0.205	41.94
62	0.208	41.92
63	0.211	41.92
64	0.215	41.92
65	0.218	41.92
66	0.221	41.92
67	0.225	41.92
68	0.228	41.92
69	0.231	41.92
70	0.235	41.92
71	0.238	41.92
72	0.242	41.92
73	0.245	41.92
74	0.248	41.92
75	0.252	41.92
76	0.255	41.9
77	0.258	41.9
78	0.262	41.92
79	0.265	41.92
80	0.268	41.92
81	0.272	41.92
82	0.275	41.92
83	0.278	41.92
84	0.282	41.92
85	0.285	41.92
86	0.288	41.94
87	0.292	41.94
88	0.295	41.94
89	0.298	41.94
90	0.302	41.94
91	0.305	41.94
92	0.309	41.94
93	0.312	41.94
94	0.315	41.94
95	0.319	41.94
96	0.322	41.94
97	0.325	41.94
98	0.329	41.94
99	0.332	41.94
100	0.335	41.94
101	0.339	41.94
102	0.342	41.94
103	0.345	41.94
104	0.349	41.94
105	0.352	41.96
106	0.356	41.96
107	0.359	41.96
108	0.362	41.98
109	0.366	41.98
110	0.369	41.98
111	0.372	41.98
112	0.376	41.96
113	0.379	41.96
114	0.382	41.96
115	0.386	41.96
116	0.389	41.96
117	0.392	41.96
118	0.396	41.96
119	0.399	41.94
120	0.403	41.94
121	0.406	41.94
122	0.409	41.94
123	0.413	41.94
124	0.416	41.94
125	0.419	41.92
126	0.423	41.92
127	0.426	41.94
128	0.429	41.94
129	0.433	41.94
130	0.436	41.94
131	0.439	41.94
132	0.443	41.94
133	0.446	41.94
134	0.449	41.94
135	0.453	41.94
136	0.456	41.94
137	0.46	41.94
138	0.463	41.92
139	0.466	41.92
140	0.47	41.9
141	0.473	41.9
142	0.476	41.9
143	0.48	41.9
144	0.483	41.9
145	0.486	41.9
146	0.49	41.9
147	0.493	41.9
148	0.496	41.9
149	0.5	41.9
150	0.503	41.9
151	0.507	41.9
152	0.51	41.9
153	0.513	41.88
154	0.517	41.88
155	0.52	41.88
156	0.523	41.88
157	0.527	41.88
158	0.53	41.9
159	0.533	41.9
160	0.537	41.9
161	0.54	41.9
162	0.543	41.9
163	0.547	41.9
164	0.55	41.9
165	0.553	41.92
166	0.557	41.92
167	0.56	41.92
168	0.563	41.92
169	0.567	41.92
170	0.57	41.92
171	0.574	41.92
172	0.577	41.92
173	0.58	41.92
174	0.584	41.9
175	0.587	41.9
176	0.59	41.92
177	0.594	41.92
178	0.597	41.92
179	0.6	41.92
180	0.604	41.92
181	0.607	41.9
182	0.61	41.9
183	0.614	41.9
184	0.617	41.9
185	0.621	41.9
186	0.624	41.9
187	0.627	41.92
188	0.631	41.92
189	0.634	41.92
190	0.637	41.92
191	0.641	41.94
192	0.644	41.92
193	0.647	41.92
194	0.651	41.92
195	0.654	41.94
196	0.657	41.94
197	0.661	41.94
198	0.664	41.96
199	0.667	41.96
200	0.671	41.96
201	0.674	41.96
202	0.678	41.96
203	0.681	41.96
204	0.684	41.98
205	0.688	41.96
206	0.691	41.92
207	0.694	41.98
208	0.698	41.98
209	0.701	41.9
210	0.704	41.96
211	0.708	41.94
212	0.711	42
213	0.715	50.16
214	0.718	43.66
215	0.721	42.88
216	0.725	43.34
217	0.728	44.08
218	0.731	44.66
219	0.735	45
220	0.738	45.58
221	0.741	46.1
222	0.745	46.1
223	0.748	46.24
224	0.751	46.64
225	0.755	46.9
226	0.758	46.88
227	0.761	46.96
228	0.765	47.1
229	0.768	46.98
230	0.771	46.66
231	0.775	46.92
232	0.778	47.02
233	0.782	47.18
234	0.785	47.12
235	0.788	47.1
236	0.792	46.94
237	0.795	46.96
238	0.798	47.16
239	0.802	47.28
240	0.805	46.96
241	0.808	46.64
242	0.812	46.32
243	0.815	46.32
244	0.818	46.3
245	0.822	46.68
246	0.825	47
247	0.829	46.9
248	0.832	47.32
249	0.835	48.12
250	0.839	48.26
251	0.842	48.38
252	0.845	48.64
253	0.849	48.64
254	0.852	48.64
255	0.855	48.66
256	0.859	48.68
257	0.862	48.78
258	0.865	48.58
259	0.869	48.8
260	0.872	48.54
261	0.875	48.54
262	0.879	48.2
263	0.882	48.24
264	0.886	48.3
265	0.889	48.62
266	0.892	48.72
267	0.896	48.54
268	0.899	48.64
269	0.902	48.92
270	0.906	48.8
271	0.909	49.28
272	0.912	49.36
273	0.916	49.14
274	0.919	48.8
275	0.922	48.4
276	0.926	48.6
277	0.929	48.66
278	0.933	48.66
279	0.936	48.24
280	0.939	48.2
281	0.943	48.46
282	0.946	48.62
283	0.949	48.74
284	0.953	48.86
285	0.956	48.3
286	0.959	47.8
287	0.963	47.6
288	0.966	48.12
289	0.969	47.92
290	0.973	47.06
291	0.976	46.96
292	0.98	47.16
293	0.983	47.66
294	0.986	48.06
295	0.99	48.5
296	0.993	48.7
297	0.996	48.76
298	1	48.64
299	1.003	49.16
300	1.006	49.52
301	1.01	49.58
302	1.013	48.7
303	1.016	48.46
304	1.02	48.04
305	1.023	48.22
306	1.026	48.62
307	1.03	48.92
308	1.033	49.02
309	1.037	48.68
310	1.04	48.62
311	1.043	48.8
312	1.047	48.98
313	1.05	49.28
314	1.053	49.02
315	1.057	48.58
316	1.06	48.66
317	1.063	48.28
318	1.067	48.94
319	1.07	48.54
320	1.073	48.78
321	1.077	48.8
322	1.08	48.5
323	1.083	48.76
324	1.087	48.42
325	1.09	48.28
326	1.094	48.64
327	1.097	47.94
328	1.1	48.42
329	1.104	48.7
330	1.107	48.82
331	1.11	48.88
332	1.114	48.58
333	1.117	48.68
334	1.12	48.7
335	1.124	48.68
336	1.127	49.34
337	1.13	49.14
338	1.134	48.98
339	1.137	49.2
340	1.14	49.32
341	1.144	49.12
342	1.147	49.52
343	1.151	49.44
344	1.154	49.36
345	1.157	48.9
346	1.161	49.12
347	1.164	48.78
348	1.167	48.62
349	1.171	48.66
350	1.174	48.92
351	1.177	48.94
352	1.181	48.78
353	1.184	48.84
354	1.187	48.42
355	1.191	48.36
356	1.194	48.92
357	1.198	48.86
358	1.201	48.9
359	1.204	49.06
360	1.208	48.42
361	1.211	48.76
362	1.214	48.22
363	1.218	48.3
364	1.221	48.12
365	1.224	47.8
366	1.228	47.46
367	1.231	47.7
368	1.234	47.96
369	1.238	48.32
370	1.241	48.36
371	1.244	48.4
372	1.248	48.74
373	1.251	49.6
374	1.255	49.64
375	1.258	50.16
376	1.261	50.08
377	1.265	49.6
378	1.268	49.46
379	1.271	49.7
380	1.275	50.28
381	1.278	50.34
382	1.281	49.38
383	1.285	49.5
384	1.288	49.42
385	1.291	49.66
386	1.295	49.76
387	1.298	49.8
388	1.302	49.9
389	1.305	49.3
390	1.308	49.54
391	1.312	49.62
392	1.315	49.86
393	1.318	49.58
394	1.322	48.9
395	1.325	48.96
396	1.328	49.12
397	1.332	49.22
398	1.335	49.44
399	1.338	49.16
400	1.342	48.82
401	1.345	48.22
402	1.348	48.36
403	1.352	48.28
404	1.355	48.16
405	1.358	48.1
406	1.362	47.68
407	1.365	48
408	1.369	47.64
409	1.372	47.72
410	1.375	48.12
411	1.379	48
412	1.382	48.04
413	1.385	48
414	1.389	48.22
415	1.392	48.4
416	1.395	48.36
417	1.399	48.62
418	1.402	48.94
419	1.405	48.92
420	1.409	48.92
421	1.412	49.16
422	1.415	49.56
423	1.419	49.7
424	1.422	49.46
425	1.426	49.06
426	1.429	48.82
427	1.432	48.72
428	1.436	48.16
429	1.439	48.12
430	1.442	47.96
431	1.446	47.18
432	1.449	46.78
433	1.452	47.16
434	1.456	47.62
435	1.459	48.04
436	1.462	47.98
437	1.466	48.74
438	1.469	48.72
439	1.473	48.72
440	1.476	49.06
441	1.479	49.26
442	1.483	49.04
443	1.486	49.02
444	1.489	48.8
445	1.493	48.7
446	1.496	48.2
447	1.499	48.22
448	1.503	48.06
449	1.506	47.96
450	1.509	47.74
451	1.513	47.74
452	1.516	47.52
453	1.52	47.82
454	1.523	47.94
455	1.526	47.94
456	1.53	47.66
457	1.533	47.76
458	1.536	48.22
459	1.54	48.68
460	1.543	48.72
461	1.546	48.5
462	1.55	48.24
463	1.553	48.4
464	1.556	48.52
465	1.56	48.76
466	1.563	49.54
467	1.566	48.82
468	1.57	48.24
469	1.573	47.94
470	1.577	48.3
471	1.58	48.3
472	1.583	47.92
473	1.587	46.46
474	1.59	48.16
475	1.593	47.32
476	1.597	44.68
477	1.6	46.32
478	1.603	41.9
479	1.607	41.92
480	1.61	41.9
481	1.613	41.9
482	1.617	49.68
483	1.62	42.92
484	1.624	41.88
485	1.627	41.88
486	1.63	41.88
487	1.634	41.88
488	1.637	41.88
489	1.64	41.88
490	1.644	41.88
491	1.647	41.88
492	1.65	41.88
493	1.654	41.9
494	1.657	41.9
495	1.66	41.92
496	1.664	41.92
497	1.667	41.92
498	1.67	41.92
499	1.674	41.92
500	1.677	41.92
501	1.681	41.92
502	1.684	41.92
503	1.687	41.9
504	1.691	41.9
505	1.694	41.9
506	1.697	41.9
507	1.701	41.88
508	1.704	41.88
509	1.707	41.88
510	1.711	41.9
511	1.714	41.9
512	1.717	41.9
513	1.721	41.9
514	1.724	41.9
515	1.728	41.92
516	1.731	41.92
517	1.734	41.92
518	1.738	41.92
519	1.741	41.92
520	1.744	41.92
521	1.748	41.92
522	1.751	41.92
523	1.754	41.92
524	1.758	41.9
525	1.761	41.9
526	1.764	41.9
527	1.768	41.9
528	1.771	41.9
529	1.774	41.9
530	1.778	41.9
531	1.781	41.9
532	1.785	41.9
533	1.788	41.9
534	1.791	41.9
535	1.795	41.9
536	1.798	41.9
537	1.801	41.9
538	1.805	41.92
539	1.808	41.92
540	1.811	41.92
541	1.815	41.92
542	1.818	41.92
543	1.821	41.92
544	1.825	41.92
545	1.828	41.92
546	1.832	41.92
547	1.835	41.9
548	1.838	41.9
549	1.842	41.9
550	1.845	41.9
551	1.848	41.9
552	1.852	41.9
553	1.855	41.9
554	1.858	41.9
555	1.862	41.9
556	1.865	41.9
557	1.868	41.92
558	1.872	41.92
559	1.875	41.92
560	1.878	41.94
561	1.882	41.94
562	1.885	41.94
563	1.888	41.94
564	1.892	41.94
565	1.895	41.94
566	1.899	41.9
567	1.902	41.9
568	1.905	41.9
569	1.909	41.9
570	1.912	41.9
571	1.915	41.9
572	1.919	41.9
573	1.922	41.9
574	1.925	41.9
575	1.929	41.9
576	1.932	41.9
577	1.935	41.9
578	1.939	41.96
579	1.942	41.96
580	1.946	41.96
581	1.949	41.96
582	1.952	41.96
583	1.956	41.96
584	1.959	41.96
585	1.962	41.96
586	1.966	41.96
587	1.969	41.9
588	1.972	41.9
589	1.976	41.9
590	1.979	41.9
591	1.982	41.9
592	1.986	41.88
593	1.989	41.88
594	1.992	41.88
595	1.996	41.88
596	1.999	41.88
597	2.003	41.88
598	2.006	41.88
599	2.009	41.88
600	2.013	41.88
601	2.016	41.88
602	2.019	41.88
603	2.023	41.9
604	2.026	41.9
605	2.029	41.9
606	2.033	41.9
607	2.036	41.9
608	2.039	41.9
609	2.043	41.9
610	2.046	41.9
611	2.05	41.92
612	2.053	41.92
613	2.056	41.92
614	2.06	41.92
615	2.063	41.92
616	2.066	41.92
617	2.07	41.9
618	2.073	41.9
619	2.076	41.9
620	2.08	41.88
621	2.083	41.88
622	2.086	41.88
623	2.09	41.9
624	2.093	41.9
625	2.096	41.9
626	2.1	41.9
627	2.103	41.9
628	2.107	41.9
629	2.11	41.9
630	2.113	41.9
631	2.117	41.9
632	2.12	41.9
633	2.123	41.92
634	2.127	41.92
635	2.13	41.92
636	2.133	41.92
637	2.137	41.92
638	2.14	41.92
639	2.143	41.92
640	2.147	41.92
641	2.15	41.94
642	2.153	41.94
643	2.157	41.94
644	2.16	41.94
645	2.164	41.94
646	2.167	41.94
647	2.17	41.96
648	2.174	41.96
649	2.177	41.96
650	2.18	41.96
651	2.184	41.96
652	2.187	41.94
653	2.19	41.94
654	2.194	41.94
655	2.197	41.92
656	2.2	41.92
657	2.204	41.92
658	2.207	41.9
659	2.21	41.9
660	2.214	41.9
661	2.217	41.9
662	2.221	41.9
663	2.224	41.9
664	2.227	41.92
665	2.231	41.92
666	2.234	41.92
667	2.237	41.92
668	2.241	41.92
669	2.244	41.92
670	2.247	41.92
671	2.251	41.92
672	2.254	41.9
673	2.257	41.9
674	2.261	41.9
675	2.264	41.9
676	2.268	41.9
677	2.271	41.9
678	2.274	41.9
679	2.278	41.9
680	2.281	41.9
681	2.284	41.9
682	2.288	41.9
683	2.291	41.9
684	2.294	41.9
685	2.298	41.9
686	2.301	41.9
687	2.304	41.9
688	2.308	41.9
689	2.311	41.92
690	2.315	41.9
691	2.318	41.92
692	2.321	41.92
693	2.325	41.92
694	2.328	41.92
695	2.331	41.92
696	2.335	41.92
697	2.338	41.92
698	2.341	41.92
699	2.345	41.9
700	2.348	41.9
701	2.351	41.9
702	2.355	41.9
703	2.358	41.92
704	2.361	41.92
705	2.365	41.92
706	2.368	41.94
707	2.372	41.94
708	2.375	41.94
709	2.378	41.94
710	2.382	41.96
711	2.385	41.96
712	2.388	41.96
713	2.392	41.96
714	2.395	41.96
715	2.398	41.96
716	2.402	41.98
717	2.405	41.98
718	2.408	41.98
719	2.412	41.98
720	2.415	41.98
721	2.418	41.98
722	2.422	41.98
723	2.425	41.98
724	2.429	41.96
725	2.432	41.96
726	2.435	41.96
727	2.439	41.96
728	2.442	41.96
729	2.445	41.96
730	2.449	41.96
731	2.452	41.96
732	2.455	41.96
733	2.459	41.96
734	2.462	41.96
735	2.465	41.96
736	2.469	41.96
737	2.472	41.94
738	2.475	41.96
739	2.479	41.96
740	2.482	41.96
741	2.486	41.96
742	2.489	41.96
743	2.492	41.96
744	2.496	41.96
745	2.499	41.96
746	2.502	41.96
747	2.506	41.96
748	2.509	41.96
749	2.512	41.96
750	2.516	41.96
751	2.519	41.96
752	2.522	41.96
753	2.526	41.96
754	2.529	41.98
755	2.533	41.96
756	2.536	41.98
757	2.539	41.98
758	2.543	41.98
759	2.546	41.98
760	2.549	42
761	2.553	42
762	2.556	42
763	2.559	42
764	2.563	42
765	2.566	42
766	2.569	42
767	2.573	42
768	2.576	42
769	2.579	42
770	2.583	42
771	2.586	42
772	2.59	42
773	2.593	42
774	2.596	42
775	2.6	42.02
776	2.603	42.02
777	2.606	42.02
778	2.61	42.02
779	2.613	42.02
780	2.616	42.02
781	2.62	42.02
782	2.623	42
783	2.626	42
784	2.63	41.98
785	2.633	41.98
786	2.637	41.98
787	2.64	41.98
788	2.643	41.96
789	2.647	41.96
790	2.65	41.96
791	2.653	41.96
792	2.657	41.96
793	2.66	41.96
794	2.663	41.96
795	2.667	41.96
796	2.67	41.96
797	2.673	41.96
798	2.677	41.96
799	2.68	41.96
800	2.683	41.96
801	2.687	41.96
802	2.69	41.96
803	2.693	41.98
804	2.697	41.98
805	2.7	42
806	2.704	42
807	2.707	42
808	2.71	42
809	2.714	42
810	2.717	42
811	2.72	42
812	2.724	42
813	2.727	42
814	2.73	41.98
815	2.734	41.98
816	2.737	41.98
817	2.74	41.98
818	2.744	41.98
819	2.747	41.98
820	2.75	41.98
821	2.754	41.98
822	2.757	41.98
823	2.761	41.98
824	2.764	41.98
825	2.767	41.98
826	2.771	41.98
827	2.774	41.98
828	2.777	41.98
829	2.781	41.98
830	2.784	41.98
831	2.787	41.98
832	2.791	41.98
833	2.794	41.98
834	2.797	41.98
835	2.801	41.98
836	2.804	41.98
837	2.808	41.98
838	2.811	41.98
839	2.814	41.98
840	2.818	41.98
841	2.821	41.98
842	2.824	41.98
843	2.828	41.98
844	2.831	41.98
845	2.834	41.98
846	2.838	41.98
847	2.841	41.96
848	2.844	41.96
849	2.848	41.94
850	2.851	41.94
851	2.855	41.94
852	2.858	41.94
853	2.861	41.92
854	2.865	41.94
855	2.868	41.94
856	2.871	41.96
857	2.875	41.96
858	2.878	41.96
859	2.881	41.96
860	2.885	41.96
861	2.888	41.96
862	2.891	41.96
863	2.895	41.96
864	2.898	41.94
865	2.901	41.94
866	2.905	41.94
867	2.908	41.94
868	2.912	41.94
869	2.915	41.94
870	2.918	41.94
871	2.922	41.96
872	2.925	41.96
873	2.928	41.98
874	2.932	41.98
875	2.935	41.98
876	2.938	41.98
877	2.942	41.98
878	2.945	41.98
879	2.948	41.98
880	2.952	41.98
881	2.955	41.98
882	2.958	41.98
883	2.962	41.98
884	2.965	41.98
885	2.969	41.98
886	2.972	41.98
887	2.975	41.98
888	2.979	41.98
889	2.982	41.98
890	2.985	41.98
891	2.989	41.98
892	2.992	41.98
893	2.995	42
894	2.999	42
895	3.002	42
896	3.005	42
897	3.009	42.02
898	3.012	42.02
899	3.015	42.02
900	3.019	42.02
901	3.022	42.02
902	3.026	42.02
903	3.029	42.02
904	3.032	42.02
905	3.036	42.02
906	3.039	42.04
907	3.042	42.04
908	3.046	42.04
909	3.049	42.04
910	3.052	42.04
911	3.056	42.04
912	3.059	42.02
913	3.062	42.02
914	3.066	42.02
915	3.069	42.02
916	3.073	42.02
917	3.076	42.02
918	3.079	42.02
919	3.083	42.02
920	3.086	42.02
921	3.089	42.02
922	3.093	42.02
923	3.096	42.02
924	3.099	42.02
925	3.103	42.02
926	3.106	42.02
927	3.109	42.04
928	3.113	42.04
929	3.116	42.04
930	3.119	42.04
931	3.123	42.04
932	3.126	42.04
933	3.13	42.04
934	3.133	42.04
935	3.136	42.04
936	3.14	42.04
937	3.143	42.04
938	3.146	42.04
939	3.15	42.06
940	3.153	42.04
941	3.156	42.04
942	3.16	42.06
943	3.163	42.06
944	3.166	42.06
945	3.17	42.06
946	3.173	42.04
947	3.177	42.06
948	3.18	42.06
949	3.183	42.06
950	3.187	42.06
951	3.19	42.04
952	3.193	42.04
953	3.197	42.04
954	3.2	42.04
955	3.203	42.04
956	3.207	42.02
957	3.21	42.04
958	3.213	42.02
959	3.217	42.02
960	3.22	42.02
961	3.223	42.02
962	3.227	42.02
963	3.23	42.02
964	3.234	42.02
965	3.237	42.02
966	3.24	42.02
967	3.244	42.02
968	3.247	42.02
969	3.25	42.02
970	3.254	42.02
971	3.257	42.02
972	3.26	42.02
973	3.264	42.02
974	3.267	42.02
975	3.27	42.02
976	3.274	42.02
977	3.277	42.02
978	3.28	42.02
979	3.284	42
980	3.287	42
981	3.291	42
982	3.294	42
983	3.297	42
984	3.301	42
985	3.304	42
986	3.307	42
987	3.311	42.02
988	3.314	42.02
989	3.317	42.02
990	3.321	42.02
991	3.324	42.02
992	3.327	42.04
993	3.331	42.04
994	3.334	42.04
995	3.337	42.04
996	3.341	42.06
997	3.344	42.06
998	3.348	42.06
999	3.351	42.08
1000	3.354	42.08
1001	3.358	42.08
1002	3.361	42.08
1003	3.364	42.08
1004	3.368	42.08
1005	3.371	42.08
1006	3.374	42.06
1007	3.378	42.06
1008	3.381	42.06
1009	3.384	42.06
1010	3.388	42.06
1011	3.391	42.06
1012	3.395	42.06
1013	3.398	42.06
1014	3.401	42.04
1015	3.405	42.06
1016	3.408	42.06
1017	3.411	42.04
1018	3.415	42.06
1019	3.418	42.06
1020	3.421	42.06
1021	3.425	42.06
1022	3.428	42.06
1023	3.431	42.06
1024	3.435	42.06
1025	3.438	42.06
1026	3.442	42.06
1027	3.445	42.06
1028	3.448	42.06
1029	3.452	42.04
1030	3.455	42.04
1031	3.458	42.04
1032	3.462	42.04
1033	3.465	42.04
1034	3.468	42.04
1035	3.472	42.04
1036	3.475	42.04
1037	3.478	42.04
1038	3.482	42.04
1039	3.485	42.04
1040	3.488	42.06
1041	3.492	42.06
1042	3.495	42.06
1043	3.499	42.06
1044	3.502	42.08
1045	3.505	42.08
1046	3.509	42.08
1047	3.512	42.08
1048	3.515	42.08
1049	3.519	42.08
1050	3.522	42.08
1051	3.525	42.08
1052	3.529	42.08
1053	3.532	42.08
1054	3.535	42.08
1055	3.539	42.1
1056	3.542	42.1
1057	3.545	42.1
1058	3.549	42.1
1059	3.552	42.1
1060	3.555	42.1
1061	3.559	42.1
1062	3.562	42.1
1063	3.566	42.1
1064	3.569	42.1
1065	3.572	42.1
1066	3.576	42.1
1067	3.579	42.1
1068	3.582	42.1
1069	3.586	42.1
1070	3.589	42.08
1071	3.592	42.08
1072	3.596	42.08
1073	3.599	42.08
1074	3.602	42.08
1075	3.606	42.08
1076	3.609	42.1
1077	3.613	42.1
1078	3.616	42.1
1079	3.619	42.1
1080	3.623	42.1
1081	3.626	42.1
1082	3.629	42.1
1083	3.633	42.1
1084	3.636	42.12
1085	3.639	42.12
1086	3.643	42.12
1087	3.646	42.1
1088	3.649	42.1
1089	3.653	42.12
1090	3.656	42.12
1091	3.66	42.12
1092	3.663	42.12
1093	3.666	42.12
1094	3.67	42.14
1095	3.673	42.14
1096	3.676	42.14
1097	3.68	42.14
1098	3.683	42.14
1099	3.686	42.12
1100	3.69	42.12
1101	3.693	42.12
1102	3.696	42.1
1103	3.7	42.1
1104	3.703	42.1
1105	3.706	42.1
1106	3.71	42.1
1107	3.713	42.1
1108	3.717	42.1
1109	3.72	42.1
1110	3.723	42.1
1111	3.727	42.1
1112	3.73	42.12
1113	3.733	42.12
1114	3.737	42.1
1115	3.74	42.1
1116	3.743	42.1
1117	3.747	42.1
1118	3.75	42.1
1119	3.753	42.1
1120	3.757	42.1
1121	3.76	42.1
1122	3.763	42.08
1123	3.767	42.1
1124	3.77	42.1
1125	3.774	42.1
1126	3.777	42.1
1127	3.78	42.1
1128	3.784	42.1
1129	3.787	42.1
1130	3.79	42.1
1131	3.794	42.1
1132	3.797	42.1
1133	3.8	42.08
1134	3.804	42.08
1135	3.807	42.08
1136	3.81	42.08
1137	3.814	42.08
1138	3.817	42.08
1139	3.82	42.08
1140	3.824	42.08
1141	3.827	42.08
1142	3.831	42.08
1143	3.834	42.08
1144	3.837	42.08
1145	3.841	42.08
1146	3.844	42.06
1147	3.847	42.06
1148	3.851	42.06
1149	3.854	42.04
1150	3.857	42.04
1151	3.861	42.04
1152	3.864	42.04
1153	3.867	42.02
1154	3.871	42.02
1155	3.874	42.02
1156	3.878	42.02
1157	3.881	42.02
1158	3.884	42.02
1159	3.888	42.02
1160	3.891	42.02
1161	3.894	42.02
1162	3.898	42.04
1163	3.901	42.04
1164	3.904	42.04
1165	3.908	42.04
1166	3.911	42.04
1167	3.914	42.04
1168	3.918	42.04
1169	3.921	42.04
1170	3.924	42.04
1171	3.928	42.02
1172	3.931	42.02
1173	3.935	42.02
1174	3.938	42
1175	3.941	42
1176	3.945	42
1177	3.948	41.98
1178	3.951	41.98
1179	3.955	41.98
1180	3.958	41.98
1181	3.961	41.98
1182	3.965	41.98
1183	3.968	41.98
1184	3.971	41.98
1185	3.975	41.98
1186	3.978	41.98
1187	3.982	42
1188	3.985	42
1189	3.988	42
1190	3.992	42
1191	3.995	42
1192	3.998	42.02
1193	4.002	42.02
1194	4.005	42.02
1195	4.008	42.02
1196	4.012	42.02
1197	4.015	42.02
1198	4.018	42
1199	4.022	42
1200	4.025	42
1201	4.028	42
1202	4.032	42
1203	4.035	42
1204	4.039	42
1205	4.042	42
1206	4.045	42
1207	4.049	42
1208	4.052	41.98
1209	4.055	41.98
1210	4.059	41.98
1211	4.062	41.98
1212	4.065	41.98
1213	4.069	41.98
1214	4.072	41.98
1215	4.075	41.98
1216	4.079	41.98
1217	4.082	41.98
1218	4.085	41.98
1219	4.089	41.98
1220	4.092	41.98
1221	4.096	41.98
1222	4.099	41.98
1223	4.102	41.98
1224	4.106	41.98
1225	4.109	41.98
1226	4.112	41.98
1227	4.116	41.98
1228	4.119	42
1229	4.122	42
1230	4.126	41.98
1231	4.129	41.98
1232	4.132	41.98
1233	4.136	41.98
1234	4.139	41.98
1235	4.142	41.98
1236	4.146	42
1237	4.149	42
1238	4.153	42
1239	4.156	42
1240	4.159	42
1241	4.163	42
1242	4.166	42
1243	4.169	42
1244	4.173	42
1245	4.176	42
1246	4.179	42
1247	4.183	42
1248	4.186	42
1249	4.189	42
1250	4.193	42
1251	4.196	42
1252	4.2	42
1253	4.203	41.98
1254	4.206	41.98
1255	4.21	41.98
1256	4.213	41.98
1257	4.216	41.98
1258	4.22	41.96
1259	4.223	41.96
1260	4.226	41.96
1261	4.23	41.96
1262	4.233	41.96
1263	4.236	41.96
1264	4.24	41.96
1265	4.243	41.96
1266	4.246	41.96
1267	4.25	41.98
1268	4.253	41.98
1269	4.257	42
1270	4.26	42
1271	4.263	42
1272	4.267	42
1273	4.27	42
1274	4.273	42
1275	4.277	42
1276	4.28	42
1277	4.283	42
1278	4.287	42
1279	4.29	42
1280	4.293	42
1281	4.297	41.98
1282	4.3	41.98
1283	4.304	41.98
1284	4.307	41.98
1285	4.31	41.98
1286	4.314	41.96
1287	4.317	41.96
1288	4.32	41.96
1289	4.324	41.96
1290	4.327	41.96
1291	4.33	41.96
1292	4.334	41.96
1293	4.337	41.96
1294	4.34	41.96
1295	4.344	41.98
1296	4.347	41.98
1297	4.35	41.98
1298	4.354	41.98
1299	4.357	41.98
1300	4.36	41.98
1301	4.364	42
1302	4.367	42
1303	4.371	42
1304	4.374	42
1305	4.377	42
1306	4.381	42
1307	4.384	41.98
1308	4.387	42
1309	4.391	42
1310	4.394	42
1311	4.397	42
1312	4.401	42
1313	4.404	42
1314	4.407	42.02
1315	4.411	42
1316	4.414	42
1317	4.418	42
1318	4.421	42
1319	4.424	42
1320	4.428	41.98
1321	4.431	41.98
1322	4.434	41.98
1323	4.438	41.98
1324	4.441	41.98
1325	4.444	41.98
1326	4.448	41.98
1327	4.451	41.98
1328	4.454	41.98
1329	4.458	42
1330	4.461	42
1331	4.464	42
1332	4.468	41.98
1333	4.471	42
1334	4.475	42
1335	4.478	42
1336	4.481	42
1337	4.485	42
1338	4.488	42
1339	4.491	42
1340	4.495	42
1341	4.498	42
1342	4.501	42
1343	4.505	42
1344	4.508	41.98
1345	4.511	41.98
1346	4.515	41.98
1347	4.518	41.98
1348	4.522	41.98
1349	4.525	41.96
1350	4.528	41.96
1351	4.532	41.96
1352	4.535	41.96
1353	4.538	41.98
1354	4.542	41.98
1355	4.545	41.98
1356	4.548	41.98
1357	4.552	41.98
1358	4.555	41.98
1359	4.558	41.98
1360	4.562	41.98
1361	4.565	41.98
1362	4.569	41.98
1363	4.572	41.98
1364	4.575	42
1365	4.579	42
1366	4.582	42
1367	4.585	42.02
1368	4.589	42.02
1369	4.592	42.02
1370	4.595	42.02
1371	4.599	42.02
1372	4.602	42.02
1373	4.605	42.02
1374	4.609	42
1375	4.612	42
1376	4.615	42
1377	4.619	42
1378	4.622	41.98
1379	4.625	41.98
1380	4.629	41.98
1381	4.632	41.98
1382	4.636	41.96
1383	4.639	41.96
1384	4.642	41.96
1385	4.646	41.96
1386	4.649	41.96
1387	4.652	41.96
1388	4.656	41.96
1389	4.659	41.96
1390	4.662	41.96
1391	4.666	41.96
1392	4.669	41.96
1393	4.672	41.96
1394	4.676	41.96
1395	4.679	41.96
1396	4.682	41.96
1397	4.686	41.96
1398	4.689	41.96
1399	4.693	41.96
1400	4.696	41.94
1401	4.699	41.96
1402	4.703	41.94
1403	4.706	41.96
1404	4.709	41.96
1405	4.713	41.96
1406	4.716	41.96
1407	4.719	41.96
1408	4.723	41.96
1409	4.726	41.96
1410	4.729	41.96
1411	4.733	41.96
1412	4.736	41.96
1413	4.74	41.96
1414	4.743	41.96
1415	4.746	41.98
1416	4.75	41.98
1417	4.753	41.98
1418	4.756	41.98
1419	4.76	41.98
1420	4.763	41.98
1421	4.766	41.98
1422	4.77	41.98
1423	4.773	41.98
1424	4.776	41.98
1425	4.78	41.98
1426	4.783	41.98
1427	4.787	41.98
1428	4.79	41.98
1429	4.793	41.98
1430	4.797	41.96
1431	4.8	41.96
1432	4.803	41.96
1433	4.807	41.96
1434	4.81	41.96
1435	4.813	41.96
1436	4.817	41.96
1437	4.82	41.96
1438	4.823	41.96
1439	4.827	41.96
1440	4.83	41.96
1441	4.833	41.98
1442	4.837	41.98
1443	4.84	41.98
1444	4.844	41.98
1445	4.847	41.98
1446	4.85	41.98
1447	4.854	41.98
1448	4.857	41.98
1449	4.86	41.98
1450	4.864	41.98
1451	4.867	41.98
1452	4.87	41.98
1453	4.874	41.98
1454	4.877	41.98
1455	4.88	41.98
1456	4.884	41.98
1457	4.887	41.98
1458	4.89	41.98
1459	4.894	41.98
1460	4.897	41.98
1461	4.901	41.98
1462	4.904	41.98
1463	4.907	41.98
1464	4.911	41.98
1465	4.914	41.98
1466	4.917	41.98
1467	4.921	41.98
1468	4.924	41.98
1469	4.927	41.96
1470	4.931	41.96
1471	4.934	41.96
1472	4.937	41.96
1473	4.941	41.96
1474	4.944	41.96
1475	4.947	41.96
1476	4.951	41.96
1477	4.954	41.96
1478	4.958	41.96
1479	4.961	41.96
1480	4.964	41.96
1481	4.968	41.96
1482	4.971	41.96
1483	4.974	41.96
1484	4.978	41.96
1485	4.981	41.96
1486	4.984	41.96
1487	4.988	41.96
1488	4.991	41.96
1489	4.994	41.96
1490	4.998	41.96
1491	5.001	41.96
1492	5.004	41.96
1493	5.008	41.96
1494	5.011	41.96
1495	5.015	41.96
1496	5.018	41.94
1497	5.021	41.94
1498	5.025	41.94
1499	5.028	41.94
1500	5.031	41.94
1501	5.035	41.94
1502	5.038	41.94
1503	5.041	41.94
1504	5.045	41.94
1505	5.048	41.94
1506	5.051	41.94
1507	5.055	41.94
1508	5.058	41.94
1509	5.062	41.94
1510	5.065	41.94
1511	5.068	41.96
1512	5.072	41.96
1513	5.075	41.96
1514	5.078	41.98
1515	5.082	41.98
1516	5.085	41.98
1517	5.088	41.98
1518	5.092	41.98
1519	5.095	41.96
1520	5.098	41.96
1521	5.102	41.96
1522	5.105	41.96
1523	5.109	41.96
1524	5.112	41.96
1525	5.115	41.96
1526	5.119	41.96
1527	5.122	41.96
1528	5.125	41.98
1529	5.129	41.98
1530	5.132	41.98
1531	5.135	41.98
1532	5.139	41.98
1533	5.142	41.98
1534	5.145	41.98
1535	5.149	41.98
1536	5.152	41.98
1537	5.155	41.98
1538	5.159	41.98
1539	5.162	41.98
1540	5.166	41.98
1541	5.169	41.98
1542	5.172	41.98
1543	5.176	41.96
1544	5.179	41.96
1545	5.182	41.96
1546	5.186	41.96
1547	5.189	41.96
1548	5.192	41.94
1549	5.196	41.96
1550	5.199	41.96
1551	5.202	41.96
1552	5.206	41.96
1553	5.209	41.96
1554	5.212	41.96
1555	5.216	41.96
1556	5.219	41.96
1557	5.222	41.96
1558	5.226	41.96
1559	5.229	41.96
1560	5.233	41.96
1561	5.236	41.96
1562	5.239	41.96
1563	5.243	41.96
1564	5.246	41.94
1565	5.249	41.96
1566	5.253	41.96
1567	5.256	41.94
1568	5.259	41.94
1569	5.263	41.94
1570	5.266	41.94
1571	5.269	41.94
1572	5.273	41.94
1573	5.276	41.94
1574	5.28	41.94
1575	5.283	41.94
1576	5.286	41.94
1577	5.29	41.96
1578	5.293	41.96
1579	5.296	41.96
1580	5.3	41.96
1581	5.303	41.96
1582	5.306	41.96
1583	5.31	41.96
1584	5.313	41.96
1585	5.316	41.96
1586	5.32	41.96
1587	5.323	41.96
1588	5.327	41.96
1589	5.33	41.96
1590	5.333	41.96
1591	5.337	41.96
1592	5.34	41.96
1593	5.343	41.96
1594	5.347	41.96
1595	5.35	41.98
1596	5.353	41.98
1597	5.357	41.98
1598	5.36	41.98
1599	5.363	41.98
1600	5.367	41.98
1601	5.37	41.96
1602	5.373	41.96
1603	5.377	41.96
1604	5.38	41.96
1605	5.384	41.96
1606	5.387	41.94
1607	5.39	41.94
1608	5.394	41.94
1609	5.397	41.94
1610	5.4	41.94
1611	5.404	41.94
1612	5.407	41.94
1613	5.41	41.94
1614	5.414	41.94
1615	5.417	41.94
1616	5.42	41.94
1617	5.424	41.94
1618	5.427	41.94
1619	5.43	41.94
1620	5.434	41.94
1621	5.437	41.94
1622	5.441	41.94
1623	5.444	41.94
1624	5.447	41.96
1625	5.451	41.96
1626	5.454	41.96
1627	5.457	41.96
1628	5.461	41.96
1629	5.464	41.94
1630	5.467	41.94
1631	5.471	41.92
1632	5.474	41.92
1633	5.477	41.9
1634	5.481	41.9
1635	5.484	41.88
1636	5.487	41.86
1637	5.491	41.9
1638	5.494	41.86
1639	5.498	41.86
1640	5.501	41.88

## Sheet: Sheet4
+ESI TIC MRM (** -> **) 001_Blank 5.d
Index	X	Y
0	0	41.96
1	0.003	41.96
2	0.007	41.92
3	0.01	41.92
4	0.013	41.94
5	0.017	41.92
6	0.02	41.92
7	0.023	41.92
8	0.027	41.92
9	0.03	41.92
10	0.034	41.92
11	0.037	41.9
12	0.04	41.9
13	0.044	41.9
14	0.047	41.9
15	0.05	41.9
16	0.054	41.9
17	0.057	41.9
18	0.06	41.9
19	0.064	41.92
20	0.067	41.92
21	0.07	41.98
22	0.074	42
23	0.077	42.02
24	0.08	42.02
25	0.084	42.04
26	0.087	42.04
27	0.091	42.04
28	0.094	42.04
29	0.097	42.04
30	0.101	41.98
31	0.104	41.98
32	0.107	41.98
33	0.111	41.98
34	0.114	41.98
35	0.117	41.98
36	0.121	41.98
37	0.124	41.98
38	0.127	41.98
39	0.131	41.98
40	0.134	41.98
41	0.138	41.98
42	0.141	41.96
43	0.144	41.96
44	0.148	41.96
45	0.151	41.96
46	0.154	41.96
47	0.158	41.96
48	0.161	41.94
49	0.164	41.94
50	0.168	41.94
51	0.171	41.94
52	0.174	41.94
53	0.178	41.94
54	0.181	41.94
55	0.185	41.92
56	0.188	41.92
57	0.191	41.92
58	0.195	41.92
59	0.198	41.94
60	0.201	41.94
61	0.205	41.94
62	0.208	41.94
63	0.211	41.94
64	0.215	41.96
65	0.218	41.96
66	0.221	41.96
67	0.225	41.96
68	0.228	41.98
69	0.231	41.98
70	0.235	41.98
71	0.238	41.98
72	0.241	41.98
73	0.245	41.98
74	0.248	41.98
75	0.252	41.98
76	0.255	41.98
77	0.258	41.98
78	0.262	41.98
79	0.265	41.96
80	0.268	41.96
81	0.272	41.96
82	0.275	41.96
83	0.278	41.96
84	0.282	41.96
85	0.285	41.96
86	0.288	41.94
87	0.292	41.94
88	0.295	41.96
89	0.298	41.94
90	0.302	41.94
91	0.305	41.96
92	0.309	41.94
93	0.312	41.94
94	0.315	41.94
95	0.319	41.94
96	0.322	41.94
97	0.325	41.94
98	0.329	41.94
99	0.332	41.94
100	0.335	41.94
101	0.339	41.94
102	0.342	41.94
103	0.345	41.96
104	0.349	41.96
105	0.352	41.96
106	0.356	41.94
107	0.359	41.96
108	0.362	41.96
109	0.366	41.94
110	0.369	41.94
111	0.372	41.94
112	0.376	41.94
113	0.379	41.94
114	0.382	41.94
115	0.386	41.94
116	0.389	41.94
117	0.392	41.96
118	0.396	41.96
119	0.399	41.96
120	0.403	41.98
121	0.406	41.98
122	0.409	41.98
123	0.413	41.98
124	0.416	41.98
125	0.419	41.98
126	0.423	41.98
127	0.426	41.98
128	0.429	41.98
129	0.433	41.98
130	0.436	41.98
131	0.439	41.96
132	0.443	41.96
133	0.446	41.94
134	0.449	41.94
135	0.453	41.94
136	0.456	41.94
137	0.459	41.94
138	0.463	41.92
139	0.466	41.92
140	0.47	41.92
141	0.473	41.92
142	0.476	41.92
143	0.48	41.92
144	0.483	41.92
145	0.486	41.92
146	0.49	41.92
147	0.493	41.92
148	0.496	41.92
149	0.5	41.92
150	0.503	41.92
151	0.506	41.92
152	0.51	41.92
153	0.513	41.92
154	0.516	41.92
155	0.52	41.9
156	0.523	41.9
157	0.527	41.9
158	0.53	41.9
159	0.533	41.88
160	0.537	41.88
161	0.54	41.88
162	0.543	41.88
163	0.547	41.88
164	0.55	41.88
165	0.553	41.86
166	0.557	41.86
167	0.56	41.86
168	0.563	41.86
169	0.567	41.86
170	0.57	41.86
171	0.574	41.86
172	0.577	41.86
173	0.58	41.86
174	0.584	41.86
175	0.587	41.86
176	0.59	41.88
177	0.594	41.88
178	0.597	41.9
179	0.6	41.9
180	0.604	41.9
181	0.607	41.92
182	0.61	41.92
183	0.614	41.92
184	0.617	41.92
185	0.621	41.94
186	0.624	41.94
187	0.627	41.94
188	0.631	41.94
189	0.634	41.94
190	0.637	41.94
191	0.641	41.94
192	0.644	41.94
193	0.647	41.94
194	0.651	41.94
195	0.654	41.94
196	0.657	41.94
197	0.661	41.96
198	0.664	41.96
199	0.667	41.96
200	0.671	41.96
201	0.674	41.96
202	0.678	41.96
203	0.681	41.96
204	0.684	41.96
205	0.688	41.96
206	0.691	41.94
207	0.694	41.94
208	0.698	41.96
209	0.701	41.94
210	0.704	41.98
211	0.708	42
212	0.711	41.94
213	0.714	50.56
214	0.718	44.04
215	0.721	43.14
216	0.724	43.48
217	0.728	44.1
218	0.731	44.42
219	0.735	44.9
220	0.738	45.6
221	0.741	46.52
222	0.745	46.48
223	0.748	47.02
224	0.751	47.22
225	0.755	47.8
226	0.758	48.22
227	0.761	48.38
228	0.765	48.08
229	0.768	47.98
230	0.771	47.42
231	0.775	47.36
232	0.778	47.28
233	0.782	47.4
234	0.785	47.02
235	0.788	47.14
236	0.792	47.38
237	0.795	48
238	0.798	48.34
239	0.802	48.34
240	0.805	48.92
241	0.808	48.72
242	0.812	48.56
243	0.815	48.86
244	0.818	48.54
245	0.822	48.92
246	0.825	48.76
247	0.829	48.18
248	0.832	48.12
249	0.835	48.06
250	0.839	48.12
251	0.842	48.14
252	0.845	47.74
253	0.849	47.86
254	0.852	47.84
255	0.855	47.94
256	0.859	48.34
257	0.862	48.84
258	0.865	48.48
259	0.869	48.54
260	0.872	48.54
261	0.875	48.56
262	0.879	48.2
263	0.882	47.72
264	0.886	47.5
265	0.889	47.66
266	0.892	47.56
267	0.896	47.54
268	0.899	48.16
269	0.902	48.3
270	0.906	48.56
271	0.909	48.5
272	0.912	48.48
273	0.916	48.74
274	0.919	48.38
275	0.922	48.22
276	0.926	48.64
277	0.929	47.98
278	0.932	47.78
279	0.936	47.36
280	0.939	47.52
281	0.943	47.92
282	0.946	47.96
283	0.949	47.96
284	0.953	47.78
285	0.956	47.4
286	0.959	47.92
287	0.963	48.74
288	0.966	48.88
289	0.969	48.66
290	0.973	48.72
291	0.976	48.4
292	0.979	49.16
293	0.983	49.32
294	0.986	49.4
295	0.989	48.96
296	0.993	48.62
297	0.996	48.82
298	1	48.8
299	1.003	48.72
300	1.006	49.3
301	1.01	48.44
302	1.013	48.62
303	1.016	49.06
304	1.02	48.9
305	1.023	49.22
306	1.026	49.32
307	1.03	49.6
308	1.033	49.18
309	1.036	49.14
310	1.04	49.62
311	1.043	49.5
312	1.047	48.88
313	1.05	48.5
314	1.053	48.34
315	1.057	48.16
316	1.06	47.86
317	1.063	47.92
318	1.067	47.4
319	1.07	47.06
320	1.073	47.1
321	1.077	47.12
322	1.08	47.48
323	1.083	47.06
324	1.087	47.78
325	1.09	47.94
326	1.093	48.24
327	1.097	48.26
328	1.1	48.32
329	1.104	48.1
330	1.107	48.26
331	1.11	48.26
332	1.114	48.62
333	1.117	47.7
334	1.12	47.62
335	1.124	47.74
336	1.127	48.12
337	1.13	48.26
338	1.134	48.58
339	1.137	48.68
340	1.14	48.64
341	1.144	48.62
342	1.147	48.84
343	1.151	48.82
344	1.154	48.62
345	1.157	48.42
346	1.161	48.46
347	1.164	48.5
348	1.167	48.44
349	1.171	48.8
350	1.174	48.64
351	1.177	48.32
352	1.181	48.58
353	1.184	48.66
354	1.187	48.36
355	1.191	48.58
356	1.194	48.14
357	1.198	47.78
358	1.201	47.76
359	1.204	47.76
360	1.208	47.94
361	1.211	47.7
362	1.214	47.54
363	1.218	47.82
364	1.221	47.36
365	1.224	47.5
366	1.228	47.94
367	1.231	48.18
368	1.234	48.28
369	1.238	48.58
370	1.241	49.22
371	1.244	49.46
372	1.248	49.96
373	1.251	50.26
374	1.255	50.18
375	1.258	49.94
376	1.261	49.44
377	1.265	49.22
378	1.268	49.04
379	1.271	48.66
380	1.275	48.44
381	1.278	48.14
382	1.281	48.24
383	1.285	48.5
384	1.288	48.68
385	1.291	48.54
386	1.295	48.38
387	1.298	48.4
388	1.301	48.3
389	1.305	48.28
390	1.308	48.86
391	1.311	48.84
392	1.315	48.94
393	1.318	48.98
394	1.322	49.3
395	1.325	49.38
396	1.328	49.54
397	1.332	49.42
398	1.335	49.98
399	1.338	49.08
400	1.342	48.9
401	1.345	48.74
402	1.348	48.4
403	1.352	48.16
404	1.355	48.56
405	1.358	48.18
406	1.362	48.32
407	1.365	47.84
408	1.369	48.34
409	1.372	48.4
410	1.375	48.16
411	1.379	48.56
412	1.382	48.92
413	1.385	49
414	1.389	49.56
415	1.392	49.26
416	1.395	49.36
417	1.399	49.12
418	1.402	49.06
419	1.405	49.32
420	1.409	49.72
421	1.412	49.36
422	1.415	49.08
423	1.419	48.7
424	1.422	48.6
425	1.426	48.44
426	1.429	48.14
427	1.432	48.56
428	1.436	48.64
429	1.439	48.3
430	1.442	48.68
431	1.446	48.04
432	1.449	48.08
433	1.452	48.5
434	1.456	48.82
435	1.459	49.08
436	1.462	48.28
437	1.466	47.78
438	1.469	47.64
439	1.473	47.58
440	1.476	47.88
441	1.479	47.76
442	1.483	47.5
443	1.486	47.12
444	1.489	46.88
445	1.493	46.98
446	1.496	47.02
447	1.499	47.12
448	1.503	46.96
449	1.506	47.08
450	1.509	47.12
451	1.513	47.04
452	1.516	48.16
453	1.519	49.1
454	1.523	49.36
455	1.526	49.72
456	1.529	49.34
457	1.533	49.38
458	1.536	49.3
459	1.54	49.08
460	1.543	49.12
461	1.546	48.08
462	1.55	47.24
463	1.553	47.12
464	1.556	46.72
465	1.56	46.7
466	1.563	46.64
467	1.566	46.6
468	1.57	46.64
469	1.573	46.8
470	1.576	46.84
471	1.58	47.68
472	1.583	48.16
473	1.587	49.34
474	1.59	48.38
475	1.593	54.28
476	1.597	49.6
477	1.6	50.36
478	1.603	41.86
479	1.607	41.84
480	1.61	41.84
481	1.613	41.88
482	1.617	49.92
483	1.62	42.9
484	1.624	41.86
485	1.627	41.84
486	1.63	41.86
487	1.634	41.86
488	1.637	41.84
489	1.64	41.84
490	1.644	41.84
491	1.647	41.82
492	1.65	41.82
493	1.654	41.8
494	1.657	41.8
495	1.66	41.78
496	1.664	41.78
497	1.667	41.78
498	1.67	41.8
499	1.674	41.8
500	1.677	41.82
501	1.681	41.82
502	1.684	41.84
503	1.687	41.84
504	1.691	41.84
505	1.694	41.86
506	1.697	41.86
507	1.701	41.86
508	1.704	41.84
509	1.707	41.84
510	1.711	41.84
511	1.714	41.84
512	1.717	41.84
513	1.721	41.84
514	1.724	41.84
515	1.728	41.82
516	1.731	41.82
517	1.734	41.82
518	1.738	41.82
519	1.741	41.82
520	1.744	41.82
521	1.748	41.82
522	1.751	41.82
523	1.754	41.8
524	1.758	41.82
525	1.761	41.82
526	1.764	41.82
527	1.768	41.82
528	1.771	41.82
529	1.774	41.82
530	1.778	41.82
531	1.781	41.84
532	1.784	41.84
533	1.788	41.84
534	1.791	41.84
535	1.795	41.84
536	1.798	41.84
537	1.801	41.84
538	1.805	41.84
539	1.808	41.86
540	1.811	41.84
541	1.815	41.86
542	1.818	41.86
543	1.821	41.84
544	1.825	41.84
545	1.828	41.84
546	1.831	41.84
547	1.835	41.84
548	1.838	41.84
549	1.841	41.84
550	1.845	41.84
551	1.848	41.84
552	1.852	41.82
553	1.855	41.84
554	1.858	41.84
555	1.862	41.84
556	1.865	41.84
557	1.868	41.84
558	1.872	41.84
559	1.875	41.86
560	1.878	41.86
561	1.882	41.86
562	1.885	41.86
563	1.888	41.84
564	1.892	41.86
565	1.895	41.98
566	1.899	41.98
567	1.902	41.98
568	1.905	41.98
569	1.909	41.98
570	1.912	41.98
571	1.915	41.98
572	1.919	41.98
573	1.922	41.98
574	1.925	41.84
575	1.929	41.84
576	1.932	41.84
577	1.935	41.84
578	1.939	41.84
579	1.942	41.84
580	1.946	41.96
581	1.949	41.96
582	1.952	41.98
583	1.956	41.98
584	1.959	41.98
585	1.962	41.98
586	1.966	41.96
587	1.969	41.96
588	1.972	41.94
589	1.976	41.84
590	1.979	41.82
591	1.982	41.82
592	1.986	41.82
593	1.989	41.82
594	1.992	41.82
595	1.996	41.84
596	1.999	41.84
597	2.003	41.84
598	2.006	41.84
599	2.009	41.84
600	2.013	41.84
601	2.016	41.84
602	2.019	41.84
603	2.023	41.84
604	2.026	41.84
605	2.029	41.84
606	2.033	41.82
607	2.036	41.82
608	2.039	41.82
609	2.043	41.82
610	2.046	41.82
611	2.049	41.82
612	2.053	41.82
613	2.056	41.8
614	2.06	41.82
615	2.063	41.82
616	2.066	41.82
617	2.07	41.82
618	2.073	41.82
619	2.076	41.82
620	2.08	41.82
621	2.083	41.82
622	2.086	41.82
623	2.09	41.82
624	2.093	41.82
625	2.096	41.82
626	2.1	41.82
627	2.103	41.82
628	2.106	41.84
629	2.11	41.84
630	2.113	41.84
631	2.117	41.86
632	2.12	41.84
633	2.123	41.84
634	2.127	41.84
635	2.13	41.84
636	2.133	41.84
637	2.137	41.84
638	2.14	41.82
639	2.143	41.82
640	2.147	41.82
641	2.15	41.84
642	2.153	41.84
643	2.157	41.84
644	2.16	41.84
645	2.164	41.84
646	2.167	41.84
647	2.17	41.84
648	2.174	41.84
649	2.177	41.84
650	2.18	41.82
651	2.184	41.82
652	2.187	41.82
653	2.19	41.8
654	2.194	41.8
655	2.197	41.8
656	2.2	41.8
657	2.204	41.8
658	2.207	41.8
659	2.21	41.8
660	2.214	41.8
661	2.217	41.8
662	2.221	41.8
663	2.224	41.8
664	2.227	41.8
665	2.231	41.8
666	2.234	41.8
667	2.237	41.8
668	2.241	41.8
669	2.244	41.8
670	2.247	41.8
671	2.251	41.8
672	2.254	41.8
673	2.257	41.8
674	2.261	41.8
675	2.264	41.8
676	2.268	41.8
677	2.271	41.8
678	2.274	41.8
679	2.278	41.8
680	2.281	41.8
681	2.284	41.8
682	2.288	41.8
683	2.291	41.82
684	2.294	41.82
685	2.298	41.82
686	2.301	41.82
687	2.304	41.82
688	2.308	41.82
689	2.311	41.82
690	2.314	41.82
691	2.318	41.82
692	2.321	41.82
693	2.325	41.82
694	2.328	41.82
695	2.331	41.82
696	2.335	41.82
697	2.338	41.82
698	2.341	41.82
699	2.345	41.84
700	2.348	41.82
701	2.351	41.84
702	2.355	41.84
703	2.358	41.84
704	2.361	41.84
705	2.365	41.84
706	2.368	41.84
707	2.371	41.84
708	2.375	41.82
709	2.378	41.82
710	2.382	41.82
711	2.385	41.82
712	2.388	41.8
713	2.392	41.8
714	2.395	41.8
715	2.398	41.78
716	2.402	41.78
717	2.405	41.78
718	2.408	41.78
719	2.412	41.78
720	2.415	41.78
721	2.418	41.78
722	2.422	41.78
723	2.425	41.78
724	2.428	41.8
725	2.432	41.8
726	2.435	41.8
727	2.439	41.8
728	2.442	41.8
729	2.445	41.8
730	2.449	41.8
731	2.452	41.8
732	2.455	41.8
733	2.459	41.8
734	2.462	41.8
735	2.465	41.8
736	2.469	41.8
737	2.472	41.8
738	2.475	41.8
739	2.479	41.8
740	2.482	41.8
741	2.486	41.8
742	2.489	41.8
743	2.492	41.8
744	2.496	41.8
745	2.499	41.8
746	2.502	41.8
747	2.506	41.82
748	2.509	41.82
749	2.512	41.82
750	2.516	41.8
751	2.519	41.8
752	2.522	41.8
753	2.526	41.8
754	2.529	41.8
755	2.533	41.8
756	2.536	41.8
757	2.539	41.8
758	2.543	41.8
759	2.546	41.8
760	2.549	41.8
761	2.553	41.82
762	2.556	41.82
763	2.559	41.84
764	2.563	41.84
765	2.566	41.84
766	2.569	41.84
767	2.573	41.84
768	2.576	41.84
769	2.579	41.84
770	2.583	41.84
771	2.586	41.84
772	2.589	41.8
773	2.593	41.82
774	2.596	41.8
775	2.6	41.82
776	2.603	41.82
777	2.606	41.82
778	2.61	41.82
779	2.613	41.82
780	2.616	41.84
781	2.62	41.84
782	2.623	41.84
783	2.626	41.84
784	2.63	41.84
785	2.633	41.84
786	2.636	41.84
787	2.64	41.84
788	2.643	41.84
789	2.646	41.84
790	2.65	41.84
791	2.653	41.84
792	2.657	41.86
793	2.66	41.86
794	2.663	41.86
795	2.667	41.88
796	2.67	41.88
797	2.673	41.88
798	2.677	41.88
799	2.68	41.88
800	2.683	41.88
801	2.687	41.88
802	2.69	41.88
803	2.693	41.88
804	2.697	41.86
805	2.7	41.86
806	2.704	41.86
807	2.707	41.84
808	2.71	41.84
809	2.714	41.84
810	2.717	41.82
811	2.72	41.82
812	2.724	41.82
813	2.727	41.82
814	2.73	41.84
815	2.734	41.84
816	2.737	41.84
817	2.74	41.86
818	2.744	41.86
819	2.747	41.86
820	2.75	41.86
821	2.754	41.86
822	2.757	41.86
823	2.761	41.86
824	2.764	41.86
825	2.767	41.86
826	2.771	41.86
827	2.774	41.86
828	2.777	41.86
829	2.781	41.86
830	2.784	41.86
831	2.787	41.86
832	2.791	41.86
833	2.794	41.86
834	2.797	41.86
835	2.801	41.86
836	2.804	41.86
837	2.808	41.86
838	2.811	41.86
839	2.814	41.86
840	2.818	41.86
841	2.821	41.86
842	2.824	41.86
843	2.828	41.86
844	2.831	41.86
845	2.834	41.86
846	2.838	41.86
847	2.841	41.86
848	2.844	41.86
849	2.848	41.86
850	2.851	41.86
851	2.854	41.84
852	2.858	41.84
853	2.861	41.84
854	2.865	41.82
855	2.868	41.82
856	2.871	41.82
857	2.875	41.82
858	2.878	41.8
859	2.881	41.82
860	2.885	41.82
861	2.888	41.8
862	2.891	41.8
863	2.895	41.8
864	2.898	41.8
865	2.901	41.8
866	2.905	41.8
867	2.908	41.8
868	2.911	41.8
869	2.915	41.8
870	2.918	41.82
871	2.922	41.82
872	2.925	41.82
873	2.928	41.82
874	2.932	41.82
875	2.935	41.82
876	2.938	41.82
877	2.942	41.82
878	2.945	41.82
879	2.948	41.82
880	2.952	41.82
881	2.955	41.82
882	2.958	41.82
883	2.962	41.82
884	2.965	41.82
885	2.968	41.82
886	2.972	41.82
887	2.975	41.82
888	2.979	41.82
889	2.982	41.82
890	2.985	41.82
891	2.989	41.82
892	2.992	41.82
893	2.995	41.82
894	2.999	41.82
895	3.002	41.84
896	3.005	41.84
897	3.009	41.84
898	3.012	41.84
899	3.015	41.84
900	3.019	41.82
901	3.022	41.82
902	3.026	41.82
903	3.029	41.82
904	3.032	41.82
905	3.036	41.82
906	3.039	41.82
907	3.042	41.84
908	3.046	41.84
909	3.049	41.84
910	3.052	41.84
911	3.056	41.84
912	3.059	41.84
913	3.062	41.82
914	3.066	41.82
915	3.069	41.82
916	3.073	41.82
917	3.076	41.82
918	3.079	41.8
919	3.083	41.8
920	3.086	41.8
921	3.089	41.8
922	3.093	41.8
923	3.096	41.8
924	3.099	41.8
925	3.103	41.8
926	3.106	41.8
927	3.109	41.8
928	3.113	41.8
929	3.116	41.8
930	3.119	41.8
931	3.123	41.8
932	3.126	41.8
933	3.13	41.8
934	3.133	41.8
935	3.136	41.8
936	3.14	41.8
937	3.143	41.8
938	3.146	41.8
939	3.15	41.8
940	3.153	41.8
941	3.156	41.8
942	3.16	41.8
943	3.163	41.8
944	3.166	41.8
945	3.17	41.8
946	3.173	41.82
947	3.176	41.82
948	3.18	41.82
949	3.183	41.82
950	3.186	41.82
951	3.19	41.82
952	3.193	41.82
953	3.197	41.82
954	3.2	41.82
955	3.203	41.8
956	3.207	41.82
957	3.21	41.82
958	3.213	41.82
959	3.217	41.82
960	3.22	41.82
961	3.223	41.82
962	3.227	41.82
963	3.23	41.82
964	3.233	41.82
965	3.237	41.82
966	3.24	41.82
967	3.244	41.82
968	3.247	41.82
969	3.25	41.82
970	3.254	41.84
971	3.257	41.84
972	3.26	41.84
973	3.264	41.84
974	3.267	41.84
975	3.27	41.84
976	3.274	41.84
977	3.277	41.84
978	3.28	41.84
979	3.284	41.84
980	3.287	41.84
981	3.291	41.84
982	3.294	41.84
983	3.297	41.86
984	3.301	41.86
985	3.304	41.86
986	3.307	41.86
987	3.311	41.86
988	3.314	41.88
989	3.317	41.88
990	3.321	41.9
991	3.324	41.9
992	3.327	41.88
993	3.331	41.88
994	3.334	41.88
995	3.337	41.88
996	3.341	41.88
997	3.344	41.86
998	3.348	41.84
999	3.351	41.84
1000	3.354	41.84
1001	3.358	41.84
1002	3.361	41.84
1003	3.364	41.84
1004	3.368	41.84
1005	3.371	41.84
1006	3.374	41.86
1007	3.378	41.86
1008	3.381	41.86
1009	3.384	41.86
1010	3.388	41.86
1011	3.391	41.86
1012	3.395	41.86
1013	3.398	41.86
1014	3.401	41.86
1015	3.405	41.86
1016	3.408	41.86
1017	3.411	41.86
1018	3.415	41.86
1019	3.418	41.86
1020	3.421	41.86
1021	3.425	41.84
1022	3.428	41.84
1023	3.431	41.86
1024	3.435	41.86
1025	3.438	41.86
1026	3.441	41.86
1027	3.445	41.86
1028	3.448	41.86
1029	3.451	41.88
1030	3.455	41.88
1031	3.458	41.88
1032	3.462	41.88
1033	3.465	41.9
1034	3.468	41.9
1035	3.472	41.9
1036	3.475	41.9
1037	3.478	41.88
1038	3.482	41.88
1039	3.485	41.88
1040	3.488	41.88
1041	3.492	41.88
1042	3.495	41.86
1043	3.498	41.86
1044	3.502	41.86
1045	3.505	41.88
1046	3.509	41.88
1047	3.512	41.88
1048	3.515	41.88
1049	3.519	41.86
1050	3.522	41.86
1051	3.525	41.86
1052	3.529	41.84
1053	3.532	41.84
1054	3.535	41.82
1055	3.539	41.82
1056	3.542	41.82
1057	3.545	41.82
1058	3.549	41.82
1059	3.552	41.82
1060	3.555	41.82
1061	3.559	41.82
1062	3.562	41.82
1063	3.566	41.82
1064	3.569	41.82
1065	3.572	41.82
1066	3.576	41.82
1067	3.579	41.84
1068	3.582	41.84
1069	3.586	41.84
1070	3.589	41.82
1071	3.592	41.84
1072	3.596	41.84
1073	3.599	41.82
1074	3.602	41.82
1075	3.606	41.82
1076	3.609	41.82
1077	3.613	41.82
1078	3.616	41.8
1079	3.619	41.8
1080	3.623	41.8
1081	3.626	41.8
1082	3.629	41.8
1083	3.633	41.8
1084	3.636	41.8
1085	3.639	41.8
1086	3.643	41.8
1087	3.646	41.82
1088	3.649	41.82
1089	3.653	41.82
1090	3.656	41.82
1091	3.659	41.84
1092	3.663	41.84
1093	3.666	41.84
1094	3.67	41.84
1095	3.673	41.82
1096	3.676	41.82
1097	3.68	41.82
1098	3.683	41.82
1099	3.686	41.82
1100	3.69	41.82
1101	3.693	41.82
1102	3.696	41.8
1103	3.7	41.8
1104	3.703	41.8
1105	3.706	41.8
1106	3.71	41.8
1107	3.713	41.8
1108	3.716	41.8
1109	3.72	41.8
1110	3.723	41.8
1111	3.727	41.8
1112	3.73	41.82
1113	3.733	41.82
1114	3.737	41.82
1115	3.74	41.82
1116	3.743	41.82
1117	3.747	41.8
1118	3.75	41.8
1119	3.753	41.8
1120	3.757	41.8
1121	3.76	41.8
1122	3.763	41.8
1123	3.767	41.8
1124	3.77	41.8
1125	3.773	41.78
1126	3.777	41.8
1127	3.78	41.8
1128	3.784	41.8
1129	3.787	41.78
1130	3.79	41.78
1131	3.794	41.78
1132	3.797	41.78
1133	3.8	41.76
1134	3.804	41.76
1135	3.807	41.76
1136	3.81	41.76
1137	3.814	41.76
1138	3.817	41.76
1139	3.82	41.76
1140	3.824	41.74
1141	3.827	41.74
1142	3.831	41.76
1143	3.834	41.74
1144	3.837	41.74
1145	3.841	41.76
1146	3.844	41.76
1147	3.847	41.76
1148	3.851	41.76
1149	3.854	41.76
1150	3.857	41.76
1151	3.861	41.78
1152	3.864	41.78
1153	3.867	41.78
1154	3.871	41.78
1155	3.874	41.78
1156	3.877	41.78
1157	3.881	41.78
1158	3.884	41.78
1159	3.888	41.78
1160	3.891	41.78
1161	3.894	41.78
1162	3.898	41.78
1163	3.901	41.78
1164	3.904	41.78
1165	3.908	41.76
1166	3.911	41.76
1167	3.914	41.76
1168	3.918	41.76
1169	3.921	41.76
1170	3.924	41.76
1171	3.928	41.76
1172	3.931	41.76
1173	3.935	41.76
1174	3.938	41.78
1175	3.941	41.78
1176	3.945	41.78
1177	3.948	41.78
1178	3.951	41.78
1179	3.955	41.78
1180	3.958	41.8
1181	3.961	41.8
1182	3.965	41.78
1183	3.968	41.8
1184	3.971	41.8
1185	3.975	41.8
1186	3.978	41.8
1187	3.981	41.8
1188	3.985	41.8
1189	3.988	41.8
1190	3.992	41.8
1191	3.995	41.8
1192	3.998	41.8
1193	4.002	41.8
1194	4.005	41.78
1195	4.008	41.78
1196	4.012	41.78
1197	4.015	41.78
1198	4.018	41.78
1199	4.022	41.78
1200	4.025	41.78
1201	4.028	41.78
1202	4.032	41.78
1203	4.035	41.8
1204	4.038	41.78
1205	4.042	41.78
1206	4.045	41.8
1207	4.049	41.8
1208	4.052	41.8
1209	4.055	41.8
1210	4.059	41.8
1211	4.062	41.8
1212	4.065	41.8
1213	4.069	41.8
1214	4.072	41.8
1215	4.075	41.8
1216	4.079	41.8
1217	4.082	41.8
1218	4.085	41.8
1219	4.089	41.8
1220	4.092	41.8
1221	4.095	41.8
1222	4.099	41.8
1223	4.102	41.8
1224	4.106	41.8
1225	4.109	41.8
1226	4.112	41.8
1227	4.116	41.8
1228	4.119	41.8
1229	4.122	41.8
1230	4.126	41.8
1231	4.129	41.8
1232	4.132	41.8
1233	4.136	41.8
1234	4.139	41.8
1235	4.142	41.8
1236	4.146	41.82
1237	4.149	41.82
1238	4.153	41.82
1239	4.156	41.82
1240	4.159	41.82
1241	4.163	41.82
1242	4.166	41.84
1243	4.169	41.84
1244	4.173	41.84
1245	4.176	41.86
1246	4.179	41.86
1247	4.183	41.86
1248	4.186	41.88
1249	4.189	41.88
1250	4.193	41.86
1251	4.196	41.88
1252	4.2	41.86
1253	4.203	41.86
1254	4.206	41.86
1255	4.21	41.86
1256	4.213	41.86
1257	4.216	41.86
1258	4.22	41.86
1259	4.223	41.86
1260	4.226	41.86
1261	4.23	41.88
1262	4.233	41.88
1263	4.236	41.88
1264	4.24	41.88
1265	4.243	41.88
1266	4.246	41.88
1267	4.25	41.88
1268	4.253	41.88
1269	4.256	41.88
1270	4.26	41.88
1271	4.263	41.88
1272	4.267	41.88
1273	4.27	41.88
1274	4.273	41.88
1275	4.277	41.88
1276	4.28	41.9
1277	4.283	41.88
1278	4.287	41.88
1279	4.29	41.88
1280	4.293	41.88
1281	4.297	41.88
1282	4.3	41.88
1283	4.303	41.9
1284	4.307	41.9
1285	4.31	41.9
1286	4.313	41.92
1287	4.317	41.92
1288	4.32	41.92
1289	4.324	41.92
1290	4.327	41.92
1291	4.33	41.92
1292	4.334	41.94
1293	4.337	41.94
1294	4.34	41.94
1295	4.344	41.94
1296	4.347	41.96
1297	4.35	41.96
1298	4.354	41.96
1299	4.357	41.96
1300	4.36	41.96
1301	4.364	41.96
1302	4.367	41.96
1303	4.371	41.96
1304	4.374	41.96
1305	4.377	41.94
1306	4.381	41.94
1307	4.384	41.94
1308	4.387	41.94
1309	4.391	41.94
1310	4.394	41.94
1311	4.397	41.94
1312	4.401	41.94
1313	4.404	41.94
1314	4.407	41.94
1315	4.411	41.94
1316	4.414	41.94
1317	4.418	41.94
1318	4.421	41.94
1319	4.424	41.94
1320	4.428	41.94
1321	4.431	41.92
1322	4.434	41.94
1323	4.438	41.92
1324	4.441	41.92
1325	4.444	41.92
1326	4.448	41.92
1327	4.451	41.92
1328	4.454	41.92
1329	4.458	41.92
1330	4.461	41.9
1331	4.464	41.9
1332	4.468	41.9
1333	4.471	41.88
1334	4.475	41.88
1335	4.478	41.88
1336	4.481	41.9
1337	4.485	41.9
1338	4.488	41.9
1339	4.491	41.92
1340	4.495	41.92
1341	4.498	41.92
1342	4.501	41.94
1343	4.505	41.94
1344	4.508	41.94
1345	4.511	41.92
1346	4.515	41.92
1347	4.518	41.92
1348	4.521	41.92
1349	4.525	41.9
1350	4.528	41.9
1351	4.532	41.9
1352	4.535	41.88
1353	4.538	41.9
1354	4.542	41.9
1355	4.545	41.9
1356	4.548	41.92
1357	4.552	41.92
1358	4.555	41.92
1359	4.558	41.92
1360	4.562	41.92
1361	4.565	41.9
1362	4.568	41.9
1363	4.572	41.88
1364	4.575	41.88
1365	4.578	41.86
1366	4.582	41.88
1367	4.585	41.86
1368	4.589	41.88
1369	4.592	41.88
1370	4.595	41.88
1371	4.599	41.88
1372	4.602	41.88
1373	4.605	41.88
1374	4.609	41.9
1375	4.612	41.9
1376	4.615	41.9
1377	4.619	41.9
1378	4.622	41.9
1379	4.625	41.9
1380	4.629	41.9
1381	4.632	41.9
1382	4.635	41.9
1383	4.639	41.9
1384	4.642	41.9
1385	4.646	41.9
1386	4.649	41.9
1387	4.652	41.9
1388	4.656	41.9
1389	4.659	41.9
1390	4.662	41.9
1391	4.666	41.92
1392	4.669	41.92
1393	4.672	41.92
1394	4.676	41.92
1395	4.679	41.92
1396	4.682	41.92
1397	4.686	41.92
1398	4.689	41.94
1399	4.693	41.94
1400	4.696	41.94
1401	4.699	41.94
1402	4.703	41.94
1403	4.706	41.94
1404	4.709	41.92
1405	4.713	41.92
1406	4.716	41.92
1407	4.719	41.92
1408	4.723	41.92
1409	4.726	41.9
1410	4.729	41.9
1411	4.733	41.9
1412	4.736	41.9
1413	4.74	41.9
1414	4.743	41.9
1415	4.746	41.92
1416	4.75	41.92
1417	4.753	41.92
1418	4.756	41.92
1419	4.76	41.92
1420	4.763	41.92
1421	4.766	41.94
1422	4.77	41.94
1423	4.773	41.94
1424	4.776	41.94
1425	4.78	41.94
1426	4.783	41.94
1427	4.786	41.94
1428	4.79	41.94
1429	4.793	41.94
1430	4.797	41.94
1431	4.8	41.94
1432	4.803	41.94
1433	4.807	41.94
1434	4.81	41.94
1435	4.813	41.96
1436	4.817	41.96
1437	4.82	41.94
1438	4.823	41.94
1439	4.827	41.94
1440	4.83	41.96
1441	4.833	41.94
1442	4.837	41.94
1443	4.84	41.94
1444	4.843	41.94
1445	4.847	41.94
1446	4.85	41.94
1447	4.853	41.94
1448	4.857	41.94
1449	4.86	41.94
1450	4.864	41.94
1451	4.867	41.94
1452	4.87	41.94
1453	4.874	41.94
1454	4.877	41.94
1455	4.88	41.94
1456	4.884	41.94
1457	4.887	41.94
1458	4.89	41.94
1459	4.894	41.94
1460	4.897	41.94
1461	4.9	41.94
1462	4.904	41.94
1463	4.907	41.94
1464	4.911	41.94
1465	4.914	41.94
1466	4.917	41.94
1467	4.921	41.94
1468	4.924	41.94
1469	4.927	41.94
1470	4.931	41.94
1471	4.934	41.94
1472	4.937	41.94
1473	4.941	41.94
1474	4.944	41.94
1475	4.947	41.94
1476	4.951	41.92
1477	4.954	41.92
1478	4.958	41.92
1479	4.961	41.92
1480	4.964	41.92
1481	4.968	41.92
1482	4.971	41.92
1483	4.974	41.92
1484	4.978	41.92
1485	4.981	41.92
1486	4.984	41.94
1487	4.988	41.94
1488	4.991	41.94
1489	4.994	41.94
1490	4.998	41.94
1491	5.001	41.94
1492	5.004	41.94
1493	5.008	41.94
1494	5.011	41.96
1495	5.015	41.94
1496	5.018	41.96
1497	5.021	41.94
1498	5.025	41.96
1499	5.028	41.96
1500	5.031	41.94
1501	5.035	41.94
1502	5.038	41.94
1503	5.041	41.94
1504	5.045	41.94
1505	5.048	41.94
1506	5.051	41.94
1507	5.055	41.94
1508	5.058	41.94
1509	5.062	41.94
1510	5.065	41.94
1511	5.068	41.94
1512	5.072	41.94
1513	5.075	41.92
1514	5.078	41.92
1515	5.082	41.92
1516	5.085	41.92
1517	5.088	41.92
1518	5.092	41.92
1519	5.095	41.92
1520	5.098	41.92
1521	5.102	41.92
1522	5.105	41.92
1523	5.108	41.92
1524	5.112	41.92
1525	5.115	41.92
1526	5.118	41.94
1527	5.122	41.94
1528	5.125	41.94
1529	5.129	41.94
1530	5.132	41.94
1531	5.135	41.94
1532	5.139	41.94
1533	5.142	41.94
1534	5.145	41.94
1535	5.149	41.94
1536	5.152	41.94
1537	5.155	41.94
1538	5.159	41.94
1539	5.162	41.94
1540	5.165	41.94
1541	5.169	41.96
1542	5.172	41.96
1543	5.176	41.94
1544	5.179	41.94
1545	5.182	41.94
1546	5.186	41.94
1547	5.189	41.94
1548	5.192	41.92
1549	5.196	41.92
1550	5.199	41.92
1551	5.202	41.92
1552	5.206	41.92
1553	5.209	41.92
1554	5.212	41.94
1555	5.216	41.92
1556	5.219	41.92
1557	5.222	41.94
1558	5.226	41.92
1559	5.229	41.92
1560	5.233	41.92
1561	5.236	41.92
1562	5.239	41.92
1563	5.243	41.92
1564	5.246	41.92
1565	5.249	41.94
1566	5.253	41.94
1567	5.256	41.94
1568	5.259	41.94
1569	5.263	41.94
1570	5.266	41.96
1571	5.269	41.96
1572	5.273	41.96
1573	5.276	41.94
1574	5.28	41.94
1575	5.283	41.94
1576	5.286	41.94
1577	5.29	41.94
1578	5.293	41.94
1579	5.296	41.94
1580	5.3	41.94
1581	5.303	41.94
1582	5.306	41.94
1583	5.31	41.94
1584	5.313	41.94
1585	5.316	41.94
1586	5.32	41.94
1587	5.323	41.92
1588	5.327	41.92
1589	5.33	41.94
1590	5.333	41.94
1591	5.337	41.94
1592	5.34	41.96
1593	5.343	41.96
1594	5.347	41.96
1595	5.35	41.96
1596	5.353	41.96
1597	5.357	41.96
1598	5.36	41.96
1599	5.363	41.94
1600	5.367	41.94
1601	5.37	41.94
1602	5.373	41.94
1603	5.377	41.94
1604	5.38	41.94
1605	5.383	41.94
1606	5.387	41.94
1607	5.39	41.94
1608	5.394	41.94
1609	5.397	41.94
1610	5.4	41.94
1611	5.404	41.94
1612	5.407	41.94
1613	5.41	41.94
1614	5.414	41.94
1615	5.417	41.94
1616	5.42	41.94
1617	5.424	41.94
1618	5.427	41.94
1619	5.43	41.94
1620	5.434	41.96
1621	5.437	41.96
1622	5.44	41.96
1623	5.444	41.96
1624	5.447	41.98
1625	5.451	41.98
1626	5.454	41.98
1627	5.457	41.98
1628	5.461	41.98
1629	5.464	41.98
1630	5.467	41.96
1631	5.471	41.96
1632	5.474	41.96
1633	5.477	41.96
1634	5.481	41.96
1635	5.484	41.96
1636	5.487	41.98
1637	5.491	41.96
1638	5.494	41.96
1639	5.498	41.92
1640	5.501	41.92

## Sheet: Sheet5
+ESI TIC MRM (** -> **) 001_Blank 6.d
Index	X	Y
0	0	42
1	0.003	41.98
2	0.007	41.96
3	0.01	41.94
4	0.013	41.96
5	0.017	41.96
6	0.02	41.94
7	0.024	41.94
8	0.027	41.92
9	0.03	41.92
10	0.034	41.9
11	0.037	41.9
12	0.04	41.9
13	0.044	41.9
14	0.047	41.92
15	0.05	41.92
16	0.054	41.92
17	0.057	41.92
18	0.06	41.92
19	0.064	41.92
20	0.067	41.94
21	0.07	41.94
22	0.074	41.94
23	0.077	41.94
24	0.081	41.94
25	0.084	41.94
26	0.087	41.96
27	0.091	41.96
28	0.094	41.96
29	0.097	41.96
30	0.101	41.98
31	0.104	41.98
32	0.107	41.98
33	0.111	41.98
34	0.114	42
35	0.117	41.98
36	0.121	41.98
37	0.124	41.98
38	0.127	41.98
39	0.131	41.98
40	0.134	41.98
41	0.138	41.98
42	0.141	41.98
43	0.144	41.98
44	0.148	41.98
45	0.151	41.98
46	0.154	42.14
47	0.158	42.14
48	0.161	42.14
49	0.164	42.14
50	0.168	42.14
51	0.171	42.14
52	0.174	42.14
53	0.178	42.14
54	0.181	42.12
55	0.185	41.98
56	0.188	41.98
57	0.191	41.98
58	0.195	41.98
59	0.198	41.98
60	0.201	41.98
61	0.205	41.98
62	0.208	41.98
63	0.211	41.98
64	0.215	41.96
65	0.218	41.96
66	0.221	41.96
67	0.225	41.94
68	0.228	41.94
69	0.231	41.94
70	0.235	41.94
71	0.238	41.96
72	0.242	41.96
73	0.245	41.96
74	0.248	41.96
75	0.252	41.96
76	0.255	41.96
77	0.258	41.96
78	0.262	41.98
79	0.265	41.98
80	0.268	41.96
81	0.272	41.96
82	0.275	41.96
83	0.278	41.96
84	0.282	41.96
85	0.285	41.96
86	0.289	41.96
87	0.292	41.96
88	0.295	41.96
89	0.299	41.96
90	0.302	41.96
91	0.305	41.96
92	0.309	41.96
93	0.312	41.96
94	0.315	41.96
95	0.319	41.96
96	0.322	41.94
97	0.325	41.94
98	0.329	41.94
99	0.332	41.94
100	0.335	41.94
101	0.339	41.94
102	0.342	41.94
103	0.346	41.94
104	0.349	41.94
105	0.352	41.94
106	0.356	41.94
107	0.359	41.94
108	0.362	41.94
109	0.366	41.94
110	0.369	41.94
111	0.372	41.94
112	0.376	41.92
113	0.379	41.92
114	0.382	41.92
115	0.386	41.92
116	0.389	41.94
117	0.392	41.94
118	0.396	41.94
119	0.399	41.94
120	0.403	41.94
121	0.406	41.94
122	0.409	41.94
123	0.413	41.94
124	0.416	41.94
125	0.419	41.94
126	0.423	41.94
127	0.426	41.94
128	0.429	41.92
129	0.433	41.92
130	0.436	41.92
131	0.439	41.92
132	0.443	41.92
133	0.446	41.94
134	0.449	41.94
135	0.453	41.94
136	0.456	41.94
137	0.46	41.94
138	0.463	41.94
139	0.466	41.94
140	0.47	41.96
141	0.473	41.96
142	0.476	41.96
143	0.48	41.96
144	0.483	41.96
145	0.486	41.98
146	0.49	41.98
147	0.493	41.98
148	0.496	41.98
149	0.5	41.98
150	0.503	41.96
151	0.507	41.96
152	0.51	41.96
153	0.513	41.96
154	0.517	41.96
155	0.52	41.94
156	0.523	41.94
157	0.527	41.94
158	0.53	41.94
159	0.533	41.94
160	0.537	41.94
161	0.54	41.94
162	0.543	41.94
163	0.547	41.94
164	0.55	41.94
165	0.554	41.94
166	0.557	41.94
167	0.56	41.94
168	0.564	41.94
169	0.567	41.94
170	0.57	41.94
171	0.574	41.94
172	0.577	41.94
173	0.58	41.94
174	0.584	41.94
175	0.587	41.92
176	0.59	41.92
177	0.594	41.92
178	0.597	41.92
179	0.6	41.94
180	0.604	41.94
181	0.607	41.94
182	0.61	41.94
183	0.614	41.94
184	0.617	41.96
185	0.621	41.96
186	0.624	41.96
187	0.627	41.96
188	0.631	41.96
189	0.634	41.96
190	0.637	41.96
191	0.641	41.96
192	0.644	41.96
193	0.647	41.96
194	0.651	41.96
195	0.654	41.96
196	0.657	41.96
197	0.661	41.96
198	0.664	41.96
199	0.667	41.96
200	0.671	41.96
201	0.674	41.96
202	0.678	41.96
203	0.681	41.96
204	0.684	41.98
205	0.688	41.94
206	0.691	42
207	0.694	41.94
208	0.698	41.96
209	0.701	41.96
210	0.704	41.96
211	0.708	41.96
212	0.711	41.98
213	0.715	50.28
214	0.718	43.56
215	0.721	42.88
216	0.725	43.44
217	0.728	43.88
218	0.731	44.26
219	0.735	44.56
220	0.738	44.76
221	0.741	45.24
222	0.745	45.6
223	0.748	45.74
224	0.751	45.94
225	0.755	45.88
226	0.758	45.88
227	0.762	46.16
228	0.765	46.7
229	0.768	46.88
230	0.772	46.76
231	0.775	46.62
232	0.778	46.92
233	0.782	46.66
234	0.785	46.78
235	0.788	47.04
236	0.792	47.24
237	0.795	47.14
238	0.798	47.84
239	0.802	48.22
240	0.805	48.44
241	0.808	48.18
242	0.812	48.52
243	0.815	48.66
244	0.819	48.24
245	0.822	48.16
246	0.825	48.02
247	0.829	47.88
248	0.832	47.42
249	0.835	47.6
250	0.839	48.06
251	0.842	47.78
252	0.845	47.2
253	0.849	47.48
254	0.852	47.26
255	0.855	47.32
256	0.859	46.86
257	0.862	46.9
258	0.865	46.94
259	0.869	46.86
260	0.872	47.06
261	0.875	47.54
262	0.879	47.64
263	0.882	47.86
264	0.886	47.74
265	0.889	47.9
266	0.892	48.1
267	0.896	48.04
268	0.899	48.14
269	0.902	48.18
270	0.906	48.42
271	0.909	48.28
272	0.912	47.92
273	0.916	47.94
274	0.919	48.12
275	0.922	48.3
276	0.926	48.08
277	0.929	47.48
278	0.933	47.58
279	0.936	47.54
280	0.939	47.98
281	0.943	48.3
282	0.946	48.5
283	0.949	48.48
284	0.953	48.26
285	0.956	48.64
286	0.959	49.14
287	0.963	49.38
288	0.966	49.26
289	0.969	49.14
290	0.973	49.56
291	0.976	49.86
292	0.98	50.88
293	0.983	51.02
294	0.986	50.98
295	0.99	51.16
296	0.993	51.2
297	0.996	51.1
298	1	50.76
299	1.003	50.6
300	1.006	49.84
301	1.01	48.64
302	1.013	48.38
303	1.016	48.42
304	1.02	48.2
305	1.023	47.8
306	1.026	47.62
307	1.03	47.92
308	1.033	47.52
309	1.037	47.86
310	1.04	48.02
311	1.043	48.3
312	1.047	48.58
313	1.05	48.74
314	1.053	48.44
315	1.057	49.12
316	1.06	48.98
317	1.063	49.36
318	1.067	49.46
319	1.07	49.42
320	1.073	49.12
321	1.077	49.1
322	1.08	48.7
323	1.083	48.96
324	1.087	48.24
325	1.09	48.72
326	1.094	48.3
327	1.097	48.72
328	1.1	49.06
329	1.104	49.76
330	1.107	49.24
331	1.11	49.96
332	1.114	49.84
333	1.117	49.88
334	1.12	49.3
335	1.124	49.04
336	1.127	48.62
337	1.13	48.32
338	1.134	48.14
339	1.137	48.12
340	1.14	47.96
341	1.144	47.92
342	1.147	48.02
343	1.151	48.42
344	1.154	49.08
345	1.157	48.6
346	1.161	48.5
347	1.164	48.18
348	1.167	48.2
349	1.171	47.34
350	1.174	47.58
351	1.177	47.88
352	1.181	47.44
353	1.184	46.98
354	1.187	47.38
355	1.191	47.36
356	1.194	47.66
357	1.198	48.1
358	1.201	48.38
359	1.204	48.48
360	1.208	48.42
361	1.211	48.14
362	1.214	48.14
363	1.218	48.5
364	1.221	48.1
365	1.224	48.2
366	1.228	48.1
367	1.231	48.3
368	1.234	48.16
369	1.238	47.64
370	1.241	48.06
371	1.244	48.28
372	1.248	47.96
373	1.251	48.18
374	1.255	47.84
375	1.258	47.48
376	1.261	47.96
377	1.265	48.16
378	1.268	48.54
379	1.271	48.66
380	1.275	48.58
381	1.278	48.7
382	1.281	49.04
383	1.285	48.98
384	1.288	49.22
385	1.291	49
386	1.295	48.78
387	1.298	49
388	1.302	49
389	1.305	49.02
390	1.308	48.86
391	1.312	48.84
392	1.315	49.32
393	1.318	49.22
394	1.322	48.76
395	1.325	49.16
396	1.328	48.82
397	1.332	48.92
398	1.335	49.1
399	1.338	48.8
400	1.342	48.56
401	1.345	48.02
402	1.348	48.16
403	1.352	48.5
404	1.355	48.46
405	1.359	48.64
406	1.362	48.4
407	1.365	48.52
408	1.369	48.64
409	1.372	49.08
410	1.375	48.82
411	1.379	48.24
412	1.382	48.32
413	1.385	48.36
414	1.389	48.5
415	1.392	48.4
416	1.395	48.34
417	1.399	48.26
418	1.402	48
419	1.405	48.12
420	1.409	48.24
421	1.412	47.96
422	1.416	47.3
423	1.419	47.08
424	1.422	47.54
425	1.426	47.98
426	1.429	48.62
427	1.432	48.28
428	1.436	48.58
429	1.439	49.06
430	1.442	48.7
431	1.446	48.96
432	1.449	49.28
433	1.452	48.8
434	1.456	48.4
435	1.459	48.58
436	1.462	48.94
437	1.466	48.72
438	1.469	48.5
439	1.473	48.8
440	1.476	49.26
441	1.479	48.96
442	1.483	49.48
443	1.486	49.34
444	1.489	48.88
445	1.493	48.72
446	1.496	49.1
447	1.499	48.9
448	1.503	48.82
449	1.506	48.18
450	1.509	48.7
451	1.513	48.5
452	1.516	48.44
453	1.52	48.46
454	1.523	48.82
455	1.526	48.94
456	1.53	48.86
457	1.533	48.94
458	1.536	48.9
459	1.54	48.08
460	1.543	47.7
461	1.546	47.6
462	1.55	47.88
463	1.553	47.96
464	1.556	47.64
465	1.56	48.12
466	1.563	48.1
467	1.566	48.44
468	1.57	48.36
469	1.573	48.44
470	1.577	48.44
471	1.58	48.32
472	1.583	48.14
473	1.587	47.36
474	1.59	47.48
475	1.593	48.78
476	1.597	49.1
477	1.6	46.4
478	1.603	42
479	1.607	42
480	1.61	42
481	1.613	42
482	1.617	49.86
483	1.62	43.02
484	1.624	41.98
485	1.627	41.98
486	1.63	41.98
487	1.634	41.98
488	1.637	41.98
489	1.64	41.98
490	1.644	41.98
491	1.647	41.98
492	1.65	41.98
493	1.654	41.98
494	1.657	41.98
495	1.66	41.98
496	1.664	41.98
497	1.667	41.98
498	1.67	41.98
499	1.674	41.98
500	1.677	41.98
501	1.681	41.98
502	1.684	41.98
503	1.687	42.04
504	1.691	42.04
505	1.694	42.04
506	1.697	42.04
507	1.701	42.04
508	1.704	42.04
509	1.707	42.04
510	1.711	42.04
511	1.714	42.04
512	1.717	41.98
513	1.721	41.98
514	1.724	41.98
515	1.728	41.98
516	1.731	41.96
517	1.734	41.96
518	1.738	41.96
519	1.741	41.96
520	1.744	41.98
521	1.748	41.98
522	1.751	41.98
523	1.754	41.98
524	1.758	41.98
525	1.761	42
526	1.764	42
527	1.768	42
528	1.771	42.02
529	1.774	42.02
530	1.778	42.02
531	1.781	42.02
532	1.785	42
533	1.788	42
534	1.791	42
535	1.795	41.98
536	1.798	42.02
537	1.801	42.02
538	1.805	42.02
539	1.808	42.02
540	1.811	42
541	1.815	42
542	1.818	42
543	1.821	42
544	1.825	42
545	1.828	41.96
546	1.832	41.96
547	1.835	41.96
548	1.838	41.96
549	1.842	41.96
550	1.845	41.96
551	1.848	41.96
552	1.852	41.94
553	1.855	41.96
554	1.858	41.96
555	1.862	41.96
556	1.865	41.96
557	1.868	41.96
558	1.872	41.98
559	1.875	41.98
560	1.879	41.98
561	1.882	41.98
562	1.885	41.98
563	1.889	41.98
564	1.892	42
565	1.895	42
566	1.899	42
567	1.902	42
568	1.905	42
569	1.909	42
570	1.912	42.02
571	1.915	42.02
572	1.919	42.02
573	1.922	42.02
574	1.925	42.02
575	1.929	42.02
576	1.932	42.02
577	1.935	42.02
578	1.939	42
579	1.942	42
580	1.946	42
581	1.949	42.02
582	1.952	42
583	1.956	42
584	1.959	42.02
585	1.962	42.02
586	1.966	42.02
587	1.969	42.02
588	1.972	42.02
589	1.976	42.02
590	1.979	42
591	1.982	42
592	1.986	42
593	1.989	42
594	1.992	41.98
595	1.996	41.98
596	1.999	41.98
597	2.003	41.98
598	2.006	41.98
599	2.009	41.98
600	2.013	41.98
601	2.016	41.96
602	2.019	41.96
603	2.023	41.98
604	2.026	41.98
605	2.029	41.98
606	2.033	41.98
607	2.036	41.98
608	2.039	41.98
609	2.043	41.98
610	2.046	41.98
611	2.05	41.98
612	2.053	41.98
613	2.056	41.96
614	2.06	41.96
615	2.063	41.96
616	2.066	41.96
617	2.07	41.96
618	2.073	41.96
619	2.076	41.98
620	2.08	41.98
621	2.083	41.98
622	2.086	41.98
623	2.09	41.98
624	2.093	41.98
625	2.097	42
626	2.1	42
627	2.103	42
628	2.107	42
629	2.11	42
630	2.113	42
631	2.117	42
632	2.12	42.02
633	2.123	42.02
634	2.127	42.02
635	2.13	42.02
636	2.133	42.02
637	2.137	42.02
638	2.14	42.02
639	2.143	42
640	2.147	42
641	2.15	42
642	2.153	42
643	2.157	42
644	2.16	42
645	2.164	42
646	2.167	42.02
647	2.17	42.02
648	2.174	42.02
649	2.177	42.02
650	2.18	42.02
651	2.184	42.02
652	2.187	42.02
653	2.19	42.02
654	2.194	42.02
655	2.197	42.02
656	2.2	42.02
657	2.204	42.02
658	2.207	42.02
659	2.21	42.02
660	2.214	42.02
661	2.217	42.02
662	2.221	42.02
663	2.224	42.02
664	2.227	42.02
665	2.231	42.02
666	2.234	42.02
667	2.237	42.02
668	2.241	42.02
669	2.244	42.02
670	2.247	42
671	2.251	42
672	2.254	42
673	2.257	42
674	2.261	41.98
675	2.264	42
676	2.268	42
677	2.271	42
678	2.274	42
679	2.278	42
680	2.281	42
681	2.284	42
682	2.288	41.98
683	2.291	42
684	2.294	41.98
685	2.298	41.98
686	2.301	41.98
687	2.304	41.98
688	2.308	42
689	2.311	42
690	2.315	42
691	2.318	42.02
692	2.321	42.02
693	2.325	42.02
694	2.328	42.02
695	2.331	42
696	2.335	42.02
697	2.338	42
698	2.341	42
699	2.345	42
700	2.348	42
701	2.351	42
702	2.355	42
703	2.358	42
704	2.361	42
705	2.365	41.98
706	2.368	41.98
707	2.372	41.98
708	2.375	41.98
709	2.378	41.96
710	2.382	41.98
711	2.385	41.98
712	2.388	41.98
713	2.392	41.98
714	2.395	41.98
715	2.398	41.98
716	2.402	41.98
717	2.405	41.98
718	2.408	41.98
719	2.412	41.98
720	2.415	41.98
721	2.418	42
722	2.422	42
723	2.425	42
724	2.429	42
725	2.432	42
726	2.435	42
727	2.439	42
728	2.442	42
729	2.445	42
730	2.449	42
731	2.452	42
732	2.455	42
733	2.459	42.02
734	2.462	42.02
735	2.465	42.02
736	2.469	42
737	2.472	42
738	2.475	41.98
739	2.479	41.98
740	2.482	41.98
741	2.486	41.98
742	2.489	41.96
743	2.492	41.96
744	2.496	41.96
745	2.499	41.96
746	2.502	41.96
747	2.506	41.98
748	2.509	41.98
749	2.512	41.98
750	2.516	41.98
751	2.519	41.96
752	2.522	41.96
753	2.526	41.96
754	2.529	41.96
755	2.533	41.96
756	2.536	41.94
757	2.539	41.94
758	2.543	41.94
759	2.546	41.94
760	2.549	41.94
761	2.553	41.94
762	2.556	41.94
763	2.559	41.94
764	2.563	41.94
765	2.566	41.94
766	2.569	41.92
767	2.573	41.94
768	2.576	41.94
769	2.579	41.94
770	2.583	41.94
771	2.586	41.94
772	2.59	41.94
773	2.593	41.94
774	2.596	41.94
775	2.6	41.94
776	2.603	41.94
777	2.606	41.94
778	2.61	41.94
779	2.613	41.94
780	2.616	41.96
781	2.62	41.96
782	2.623	41.96
783	2.626	41.96
784	2.63	41.96
785	2.633	41.98
786	2.637	41.98
787	2.64	41.98
788	2.643	41.98
789	2.647	41.98
790	2.65	41.98
791	2.653	41.98
792	2.657	41.98
793	2.66	41.98
794	2.663	41.98
795	2.667	41.98
796	2.67	41.98
797	2.673	41.98
798	2.677	42
799	2.68	42
800	2.683	42
801	2.687	42
802	2.69	42
803	2.694	42
804	2.697	42
805	2.7	42
806	2.704	42
807	2.707	42
808	2.71	42
809	2.714	42
810	2.717	42
811	2.72	42
812	2.724	42
813	2.727	42
814	2.73	42
815	2.734	42
816	2.737	42
817	2.74	42
818	2.744	42
819	2.747	42
820	2.75	42
821	2.754	42.02
822	2.757	42.02
823	2.761	42.02
824	2.764	42.02
825	2.767	42.02
826	2.771	42.02
827	2.774	42.02
828	2.777	42.02
829	2.781	42.02
830	2.784	42.02
831	2.787	42.02
832	2.791	42.02
833	2.794	42.02
834	2.797	42.02
835	2.801	42.02
836	2.804	42.02
837	2.808	42.02
838	2.811	42.02
839	2.814	42.02
840	2.818	42.02
841	2.821	42.02
842	2.824	42.02
843	2.828	42.02
844	2.831	42.02
845	2.834	42.02
846	2.838	42
847	2.841	42
848	2.844	42
849	2.848	41.98
850	2.851	41.98
851	2.855	41.98
852	2.858	41.98
853	2.861	41.98
854	2.865	41.98
855	2.868	42
856	2.871	41.98
857	2.875	42
858	2.878	42
859	2.881	42
860	2.885	42
861	2.888	42
862	2.891	42
863	2.895	42
864	2.898	42
865	2.901	42
866	2.905	42
867	2.908	42
868	2.912	42
869	2.915	42
870	2.918	42.02
871	2.922	42.02
872	2.925	42.02
873	2.928	42.04
874	2.932	42.04
875	2.935	42.04
876	2.938	42.04
877	2.942	42.04
878	2.945	42.06
879	2.948	42.06
880	2.952	42.06
881	2.955	42.04
882	2.959	42.04
883	2.962	42.04
884	2.965	42.04
885	2.969	42.02
886	2.972	42.02
887	2.975	42.02
888	2.979	42.02
889	2.982	42.02
890	2.985	42.02
891	2.989	42
892	2.992	42
893	2.995	42
894	2.999	42
895	3.002	42
896	3.005	42
897	3.009	42
898	3.012	42
899	3.015	42
900	3.019	42
901	3.022	42
902	3.026	42
903	3.029	41.98
904	3.032	41.98
905	3.036	41.98
906	3.039	41.98
907	3.042	41.98
908	3.046	41.98
909	3.049	41.98
910	3.052	41.98
911	3.056	41.98
912	3.059	41.98
913	3.062	41.98
914	3.066	42
915	3.069	42
916	3.073	42
917	3.076	42.02
918	3.079	42.02
919	3.083	42.02
920	3.086	42.02
921	3.089	42.02
922	3.093	42.02
923	3.096	42.02
924	3.099	42.02
925	3.103	42.02
926	3.106	42
927	3.109	42
928	3.113	42
929	3.116	42
930	3.119	42
931	3.123	42
932	3.126	42
933	3.13	42
934	3.133	42
935	3.136	42
936	3.14	42
937	3.143	42
938	3.146	42
939	3.15	42
940	3.153	42.02
941	3.156	42.02
942	3.16	42.02
943	3.163	42.02
944	3.166	42.04
945	3.17	42.04
946	3.173	42.04
947	3.177	42.04
948	3.18	42.04
949	3.183	42.04
950	3.187	42.04
951	3.19	42.04
952	3.193	42.04
953	3.197	42.04
954	3.2	42.04
955	3.203	42.04
956	3.207	42.04
957	3.21	42.04
958	3.213	42.04
959	3.217	42.04
960	3.22	42.04
961	3.223	42.04
962	3.227	42.04
963	3.23	42.02
964	3.234	42.02
965	3.237	42.02
966	3.24	42.02
967	3.244	42.02
968	3.247	42.02
969	3.25	42.02
970	3.254	42.02
971	3.257	42.02
972	3.26	42.02
973	3.264	42.02
974	3.267	42.02
975	3.27	42.02
976	3.274	42.04
977	3.277	42.04
978	3.28	42.02
979	3.284	42.02
980	3.287	42.02
981	3.291	42.02
982	3.294	42.02
983	3.297	42.02
984	3.301	42.02
985	3.304	42.02
986	3.307	42.02
987	3.311	42.02
988	3.314	42.02
989	3.317	42.02
990	3.321	42.02
991	3.324	42
992	3.327	42
993	3.331	42
994	3.334	42
995	3.337	42
996	3.341	42
997	3.344	42
998	3.348	42
999	3.351	42
1000	3.354	42
1001	3.358	42
1002	3.361	42
1003	3.364	42
1004	3.368	42
1005	3.371	42
1006	3.374	42
1007	3.378	42
1008	3.381	42
1009	3.384	42
1010	3.388	42
1011	3.391	42
1012	3.395	42
1013	3.398	42
1014	3.401	42.02
1015	3.405	42.02
1016	3.408	42.02
1017	3.411	42.02
1018	3.415	42.02
1019	3.418	42.02
1020	3.421	42.02
1021	3.425	42.02
1022	3.428	42.02
1023	3.431	42.02
1024	3.435	42.02
1025	3.438	42.02
1026	3.442	42.02
1027	3.445	42.02
1028	3.448	42
1029	3.452	42
1030	3.455	42
1031	3.458	42
1032	3.462	42
1033	3.465	42
1034	3.468	41.98
1035	3.472	41.98
1036	3.475	41.98
1037	3.478	41.98
1038	3.482	41.98
1039	3.485	41.98
1040	3.488	41.98
1041	3.492	41.98
1042	3.495	41.98
1043	3.499	41.98
1044	3.502	41.98
1045	3.505	41.96
1046	3.509	41.96
1047	3.512	41.96
1048	3.515	41.94
1049	3.519	41.94
1050	3.522	41.94
1051	3.525	41.94
1052	3.529	41.92
1053	3.532	41.92
1054	3.535	41.92
1055	3.539	41.94
1056	3.542	41.94
1057	3.546	41.94
1058	3.549	41.94
1059	3.552	41.94
1060	3.556	41.94
1061	3.559	41.94
1062	3.562	41.94
1063	3.566	41.94
1064	3.569	41.94
1065	3.572	41.94
1066	3.576	41.94
1067	3.579	41.94
1068	3.582	41.94
1069	3.586	41.94
1070	3.589	41.92
1071	3.592	41.92
1072	3.596	41.92
1073	3.599	41.92
1074	3.602	41.92
1075	3.606	41.92
1076	3.609	41.92
1077	3.613	41.92
1078	3.616	41.92
1079	3.619	41.92
1080	3.623	41.92
1081	3.626	41.92
1082	3.629	41.92
1083	3.633	41.92
1084	3.636	41.92
1085	3.639	41.94
1086	3.643	41.94
1087	3.646	41.94
1088	3.649	41.96
1089	3.653	41.96
1090	3.656	41.96
1091	3.659	41.96
1092	3.663	41.96
1093	3.666	41.96
1094	3.67	41.96
1095	3.673	41.96
1096	3.676	41.96
1097	3.68	41.96
1098	3.683	41.96
1099	3.686	41.96
1100	3.69	41.96
1101	3.693	41.94
1102	3.696	41.96
1103	3.7	41.96
1104	3.703	41.96
1105	3.706	41.96
1106	3.71	41.96
1107	3.713	41.96
1108	3.717	41.96
1109	3.72	41.96
1110	3.723	41.96
1111	3.727	41.98
1112	3.73	41.98
1113	3.733	41.98
1114	3.737	41.98
1115	3.74	41.98
1116	3.743	41.98
1117	3.747	41.98
1118	3.75	41.98
1119	3.753	41.96
1120	3.757	41.96
1121	3.76	41.96
1122	3.764	41.96
1123	3.767	41.96
1124	3.77	41.96
1125	3.774	41.96
1126	3.777	41.96
1127	3.78	41.98
1128	3.784	41.96
1129	3.787	41.96
1130	3.79	41.96
1131	3.794	41.96
1132	3.797	41.96
1133	3.8	41.96
1134	3.804	41.96
1135	3.807	41.96
1136	3.81	41.98
1137	3.814	41.98
1138	3.817	41.98
1139	3.82	41.98
1140	3.824	41.98
1141	3.827	41.98
1142	3.831	41.98
1143	3.834	41.98
1144	3.837	41.98
1145	3.841	41.98
1146	3.844	41.98
1147	3.847	41.98
1148	3.851	41.98
1149	3.854	41.98
1150	3.857	41.98
1151	3.861	41.98
1152	3.864	42
1153	3.867	42
1154	3.871	42
1155	3.874	42
1156	3.877	42
1157	3.881	42
1158	3.884	42
1159	3.888	42
1160	3.891	42
1161	3.894	42
1162	3.898	41.98
1163	3.901	41.98
1164	3.904	41.98
1165	3.908	41.98
1166	3.911	42
1167	3.914	42
1168	3.918	42
1169	3.921	42
1170	3.924	42
1171	3.928	42
1172	3.931	42
1173	3.935	41.98
1174	3.938	41.98
1175	3.941	41.98
1176	3.945	41.96
1177	3.948	41.96
1178	3.951	41.96
1179	3.955	41.96
1180	3.958	41.94
1181	3.961	41.94
1182	3.965	41.94
1183	3.968	41.94
1184	3.971	41.94
1185	3.975	41.96
1186	3.978	41.96
1187	3.982	41.96
1188	3.985	41.96
1189	3.988	41.96
1190	3.992	41.96
1191	3.995	41.96
1192	3.998	41.96
1193	4.002	41.96
1194	4.005	41.96
1195	4.008	41.96
1196	4.012	41.98
1197	4.015	41.98
1198	4.018	41.98
1199	4.022	41.98
1200	4.025	41.98
1201	4.028	41.98
1202	4.032	41.98
1203	4.035	41.98
1204	4.039	41.98
1205	4.042	41.98
1206	4.045	41.96
1207	4.049	41.96
1208	4.052	41.96
1209	4.055	41.96
1210	4.059	41.96
1211	4.062	41.96
1212	4.065	41.96
1213	4.069	41.96
1214	4.072	41.96
1215	4.075	41.98
1216	4.079	41.98
1217	4.082	42
1218	4.085	42
1219	4.089	42
1220	4.092	42
1221	4.096	42
1222	4.099	42.02
1223	4.102	42.02
1224	4.106	42.02
1225	4.109	42.02
1226	4.112	42.02
1227	4.116	42.02
1228	4.119	42.02
1229	4.122	42.02
1230	4.126	42.02
1231	4.129	42.02
1232	4.132	42
1233	4.136	42
1234	4.139	42
1235	4.142	42
1236	4.146	42
1237	4.149	41.98
1238	4.153	41.98
1239	4.156	41.98
1240	4.159	41.98
1241	4.163	41.98
1242	4.166	41.98
1243	4.169	41.98
1244	4.173	41.98
1245	4.176	41.98
1246	4.179	42
1247	4.183	42
1248	4.186	42
1249	4.189	41.98
1250	4.193	41.98
1251	4.196	41.98
1252	4.2	41.98
1253	4.203	41.98
1254	4.206	41.98
1255	4.21	41.98
1256	4.213	41.98
1257	4.216	41.98
1258	4.22	41.98
1259	4.223	41.98
1260	4.226	41.98
1261	4.23	41.98
1262	4.233	41.98
1263	4.236	41.96
1264	4.24	41.96
1265	4.243	41.96
1266	4.246	41.96
1267	4.25	41.96
1268	4.253	41.94
1269	4.257	41.96
1270	4.26	41.94
1271	4.263	41.94
1272	4.267	41.94
1273	4.27	41.94
1274	4.273	41.94
1275	4.277	41.94
1276	4.28	41.92
1277	4.283	41.92
1278	4.287	41.92
1279	4.29	41.92
1280	4.293	41.92
1281	4.297	41.92
1282	4.3	41.92
1283	4.304	41.92
1284	4.307	41.92
1285	4.31	41.92
1286	4.314	41.92
1287	4.317	41.92
1288	4.32	41.94
1289	4.324	41.94
1290	4.327	41.94
1291	4.33	41.94
1292	4.334	41.94
1293	4.337	41.96
1294	4.34	41.96
1295	4.344	41.96
1296	4.347	41.98
1297	4.35	41.98
1298	4.354	41.96
1299	4.357	41.98
1300	4.361	41.98
1301	4.364	41.96
1302	4.367	41.98
1303	4.371	41.98
1304	4.374	41.96
1305	4.377	41.96
1306	4.381	41.96
1307	4.384	41.96
1308	4.387	41.96
1309	4.391	41.96
1310	4.394	41.96
1311	4.397	41.96
1312	4.401	41.96
1313	4.404	41.98
1314	4.407	41.98
1315	4.411	41.98
1316	4.414	41.98
1317	4.418	41.98
1318	4.421	41.98
1319	4.424	41.98
1320	4.428	41.98
1321	4.431	41.98
1322	4.434	41.98
1323	4.438	41.98
1324	4.441	41.98
1325	4.444	41.98
1326	4.448	41.98
1327	4.451	41.98
1328	4.454	41.98
1329	4.458	41.98
1330	4.461	42
1331	4.464	42
1332	4.468	42
1333	4.471	42
1334	4.475	42.02
1335	4.478	42.02
1336	4.481	42.02
1337	4.485	42.02
1338	4.488	42.02
1339	4.491	42.04
1340	4.495	42.04
1341	4.498	42.04
1342	4.501	42.04
1343	4.505	42.04
1344	4.508	42.04
1345	4.511	42.04
1346	4.515	42.04
1347	4.518	42.04
1348	4.522	42.02
1349	4.525	42.02
1350	4.528	42.04
1351	4.532	42.04
1352	4.535	42.04
1353	4.538	42.04
1354	4.542	42.04
1355	4.545	42.06
1356	4.548	42.04
1357	4.552	42.04
1358	4.555	42.04
1359	4.558	42.04
1360	4.562	42.04
1361	4.565	42.04
1362	4.569	42.02
1363	4.572	42.02
1364	4.575	42.02
1365	4.579	42.02
1366	4.582	42.02
1367	4.585	42.02
1368	4.589	42.02
1369	4.592	42.02
1370	4.595	42.02
1371	4.599	42
1372	4.602	42
1373	4.605	42
1374	4.609	42
1375	4.612	42
1376	4.615	42
1377	4.619	42
1378	4.622	41.98
1379	4.626	41.98
1380	4.629	41.98
1381	4.632	41.98
1382	4.636	41.96
1383	4.639	41.96
1384	4.642	41.96
1385	4.646	41.96
1386	4.649	41.96
1387	4.652	41.96
1388	4.656	41.96
1389	4.659	41.96
1390	4.662	41.96
1391	4.666	41.96
1392	4.669	41.94
1393	4.672	41.94
1394	4.676	41.94
1395	4.679	41.94
1396	4.682	41.94
1397	4.686	41.94
1398	4.689	41.96
1399	4.693	41.96
1400	4.696	41.96
1401	4.699	41.96
1402	4.703	41.94
1403	4.706	41.94
1404	4.709	41.94
1405	4.713	41.94
1406	4.716	41.96
1407	4.719	41.96
1408	4.723	41.96
1409	4.726	41.96
1410	4.729	41.98
1411	4.733	41.98
1412	4.736	41.98
1413	4.74	41.98
1414	4.743	41.98
1415	4.746	41.98
1416	4.75	41.98
1417	4.753	41.98
1418	4.756	41.98
1419	4.76	42
1420	4.763	42
1421	4.766	42
1422	4.77	42
1423	4.773	42
1424	4.776	42
1425	4.78	42
1426	4.783	42
1427	4.786	42
1428	4.79	42
1429	4.793	42.02
1430	4.797	42.02
1431	4.8	42
1432	4.803	42
1433	4.807	42
1434	4.81	42
1435	4.813	41.98
1436	4.817	41.98
1437	4.82	41.98
1438	4.823	41.98
1439	4.827	41.98
1440	4.83	42
1441	4.833	42
1442	4.837	42
1443	4.84	42
1444	4.844	42.02
1445	4.847	42.02
1446	4.85	42.02
1447	4.854	42
1448	4.857	42
1449	4.86	42
1450	4.864	42
1451	4.867	42
1452	4.87	42
1453	4.874	42
1454	4.877	42
1455	4.88	42
1456	4.884	42
1457	4.887	42
1458	4.891	41.98
1459	4.894	41.98
1460	4.897	41.98
1461	4.901	41.98
1462	4.904	41.98
1463	4.907	41.98
1464	4.911	41.96
1465	4.914	41.98
1466	4.917	41.96
1467	4.921	41.96
1468	4.924	41.96
1469	4.927	41.96
1470	4.931	41.96
1471	4.934	41.96
1472	4.937	41.94
1473	4.941	41.96
1474	4.944	41.96
1475	4.947	41.96
1476	4.951	41.98
1477	4.954	41.98
1478	4.958	42
1479	4.961	42
1480	4.964	42
1481	4.968	42
1482	4.971	42
1483	4.974	42
1484	4.978	42
1485	4.981	42
1486	4.984	42
1487	4.988	42
1488	4.991	42
1489	4.994	42
1490	4.998	42
1491	5.001	42
1492	5.004	42
1493	5.008	42
1494	5.011	42
1495	5.015	42
1496	5.018	42
1497	5.021	42
1498	5.025	42
1499	5.028	42
1500	5.031	42
1501	5.035	42
1502	5.038	41.98
1503	5.041	41.98
1504	5.045	41.98
1505	5.048	41.98
1506	5.051	42
1507	5.055	42
1508	5.058	42
1509	5.062	42
1510	5.065	42
1511	5.068	42.02
1512	5.072	42
1513	5.075	42
1514	5.078	42
1515	5.082	42
1516	5.085	41.98
1517	5.088	41.98
1518	5.092	41.98
1519	5.095	41.98
1520	5.098	41.98
1521	5.102	41.98
1522	5.105	41.98
1523	5.109	41.98
1524	5.112	41.98
1525	5.115	41.98
1526	5.119	42
1527	5.122	42
1528	5.125	42
1529	5.129	42
1530	5.132	42
1531	5.135	42
1532	5.139	42
1533	5.142	42.02
1534	5.145	42.02
1535	5.149	42.02
1536	5.152	42.02
1537	5.155	42.02
1538	5.159	42.02
1539	5.162	42.02
1540	5.166	42.02
1541	5.169	42.02
1542	5.172	42.02
1543	5.176	42
1544	5.179	42
1545	5.182	42.02
1546	5.186	42
1547	5.189	42
1548	5.192	42
1549	5.196	42
1550	5.199	42
1551	5.202	42
1552	5.206	42
1553	5.209	42
1554	5.212	42
1555	5.216	42
1556	5.219	41.98
1557	5.223	41.98
1558	5.226	41.98
1559	5.229	41.98
1560	5.233	41.96
1561	5.236	41.96
1562	5.239	41.96
1563	5.243	41.96
1564	5.246	41.96
1565	5.249	41.96
1566	5.253	41.94
1567	5.256	41.94
1568	5.259	41.94
1569	5.263	41.94
1570	5.266	41.94
1571	5.269	41.94
1572	5.273	41.94
1573	5.276	41.94
1574	5.28	41.94
1575	5.283	41.96
1576	5.286	41.96
1577	5.29	41.96
1578	5.293	41.94
1579	5.296	41.94
1580	5.3	41.94
1581	5.303	41.94
1582	5.306	41.96
1583	5.31	41.96
1584	5.313	41.96
1585	5.316	41.96
1586	5.32	41.96
1587	5.323	41.98
1588	5.327	41.98
1589	5.33	41.98
1590	5.333	41.98
1591	5.337	41.96
1592	5.34	41.96
1593	5.343	41.96
1594	5.347	41.96
1595	5.35	41.96
1596	5.353	41.96
1597	5.357	41.96
1598	5.36	41.96
1599	5.363	41.96
1600	5.367	41.96
1601	5.37	41.96
1602	5.373	41.96
1603	5.377	41.96
1604	5.38	41.96
1605	5.384	41.96
1606	5.387	41.96
1607	5.39	41.96
1608	5.394	41.96
1609	5.397	41.96
1610	5.4	41.98
1611	5.404	41.96
1612	5.407	41.96
1613	5.41	41.96
1614	5.414	41.96
1615	5.417	41.96
1616	5.42	41.98
1617	5.424	41.98
1618	5.427	41.98
1619	5.431	41.98
1620	5.434	41.98
1621	5.437	41.98
1622	5.441	41.96
1623	5.444	41.96
1624	5.447	41.96
1625	5.451	41.96
1626	5.454	41.96
1627	5.457	41.94
1628	5.461	41.94
1629	5.464	41.96
1630	5.467	41.96
1631	5.471	41.96
1632	5.474	41.96
1633	5.478	41.96
1634	5.481	41.96
1635	5.484	41.96
1636	5.488	41.96
1637	5.491	41.96
1638	5.494	41.96
1639	5.498	42
1640	5.501	41.92

## Sheet: Sheet6
+ESI TIC MRM (** -> **) 004_A1_2-r001.d
Index	X	Y
0	0	42.08
1	0.003	42.06
2	0.007	42.06
3	0.01	42.08
4	0.013	42.08
5	0.017	42.08
6	0.02	42.08
7	0.023	42.06
8	0.027	42.06
9	0.03	42.06
10	0.034	42.04
11	0.037	42.04
12	0.04	42.04
13	0.044	42.02
14	0.047	42.02
15	0.05	42.02
16	0.054	42.02
17	0.057	42.02
18	0.06	42.02
19	0.064	42.02
20	0.067	42.02
21	0.07	42.02
22	0.074	42.02
23	0.077	42.02
24	0.08	42.02
25	0.084	42.02
26	0.087	42.02
27	0.091	42.02
28	0.094	42.02
29	0.097	42.02
30	0.101	42.02
31	0.104	42.02
32	0.107	42.02
33	0.111	42.02
34	0.114	42.02
35	0.117	42.02
36	0.121	42.02
37	0.124	42
38	0.127	42
39	0.131	42
40	0.134	41.98
41	0.138	41.98
42	0.141	41.98
43	0.144	41.98
44	0.148	41.98
45	0.151	41.98
46	0.154	41.98
47	0.158	42
48	0.161	42
49	0.164	42
50	0.168	42
51	0.171	42.02
52	0.174	42.02
53	0.178	42.02
54	0.181	42.02
55	0.185	42.02
56	0.188	42.02
57	0.191	42.02
58	0.195	42.02
59	0.198	42.02
60	0.201	42.02
61	0.205	42.02
62	0.208	42.02
63	0.211	42.02
64	0.215	42.02
65	0.218	42.02
66	0.221	42.04
67	0.225	42.04
68	0.228	42.04
69	0.231	42.04
70	0.235	42.04
71	0.238	42.04
72	0.241	42.04
73	0.245	42.04
74	0.248	42.04
75	0.252	42.04
76	0.255	42.04
77	0.258	42.04
78	0.262	42.04
79	0.265	42.04
80	0.268	42.04
81	0.272	42.04
82	0.275	42.04
83	0.278	42.04
84	0.282	42.04
85	0.285	42.02
86	0.288	42.02
87	0.292	42.02
88	0.295	42.02
89	0.298	42.02
90	0.302	42.02
91	0.305	42.02
92	0.309	42.02
93	0.312	42.02
94	0.315	42.02
95	0.319	42.02
96	0.322	42.02
97	0.325	42.02
98	0.329	42.02
99	0.332	42.02
100	0.335	42.02
101	0.339	42.02
102	0.342	42.04
103	0.345	42.04
104	0.349	42.04
105	0.352	42.06
106	0.356	42.06
107	0.359	42.06
108	0.362	42.06
109	0.366	42.06
110	0.369	42.04
111	0.372	42.04
112	0.376	42.04
113	0.379	42.02
114	0.382	42.02
115	0.386	42.02
116	0.389	42.02
117	0.392	42.02
118	0.396	42.02
119	0.399	42.02
120	0.403	42.02
121	0.406	42.02
122	0.409	42.02
123	0.413	42.02
124	0.416	42.02
125	0.419	42.02
126	0.423	42.02
127	0.426	42.02
128	0.429	42.02
129	0.433	42.02
130	0.436	42.02
131	0.439	42.02
132	0.443	42.02
133	0.446	42.02
134	0.449	42.02
135	0.453	42.02
136	0.456	42.02
137	0.46	42
138	0.463	42
139	0.466	42
140	0.47	42
141	0.473	42
142	0.476	41.98
143	0.48	42
144	0.483	42
145	0.486	42
146	0.49	42
147	0.493	42.02
148	0.496	42.02
149	0.5	42.02
150	0.503	42.02
151	0.506	42.02
152	0.51	42.02
153	0.513	42.02
154	0.517	42.02
155	0.52	42.02
156	0.523	42.02
157	0.527	42.02
158	0.53	42.02
159	0.533	42.02
160	0.537	42.02
161	0.54	42.02
162	0.543	42.02
163	0.547	42.02
164	0.55	42.04
165	0.553	42.04
166	0.557	42.04
167	0.56	42.04
168	0.563	42.04
169	0.567	42.04
170	0.57	42.04
171	0.574	42.04
172	0.577	42.04
173	0.58	42.04
174	0.584	42.04
175	0.587	42.04
176	0.59	42.02
177	0.594	42.04
178	0.597	42.02
179	0.6	42.02
180	0.604	42.02
181	0.607	42.02
182	0.61	42.02
183	0.614	42.02
184	0.617	42.02
185	0.621	42.02
186	0.624	42.02
187	0.627	42.02
188	0.631	42.02
189	0.634	42.02
190	0.637	42.02
191	0.641	42.02
192	0.644	42.02
193	0.647	42.02
194	0.651	42.02
195	0.654	42.02
196	0.657	42.02
197	0.661	42.02
198	0.664	42.02
199	0.667	42.02
200	0.671	42.02
201	0.674	42.02
202	0.678	42.02
203	0.681	42.02
204	0.684	42.06
205	0.688	42.04
206	0.691	42.02
207	0.694	42.04
208	0.698	42.04
209	0.701	42
210	0.704	42.04
211	0.708	42
212	0.711	42.02
213	0.715	50.84
214	0.718	44.76
215	0.721	44.4
216	0.725	44.92
217	0.728	45.34
218	0.731	45.98
219	0.735	46.54
220	0.738	47.26
221	0.741	47.32
222	0.745	47
223	0.748	47.34
224	0.751	47.68
225	0.755	47.76
226	0.758	47.92
227	0.761	48.1
228	0.765	48.34
229	0.768	48.24
230	0.772	48.74
231	0.775	49.44
232	0.778	48.66
233	0.782	48.34
234	0.785	48.22
235	0.788	48.06
236	0.792	48.26
237	0.795	48.3
238	0.798	48.26
239	0.802	48.64
240	0.805	48.18
241	0.808	48.28
242	0.812	48.44
243	0.815	48.66
244	0.818	48.96
245	0.822	48.74
246	0.825	48.96
247	0.829	49.18
248	0.832	48.76
249	0.835	48.6
250	0.839	49.18
251	0.842	49.42
252	0.845	49.58
253	0.849	49.56
254	0.852	49.36
255	0.855	48.78
256	0.859	48.82
257	0.862	48.78
258	0.865	48.98
259	0.869	48.32
260	0.872	48.18
261	0.875	48.06
262	0.879	48.12
263	0.882	48.1
264	0.886	48.44
265	0.889	48.24
266	0.892	48.84
267	0.896	48.64
268	0.899	49.26
269	0.902	49.1
270	0.906	48.94
271	0.909	49.24
272	0.912	49.18
273	0.916	49.02
274	0.919	48.94
275	0.922	48.84
276	0.926	49.34
277	0.929	49.3
278	0.933	49.44
279	0.936	50.26
280	0.939	49.9
281	0.943	50.22
282	0.946	50.4
283	0.949	50.24
284	0.953	49.76
285	0.956	49.38
286	0.959	49.22
287	0.963	49.66
288	0.966	48.96
289	0.969	49.12
290	0.973	49.32
291	0.976	49.4
292	0.98	50.36
293	0.983	50.7
294	0.986	51.3
295	0.99	51.66
296	0.993	51.32
297	0.996	51.52
298	1	51.92
299	1.003	52.18
300	1.006	52.42
301	1.01	52.22
302	1.013	52.5
303	1.016	53.68
304	1.02	54.18
305	1.023	54.6
306	1.026	55.18
307	1.03	56
308	1.033	57.08
309	1.036	58.38
310	1.04	59.86
311	1.043	62
312	1.047	65.12
313	1.05	72.66
314	1.053	91.48
315	1.057	122.96
316	1.06	178.96
317	1.063	244.66
318	1.067	327.42
319	1.07	411.86
320	1.073	494.98
321	1.077	565.14
322	1.08	622.62
323	1.083	652.16
324	1.087	658.68
325	1.09	629.64
326	1.093	582.16
327	1.097	511.1
328	1.1	438.2
329	1.104	363.96
330	1.107	298.16
331	1.11	239.8
332	1.114	194.58
333	1.117	158.94
334	1.12	131.14
335	1.124	112.36
336	1.127	100.72
337	1.13	88.98
338	1.134	80.18
339	1.137	73.88
340	1.14	70.1
341	1.144	68.36
342	1.147	65.02
343	1.151	65.78
344	1.154	65.48
345	1.157	65.32
346	1.161	67.08
347	1.164	68.18
348	1.167	68.82
349	1.171	67.5
350	1.174	66.24
351	1.177	66.46
352	1.181	63.72
353	1.184	61.7
354	1.187	59.68
355	1.191	57.42
356	1.194	55.08
357	1.198	53.86
358	1.201	53.36
359	1.204	52.84
360	1.208	50.96
361	1.211	50.58
362	1.214	50.58
363	1.218	50.46
364	1.221	49.94
365	1.224	50.92
366	1.228	50.62
367	1.231	50.48
368	1.234	50.36
369	1.238	50.44
370	1.241	50.4
371	1.244	50.2
372	1.248	49.88
373	1.251	49.8
374	1.255	49.58
375	1.258	49.68
376	1.261	49.6
377	1.265	49.28
378	1.268	49.68
379	1.271	49.72
380	1.275	49.72
381	1.278	50.06
382	1.281	50.42
383	1.285	50.76
384	1.288	50.86
385	1.291	51.2
386	1.295	51.44
387	1.298	51.88
388	1.301	52.06
389	1.305	51.92
390	1.308	51.96
391	1.311	51.62
392	1.315	51.14
393	1.318	50.82
394	1.322	50.44
395	1.325	50.78
396	1.328	50.24
397	1.332	49.68
398	1.335	49.46
399	1.338	49.14
400	1.342	49.3
401	1.345	48.82
402	1.348	48.92
403	1.352	48.42
404	1.355	47.88
405	1.358	47.74
406	1.362	48.32
407	1.365	48.26
408	1.369	48.42
409	1.372	48.94
410	1.375	48.96
411	1.379	49.16
412	1.382	49.44
413	1.385	49.68
414	1.389	49.7
415	1.392	49
416	1.395	49.4
417	1.399	49.32
418	1.402	48.28
419	1.405	49.2
420	1.409	49.64
421	1.412	50.16
422	1.415	50.8
423	1.419	51.22
424	1.422	51.14
425	1.426	51.04
426	1.429	51.76
427	1.432	52
428	1.436	51.2
429	1.439	50.54
430	1.442	50.08
431	1.446	49.46
432	1.449	48.9
433	1.452	49.4
434	1.456	49.32
435	1.459	48.14
436	1.462	48.06
437	1.466	48.1
438	1.469	48.06
439	1.473	48.06
440	1.476	47.76
441	1.479	47.98
442	1.483	47.62
443	1.486	47.56
444	1.489	47.84
445	1.493	47.76
446	1.496	47.5
447	1.499	47.8
448	1.503	47.66
449	1.506	47.78
450	1.509	47.64
451	1.513	48.06
452	1.516	47.82
453	1.52	48.22
454	1.523	48.26
455	1.526	48.1
456	1.53	47.88
457	1.533	48.04
458	1.536	48.36
459	1.54	48.76
460	1.543	48.48
461	1.546	48.52
462	1.55	48.36
463	1.553	48.44
464	1.556	48.54
465	1.56	48.54
466	1.563	48.62
467	1.566	48.52
468	1.57	48.48
469	1.573	48.9
470	1.577	49.1
471	1.58	49.2
472	1.583	49.7
473	1.587	51.22
474	1.59	48.4
475	1.593	50.54
476	1.597	52.48
477	1.6	48.64
478	1.603	41.9
479	1.607	41.92
480	1.61	41.9
481	1.613	41.88
482	1.617	49.72
483	1.62	42.92
484	1.624	41.9
485	1.627	41.88
486	1.63	41.88
487	1.634	41.88
488	1.637	41.88
489	1.64	41.88
490	1.644	41.88
491	1.647	41.88
492	1.65	41.88
493	1.654	41.86
494	1.657	41.86
495	1.66	41.86
496	1.664	41.86
497	1.667	41.86
498	1.67	41.86
499	1.674	41.86
500	1.677	41.86
501	1.681	41.86
502	1.684	41.86
503	1.687	41.86
504	1.691	41.88
505	1.694	41.88
506	1.697	41.88
507	1.701	41.88
508	1.704	41.88
509	1.707	41.88
510	1.711	41.88
511	1.714	41.88
512	1.717	41.86
513	1.721	41.86
514	1.724	41.86
515	1.728	41.86
516	1.731	41.84
517	1.734	41.84
518	1.738	41.84
519	1.741	41.82
520	1.744	41.82
521	1.748	41.82
522	1.751	41.86
523	1.754	41.86
524	1.758	41.86
525	1.761	41.86
526	1.764	41.86
527	1.768	41.86
528	1.771	41.86
529	1.774	41.86
530	1.778	41.86
531	1.781	41.82
532	1.785	41.82
533	1.788	41.84
534	1.791	41.84
535	1.795	41.84
536	1.798	41.86
537	1.801	41.86
538	1.805	41.86
539	1.808	41.86
540	1.811	41.86
541	1.815	41.86
542	1.818	41.86
543	1.821	41.86
544	1.825	41.86
545	1.828	41.86
546	1.831	41.86
547	1.835	41.86
548	1.838	41.86
549	1.842	41.88
550	1.845	41.88
551	1.848	41.88
552	1.852	41.86
553	1.855	41.86
554	1.858	41.86
555	1.862	41.86
556	1.865	41.86
557	1.868	41.84
558	1.872	41.84
559	1.875	41.84
560	1.878	41.84
561	1.882	41.84
562	1.885	41.84
563	1.888	41.84
564	1.892	41.84
565	1.895	41.84
566	1.899	41.84
567	1.902	41.84
568	1.905	41.84
569	1.909	41.86
570	1.912	41.86
571	1.915	41.86
572	1.919	41.86
573	1.922	41.86
574	1.925	41.86
575	1.929	41.86
576	1.932	41.84
577	1.935	41.84
578	1.939	41.84
579	1.942	41.84
580	1.946	41.84
581	1.949	41.84
582	1.952	41.82
583	1.956	41.82
584	1.959	41.82
585	1.962	41.82
586	1.966	41.84
587	1.969	41.82
588	1.972	41.82
589	1.976	41.84
590	1.979	41.84
591	1.982	41.82
592	1.986	41.82
593	1.989	41.82
594	1.992	41.84
595	1.996	41.82
596	1.999	41.84
597	2.003	41.84
598	2.006	41.84
599	2.009	41.84
600	2.013	41.84
601	2.016	41.84
602	2.019	41.84
603	2.023	41.84
604	2.026	41.84
605	2.029	41.84
606	2.033	41.84
607	2.036	41.84
608	2.039	41.84
609	2.043	41.84
610	2.046	41.84
611	2.05	41.84
612	2.053	41.84
613	2.056	41.84
614	2.06	41.84
615	2.063	41.84
616	2.066	41.86
617	2.07	41.86
618	2.073	41.86
619	2.076	41.86
620	2.08	41.86
621	2.083	41.84
622	2.086	41.84
623	2.09	41.84
624	2.093	41.82
625	2.096	41.82
626	2.1	41.82
627	2.103	41.82
628	2.106	41.82
629	2.11	41.82
630	2.113	41.82
631	2.117	41.84
632	2.12	41.84
633	2.123	41.84
634	2.127	41.84
635	2.13	41.84
636	2.133	41.84
637	2.137	41.84
638	2.14	41.84
639	2.143	41.84
640	2.147	41.84
641	2.15	41.84
642	2.153	41.84
643	2.157	41.84
644	2.16	41.84
645	2.164	41.84
646	2.167	41.84
647	2.17	41.88
648	2.174	41.88
649	2.177	41.88
650	2.18	41.88
651	2.184	41.88
652	2.187	41.88
653	2.19	41.86
654	2.194	41.86
655	2.197	41.86
656	2.2	41.82
657	2.204	41.82
658	2.207	41.82
659	2.21	41.82
660	2.214	41.82
661	2.217	41.8
662	2.221	41.82
663	2.224	41.82
664	2.227	41.82
665	2.231	41.82
666	2.234	41.84
667	2.237	41.84
668	2.241	41.86
669	2.244	41.86
670	2.247	41.86
671	2.251	41.86
672	2.254	41.86
673	2.257	41.86
674	2.261	41.86
675	2.264	41.86
676	2.268	41.86
677	2.271	41.86
678	2.274	41.86
679	2.278	41.84
680	2.281	41.84
681	2.284	41.84
682	2.288	41.84
683	2.291	41.82
684	2.294	41.82
685	2.298	41.82
686	2.301	41.82
687	2.304	41.82
688	2.308	41.84
689	2.311	41.84
690	2.315	41.84
691	2.318	41.84
692	2.321	41.84
693	2.325	41.82
694	2.328	41.82
695	2.331	41.82
696	2.335	41.82
697	2.338	41.84
698	2.341	41.84
699	2.345	41.84
700	2.348	41.84
701	2.351	41.84
702	2.355	41.86
703	2.358	41.86
704	2.361	41.86
705	2.365	41.86
706	2.368	41.86
707	2.371	41.86
708	2.375	41.86
709	2.378	41.86
710	2.382	41.86
711	2.385	41.86
712	2.388	41.86
713	2.392	41.84
714	2.395	41.84
715	2.398	41.84
716	2.402	41.84
717	2.405	41.84
718	2.408	41.84
719	2.412	41.84
720	2.415	41.84
721	2.418	41.84
722	2.422	41.84
723	2.425	41.82
724	2.428	41.82
725	2.432	41.82
726	2.435	41.82
727	2.439	41.84
728	2.442	41.84
729	2.445	41.84
730	2.449	41.84
731	2.452	41.84
732	2.455	41.84
733	2.459	41.84
734	2.462	41.84
735	2.465	41.84
736	2.469	41.84
737	2.472	41.84
738	2.475	41.84
739	2.479	41.84
740	2.482	41.84
741	2.486	41.84
742	2.489	41.86
743	2.492	41.86
744	2.496	41.86
745	2.499	41.86
746	2.502	41.88
747	2.506	41.88
748	2.509	41.88
749	2.512	41.88
750	2.516	41.88
751	2.519	41.88
752	2.522	41.86
753	2.526	41.86
754	2.529	41.86
755	2.533	41.86
756	2.536	41.84
757	2.539	41.84
758	2.543	41.84
759	2.546	41.84
760	2.549	41.86
761	2.553	41.86
762	2.556	41.86
763	2.559	41.86
764	2.563	41.86
765	2.566	41.86
766	2.569	41.86
767	2.573	41.86
768	2.576	41.86
769	2.579	41.86
770	2.583	41.86
771	2.586	41.86
772	2.59	41.86
773	2.593	41.86
774	2.596	41.88
775	2.6	41.86
776	2.603	41.86
777	2.606	41.88
778	2.61	41.88
779	2.613	41.88
780	2.616	41.88
781	2.62	41.88
782	2.623	41.86
783	2.626	41.86
784	2.63	41.86
785	2.633	41.86
786	2.636	41.86
787	2.64	41.84
788	2.643	41.86
789	2.647	41.84
790	2.65	41.86
791	2.653	41.86
792	2.657	41.86
793	2.66	41.86
794	2.663	41.86
795	2.667	41.86
796	2.67	41.86
797	2.673	41.86
798	2.677	41.86
799	2.68	41.86
800	2.683	41.86
801	2.687	41.86
802	2.69	41.86
803	2.693	41.86
804	2.697	41.86
805	2.7	41.86
806	2.704	41.86
807	2.707	41.86
808	2.71	41.86
809	2.714	41.86
810	2.717	41.86
811	2.72	41.84
812	2.724	41.84
813	2.727	41.84
814	2.73	41.84
815	2.734	41.84
816	2.737	41.84
817	2.74	41.84
818	2.744	41.84
819	2.747	41.86
820	2.75	41.86
821	2.754	41.86
822	2.757	41.88
823	2.761	41.88
824	2.764	41.88
825	2.767	41.88
826	2.771	41.88
827	2.774	41.88
828	2.777	41.88
829	2.781	41.88
830	2.784	41.88
831	2.787	41.88
832	2.791	41.88
833	2.794	41.88
834	2.797	41.86
835	2.801	41.86
836	2.804	41.86
837	2.808	41.86
838	2.811	41.86
839	2.814	41.86
840	2.818	41.88
841	2.821	41.88
842	2.824	41.88
843	2.828	41.88
844	2.831	41.88
845	2.834	41.88
846	2.838	41.88
847	2.841	41.88
848	2.844	41.88
849	2.848	41.88
850	2.851	41.88
851	2.855	41.88
852	2.858	41.88
853	2.861	41.88
854	2.865	41.88
855	2.868	41.86
856	2.871	41.86
857	2.875	41.86
858	2.878	41.86
859	2.881	41.86
860	2.885	41.86
861	2.888	41.86
862	2.891	41.84
863	2.895	41.86
864	2.898	41.86
865	2.901	41.86
866	2.905	41.86
867	2.908	41.86
868	2.912	41.86
869	2.915	41.86
870	2.918	41.86
871	2.922	41.86
872	2.925	41.86
873	2.928	41.84
874	2.932	41.84
875	2.935	41.84
876	2.938	41.84
877	2.942	41.84
878	2.945	41.84
879	2.948	41.84
880	2.952	41.86
881	2.955	41.86
882	2.958	41.86
883	2.962	41.86
884	2.965	41.86
885	2.968	41.86
886	2.972	41.88
887	2.975	41.88
888	2.979	41.88
889	2.982	41.88
890	2.985	41.88
891	2.989	41.88
892	2.992	41.88
893	2.995	41.88
894	2.999	41.88
895	3.002	41.88
896	3.005	41.9
897	3.009	41.9
898	3.012	41.9
899	3.015	41.9
900	3.019	41.9
901	3.022	41.9
902	3.026	41.9
903	3.029	41.9
904	3.032	41.88
905	3.036	41.88
906	3.039	41.88
907	3.042	41.88
908	3.046	41.88
909	3.049	41.88
910	3.052	41.88
911	3.056	41.88
912	3.059	41.88
913	3.062	41.88
914	3.066	41.88
915	3.069	41.9
916	3.073	41.9
917	3.076	41.9
918	3.079	41.9
919	3.083	41.9
920	3.086	41.92
921	3.089	41.92
922	3.093	41.92
923	3.096	41.92
924	3.099	41.92
925	3.103	41.92
926	3.106	41.92
927	3.109	41.92
928	3.113	41.92
929	3.116	41.92
930	3.119	41.92
931	3.123	41.92
932	3.126	41.92
933	3.13	41.92
934	3.133	41.92
935	3.136	41.92
936	3.14	41.92
937	3.143	41.92
938	3.146	41.92
939	3.15	41.92
940	3.153	41.92
941	3.156	41.92
942	3.16	41.92
943	3.163	41.92
944	3.166	41.92
945	3.17	41.92
946	3.173	41.9
947	3.177	41.92
948	3.18	41.92
949	3.183	41.92
950	3.187	41.92
951	3.19	41.92
952	3.193	41.92
953	3.197	41.92
954	3.2	41.92
955	3.203	41.92
956	3.207	41.92
957	3.21	41.9
958	3.213	41.9
959	3.217	41.92
960	3.22	41.92
961	3.223	41.92
962	3.227	41.92
963	3.23	41.92
964	3.233	41.92
965	3.237	41.92
966	3.24	41.92
967	3.244	41.92
968	3.247	41.92
969	3.25	41.9
970	3.254	41.9
971	3.257	41.92
972	3.26	41.92
973	3.264	41.92
974	3.267	41.94
975	3.27	41.94
976	3.274	41.94
977	3.277	41.94
978	3.28	41.96
979	3.284	41.96
980	3.287	41.96
981	3.291	41.98
982	3.294	41.98
983	3.297	41.98
984	3.301	41.98
985	3.304	41.98
986	3.307	41.98
987	3.311	41.96
988	3.314	41.96
989	3.317	41.96
990	3.321	41.96
991	3.324	41.96
992	3.327	41.96
993	3.331	41.96
994	3.334	41.96
995	3.337	41.96
996	3.341	41.96
997	3.344	41.96
998	3.348	41.96
999	3.351	41.96
1000	3.354	41.96
1001	3.358	41.96
1002	3.361	41.96
1003	3.364	41.96
1004	3.368	41.96
1005	3.371	41.96
1006	3.374	41.96
1007	3.378	41.96
1008	3.381	41.96
1009	3.384	41.96
1010	3.388	41.96
1011	3.391	41.98
1012	3.395	41.96
1013	3.398	41.96
1014	3.401	41.96
1015	3.405	41.96
1016	3.408	41.96
1017	3.411	41.96
1018	3.415	41.96
1019	3.418	41.96
1020	3.421	41.96
1021	3.425	41.96
1022	3.428	41.96
1023	3.431	41.96
1024	3.435	41.96
1025	3.438	41.96
1026	3.441	41.96
1027	3.445	41.98
1028	3.448	41.98
1029	3.452	41.98
1030	3.455	41.98
1031	3.458	41.98
1032	3.462	41.98
1033	3.465	42
1034	3.468	42
1035	3.472	42
1036	3.475	42
1037	3.478	42
1038	3.482	42
1039	3.485	42
1040	3.488	42
1041	3.492	42
1042	3.495	42
1043	3.498	42
1044	3.502	42
1045	3.505	42
1046	3.509	42
1047	3.512	41.98
1048	3.515	41.98
1049	3.519	41.98
1050	3.522	42
1051	3.525	41.98
1052	3.529	41.98
1053	3.532	41.98
1054	3.535	41.98
1055	3.539	41.98
1056	3.542	41.98
1057	3.545	41.98
1058	3.549	41.96
1059	3.552	41.96
1060	3.555	41.96
1061	3.559	41.96
1062	3.562	41.96
1063	3.566	41.98
1064	3.569	41.98
1065	3.572	41.98
1066	3.576	41.98
1067	3.579	41.98
1068	3.582	41.98
1069	3.586	41.98
1070	3.589	41.98
1071	3.592	41.98
1072	3.596	41.98
1073	3.599	41.96
1074	3.602	41.96
1075	3.606	41.96
1076	3.609	41.96
1077	3.613	41.96
1078	3.616	41.96
1079	3.619	41.96
1080	3.623	41.96
1081	3.626	41.96
1082	3.629	41.96
1083	3.633	41.96
1084	3.636	41.96
1085	3.639	41.96
1086	3.643	41.96
1087	3.646	41.96
1088	3.649	41.96
1089	3.653	41.96
1090	3.656	41.96
1091	3.659	41.96
1092	3.663	41.96
1093	3.666	41.98
1094	3.67	41.98
1095	3.673	41.98
1096	3.676	41.98
1097	3.68	41.96
1098	3.683	41.96
1099	3.686	41.96
1100	3.69	41.96
1101	3.693	41.94
1102	3.696	41.94
1103	3.7	41.94
1104	3.703	41.94
1105	3.706	41.94
1106	3.71	41.92
1107	3.713	41.92
1108	3.717	41.92
1109	3.72	41.92
1110	3.723	41.92
1111	3.727	41.92
1112	3.73	41.92
1113	3.733	41.92
1114	3.737	41.92
1115	3.74	41.92
1116	3.743	41.92
1117	3.747	41.92
1118	3.75	41.94
1119	3.753	41.94
1120	3.757	41.94
1121	3.76	41.94
1122	3.763	41.96
1123	3.767	41.96
1124	3.77	41.96
1125	3.773	41.94
1126	3.777	41.94
1127	3.78	41.94
1128	3.784	41.94
1129	3.787	41.96
1130	3.79	41.96
1131	3.794	41.96
1132	3.797	41.96
1133	3.8	41.98
1134	3.804	41.98
1135	3.807	41.98
1136	3.81	41.98
1137	3.814	41.98
1138	3.817	41.96
1139	3.82	41.96
1140	3.824	41.96
1141	3.827	41.96
1142	3.831	41.98
1143	3.834	41.98
1144	3.837	41.98
1145	3.841	41.98
1146	3.844	41.98
1147	3.847	41.98
1148	3.851	41.98
1149	3.854	41.98
1150	3.857	41.98
1151	3.861	41.98
1152	3.864	41.98
1153	3.867	41.98
1154	3.871	41.98
1155	3.874	41.98
1156	3.877	41.98
1157	3.881	41.98
1158	3.884	41.96
1159	3.888	41.96
1160	3.891	41.96
1161	3.894	41.94
1162	3.898	41.94
1163	3.901	41.94
1164	3.904	41.94
1165	3.908	41.92
1166	3.911	41.92
1167	3.914	41.92
1168	3.918	41.92
1169	3.921	41.92
1170	3.924	41.92
1171	3.928	41.92
1172	3.931	41.92
1173	3.935	41.9
1174	3.938	41.92
1175	3.941	41.92
1176	3.945	41.92
1177	3.948	41.92
1178	3.951	41.92
1179	3.955	41.92
1180	3.958	41.92
1181	3.961	41.94
1182	3.965	41.94
1183	3.968	41.94
1184	3.971	41.94
1185	3.975	41.94
1186	3.978	41.94
1187	3.982	41.94
1188	3.985	41.92
1189	3.988	41.92
1190	3.992	41.92
1191	3.995	41.92
1192	3.998	41.92
1193	4.002	41.92
1194	4.005	41.92
1195	4.008	41.92
1196	4.012	41.92
1197	4.015	41.92
1198	4.018	41.92
1199	4.022	41.92
1200	4.025	41.92
1201	4.028	41.92
1202	4.032	41.92
1203	4.035	41.92
1204	4.038	41.92
1205	4.042	41.92
1206	4.045	41.9
1207	4.049	41.9
1208	4.052	41.9
1209	4.055	41.9
1210	4.059	41.9
1211	4.062	41.9
1212	4.065	41.9
1213	4.069	41.92
1214	4.072	41.9
1215	4.075	41.9
1216	4.079	41.9
1217	4.082	41.9
1218	4.085	41.9
1219	4.089	41.9
1220	4.092	41.9
1221	4.095	41.9
1222	4.099	41.9
1223	4.102	41.9
1224	4.106	41.9
1225	4.109	41.9
1226	4.112	41.9
1227	4.116	41.9
1228	4.119	41.9
1229	4.122	41.9
1230	4.126	41.9
1231	4.129	41.9
1232	4.132	41.9
1233	4.136	41.9
1234	4.139	41.88
1235	4.142	41.9
1236	4.146	41.88
1237	4.149	41.88
1238	4.153	41.88
1239	4.156	41.88
1240	4.159	41.88
1241	4.163	41.88
1242	4.166	41.88
1243	4.169	41.88
1244	4.173	41.88
1245	4.176	41.88
1246	4.179	41.88
1247	4.183	41.9
1248	4.186	41.9
1249	4.189	41.9
1250	4.193	41.92
1251	4.196	41.92
1252	4.2	41.92
1253	4.203	41.92
1254	4.206	41.94
1255	4.21	41.94
1256	4.213	41.94
1257	4.216	41.94
1258	4.22	41.94
1259	4.223	41.94
1260	4.226	41.94
1261	4.23	41.94
1262	4.233	41.94
1263	4.236	41.94
1264	4.24	41.94
1265	4.243	41.94
1266	4.246	41.94
1267	4.25	41.94
1268	4.253	41.94
1269	4.257	41.94
1270	4.26	41.94
1271	4.263	41.94
1272	4.267	41.94
1273	4.27	41.94
1274	4.273	41.94
1275	4.277	41.94
1276	4.28	41.94
1277	4.283	41.94
1278	4.287	41.94
1279	4.29	41.94
1280	4.293	41.92
1281	4.297	41.92
1282	4.3	41.92
1283	4.303	41.92
1284	4.307	41.9
1285	4.31	41.9
1286	4.314	41.9
1287	4.317	41.9
1288	4.32	41.9
1289	4.324	41.9
1290	4.327	41.92
1291	4.33	41.92
1292	4.334	41.92
1293	4.337	41.92
1294	4.34	41.94
1295	4.344	41.94
1296	4.347	41.94
1297	4.35	41.94
1298	4.354	41.94
1299	4.357	41.92
1300	4.36	41.92
1301	4.364	41.92
1302	4.367	41.92
1303	4.371	41.92
1304	4.374	41.92
1305	4.377	41.92
1306	4.381	41.92
1307	4.384	41.92
1308	4.387	41.9
1309	4.391	41.9
1310	4.394	41.9
1311	4.397	41.88
1312	4.401	41.88
1313	4.404	41.86
1314	4.407	41.86
1315	4.411	41.86
1316	4.414	41.86
1317	4.418	41.88
1318	4.421	41.88
1319	4.424	41.88
1320	4.428	41.88
1321	4.431	41.9
1322	4.434	41.9
1323	4.438	41.9
1324	4.441	41.9
1325	4.444	41.9
1326	4.448	41.88
1327	4.451	41.88
1328	4.454	41.88
1329	4.458	41.88
1330	4.461	41.88
1331	4.464	41.88
1332	4.468	41.88
1333	4.471	41.9
1334	4.475	41.9
1335	4.478	41.9
1336	4.481	41.9
1337	4.485	41.9
1338	4.488	41.88
1339	4.491	41.88
1340	4.495	41.88
1341	4.498	41.86
1342	4.501	41.86
1343	4.505	41.86
1344	4.508	41.84
1345	4.511	41.84
1346	4.515	41.84
1347	4.518	41.84
1348	4.522	41.84
1349	4.525	41.84
1350	4.528	41.84
1351	4.532	41.84
1352	4.535	41.86
1353	4.538	41.86
1354	4.542	41.86
1355	4.545	41.86
1356	4.548	41.86
1357	4.552	41.86
1358	4.555	41.86
1359	4.558	41.86
1360	4.562	41.86
1361	4.565	41.86
1362	4.568	41.86
1363	4.572	41.86
1364	4.575	41.86
1365	4.579	41.86
1366	4.582	41.86
1367	4.585	41.86
1368	4.589	41.86
1369	4.592	41.86
1370	4.595	41.86
1371	4.599	41.86
1372	4.602	41.88
1373	4.605	41.86
1374	4.609	41.86
1375	4.612	41.86
1376	4.615	41.86
1377	4.619	41.86
1378	4.622	41.86
1379	4.625	41.84
1380	4.629	41.84
1381	4.632	41.84
1382	4.636	41.84
1383	4.639	41.82
1384	4.642	41.82
1385	4.646	41.86
1386	4.649	41.86
1387	4.652	41.86
1388	4.656	41.86
1389	4.659	41.86
1390	4.662	41.86
1391	4.666	41.86
1392	4.669	41.86
1393	4.672	41.86
1394	4.676	41.84
1395	4.679	41.84
1396	4.682	41.84
1397	4.686	41.84
1398	4.689	41.84
1399	4.693	41.84
1400	4.696	41.84
1401	4.699	41.84
1402	4.703	41.86
1403	4.706	41.86
1404	4.709	41.88
1405	4.713	41.88
1406	4.716	41.86
1407	4.719	41.86
1408	4.723	41.86
1409	4.726	41.86
1410	4.729	41.86
1411	4.733	41.86
1412	4.736	41.86
1413	4.74	41.86
1414	4.743	41.84
1415	4.746	41.84
1416	4.75	41.86
1417	4.753	41.86
1418	4.756	41.86
1419	4.76	41.86
1420	4.763	41.84
1421	4.766	41.84
1422	4.77	41.84
1423	4.773	41.86
1424	4.776	41.86
1425	4.78	41.86
1426	4.783	41.84
1427	4.786	41.84
1428	4.79	41.86
1429	4.793	41.86
1430	4.797	41.86
1431	4.8	41.86
1432	4.803	41.86
1433	4.807	41.86
1434	4.81	41.88
1435	4.813	41.88
1436	4.817	41.88
1437	4.82	41.88
1438	4.823	41.88
1439	4.827	41.9
1440	4.83	41.9
1441	4.833	41.9
1442	4.837	41.9
1443	4.84	41.9
1444	4.844	41.9
1445	4.847	41.9
1446	4.85	41.9
1447	4.854	41.88
1448	4.857	41.88
1449	4.86	41.88
1450	4.864	41.88
1451	4.867	41.88
1452	4.87	41.88
1453	4.874	41.86
1454	4.877	41.86
1455	4.88	41.86
1456	4.884	41.86
1457	4.887	41.86
1458	4.89	41.86
1459	4.894	41.86
1460	4.897	41.86
1461	4.9	41.86
1462	4.904	41.86
1463	4.907	41.86
1464	4.911	41.86
1465	4.914	41.86
1466	4.917	41.86
1467	4.921	41.88
1468	4.924	41.88
1469	4.927	41.9
1470	4.931	41.9
1471	4.934	41.9
1472	4.937	41.92
1473	4.941	41.9
1474	4.944	41.92
1475	4.947	41.9
1476	4.951	41.9
1477	4.954	41.9
1478	4.958	41.88
1479	4.961	41.88
1480	4.964	41.88
1481	4.968	41.88
1482	4.971	41.88
1483	4.974	41.88
1484	4.978	41.88
1485	4.981	41.88
1486	4.984	41.88
1487	4.988	41.88
1488	4.991	41.88
1489	4.994	41.88
1490	4.998	41.88
1491	5.001	41.88
1492	5.004	41.88
1493	5.008	41.88
1494	5.011	41.88
1495	5.015	41.88
1496	5.018	41.88
1497	5.021	41.88
1498	5.025	41.88
1499	5.028	41.88
1500	5.031	41.88
1501	5.035	41.88
1502	5.038	41.88
1503	5.041	41.9
1504	5.045	41.9
1505	5.048	41.9
1506	5.051	41.9
1507	5.055	41.92
1508	5.058	41.92
1509	5.062	41.92
1510	5.065	41.92
1511	5.068	41.9
1512	5.072	41.9
1513	5.075	41.9
1514	5.078	41.9
1515	5.082	41.9
1516	5.085	41.9
1517	5.088	41.88
1518	5.092	41.88
1519	5.095	41.9
1520	5.098	41.9
1521	5.102	41.92
1522	5.105	41.9
1523	5.108	41.9
1524	5.112	41.9
1525	5.115	41.9
1526	5.119	41.9
1527	5.122	41.9
1528	5.125	41.9
1529	5.129	41.9
1530	5.132	41.88
1531	5.135	41.88
1532	5.139	41.88
1533	5.142	41.88
1534	5.145	41.88
1535	5.149	41.86
1536	5.152	41.86
1537	5.155	41.86
1538	5.159	41.84
1539	5.162	41.84
1540	5.165	41.82
1541	5.169	41.82
1542	5.172	41.82
1543	5.176	41.8
1544	5.179	41.8
1545	5.182	41.8
1546	5.186	41.8
1547	5.189	41.8
1548	5.192	41.8
1549	5.196	41.8
1550	5.199	41.8
1551	5.202	41.8
1552	5.206	41.8
1553	5.209	41.8
1554	5.212	41.8
1555	5.216	41.8
1556	5.219	41.8
1557	5.222	41.78
1558	5.226	41.78
1559	5.229	41.78
1560	5.233	41.78
1561	5.236	41.78
1562	5.239	41.78
1563	5.243	41.78
1564	5.246	41.78
1565	5.249	41.78
1566	5.253	41.8
1567	5.256	41.8
1568	5.259	41.8
1569	5.263	41.8
1570	5.266	41.8
1571	5.269	41.8
1572	5.273	41.8
1573	5.276	41.8
1574	5.28	41.8
1575	5.283	41.82
1576	5.286	41.82
1577	5.29	41.8
1578	5.293	41.82
1579	5.296	41.82
1580	5.3	41.82
1581	5.303	41.82
1582	5.306	41.8
1583	5.31	41.82
1584	5.313	41.82
1585	5.316	41.82
1586	5.32	41.82
1587	5.323	41.82
1588	5.327	41.84
1589	5.33	41.84
1590	5.333	41.84
1591	5.337	41.86
1592	5.34	41.86
1593	5.343	41.86
1594	5.347	41.86
1595	5.35	41.86
1596	5.353	41.86
1597	5.357	41.88
1598	5.36	41.88
1599	5.363	41.88
1600	5.367	41.88
1601	5.37	41.88
1602	5.373	41.88
1603	5.377	41.88
1604	5.38	41.88
1605	5.384	41.88
1606	5.387	41.88
1607	5.39	41.88
1608	5.394	41.88
1609	5.397	41.88
1610	5.4	41.88
1611	5.404	41.88
1612	5.407	41.88
1613	5.41	41.88
1614	5.414	41.86
1615	5.417	41.86
1616	5.42	41.86
1617	5.424	41.88
1618	5.427	41.88
1619	5.43	41.88
1620	5.434	41.88
1621	5.437	41.9
1622	5.441	41.9
1623	5.444	41.9
1624	5.447	41.9
1625	5.451	41.9
1626	5.454	41.9
1627	5.457	41.9
1628	5.461	41.9
1629	5.464	41.88
1630	5.467	41.88
1631	5.471	41.88
1632	5.474	41.88
1633	5.477	41.86
1634	5.481	41.86
1635	5.484	41.86
1636	5.487	41.88
1637	5.491	41.86
1638	5.494	41.9
1639	5.498	41.9
1640	5.501	41.9

## Sheet: Sheet7
+ESI TIC MRM (** -> **) 004_A1_2-r002.d
Index	X	Y
0	0	42.02
1	0.003	42.02
2	0.007	41.96
3	0.01	41.98
4	0.013	42
5	0.017	42
6	0.02	41.98
7	0.024	41.98
8	0.027	41.98
9	0.03	41.98
10	0.034	41.98
11	0.037	41.98
12	0.04	41.96
13	0.044	41.96
14	0.047	41.96
15	0.05	41.94
16	0.054	41.94
17	0.057	41.96
18	0.06	41.96
19	0.064	41.96
20	0.067	41.98
21	0.07	41.98
22	0.074	41.98
23	0.077	42
24	0.081	42
25	0.084	42
26	0.087	42
27	0.091	41.98
28	0.094	41.98
29	0.097	41.98
30	0.101	41.98
31	0.104	41.98
32	0.107	41.98
33	0.111	41.98
34	0.114	41.98
35	0.117	41.98
36	0.121	41.98
37	0.124	41.98
38	0.127	41.98
39	0.131	41.98
40	0.134	41.96
41	0.138	41.96
42	0.141	41.96
43	0.144	41.96
44	0.148	41.96
45	0.151	41.96
46	0.154	41.96
47	0.158	41.96
48	0.161	41.96
49	0.164	41.98
50	0.168	41.98
51	0.171	41.98
52	0.174	41.98
53	0.178	41.96
54	0.181	41.98
55	0.185	41.96
56	0.188	41.96
57	0.191	41.96
58	0.195	41.96
59	0.198	41.96
60	0.201	41.96
61	0.205	41.96
62	0.208	41.98
63	0.211	41.96
64	0.215	41.96
65	0.218	41.96
66	0.221	41.96
67	0.225	41.96
68	0.228	41.96
69	0.231	41.96
70	0.235	41.96
71	0.238	41.96
72	0.242	41.96
73	0.245	41.94
74	0.248	41.94
75	0.252	41.94
76	0.255	41.94
77	0.258	41.94
78	0.262	41.94
79	0.265	41.94
80	0.268	41.96
81	0.272	41.96
82	0.275	41.96
83	0.278	41.96
84	0.282	41.96
85	0.285	41.96
86	0.289	41.96
87	0.292	41.98
88	0.295	41.98
89	0.299	41.98
90	0.302	41.98
91	0.305	41.98
92	0.309	41.98
93	0.312	41.98
94	0.315	41.98
95	0.319	41.98
96	0.322	41.98
97	0.325	41.98
98	0.329	41.98
99	0.332	41.96
100	0.335	41.96
101	0.339	41.96
102	0.342	41.96
103	0.346	41.96
104	0.349	41.96
105	0.352	41.96
106	0.356	41.96
107	0.359	41.96
108	0.362	41.96
109	0.366	41.96
110	0.369	41.96
111	0.372	41.96
112	0.376	41.98
113	0.379	41.98
114	0.382	41.98
115	0.386	42
116	0.389	42
117	0.392	42
118	0.396	42
119	0.399	42
120	0.403	42
121	0.406	42
122	0.409	42
123	0.413	41.98
124	0.416	42
125	0.419	42
126	0.423	42
127	0.426	42
128	0.429	42
129	0.433	42.02
130	0.436	42.02
131	0.439	42.02
132	0.443	42.02
133	0.446	42
134	0.449	42
135	0.453	42
136	0.456	42
137	0.46	42
138	0.463	42
139	0.466	42
140	0.47	42
141	0.473	42
142	0.476	42
143	0.48	42
144	0.483	42
145	0.486	42
146	0.49	42
147	0.493	42
148	0.496	42
149	0.5	42
150	0.503	42
151	0.507	42
152	0.51	42
153	0.513	42.02
154	0.517	42
155	0.52	42
156	0.523	42.02
157	0.527	42
158	0.53	42
159	0.533	42
160	0.537	42
161	0.54	42
162	0.543	42
163	0.547	42
164	0.55	42
165	0.554	42
166	0.557	42.02
167	0.56	42.02
168	0.564	42.04
169	0.567	42.04
170	0.57	42.04
171	0.574	42.04
172	0.577	42.04
173	0.58	42.04
174	0.584	42.04
175	0.587	42.04
176	0.59	42.04
177	0.594	42.04
178	0.597	42.04
179	0.6	42.04
180	0.604	42.04
181	0.607	42.04
182	0.61	42.04
183	0.614	42.04
184	0.617	42.04
185	0.621	42.04
186	0.624	42.04
187	0.627	42.02
188	0.631	42.02
189	0.634	42.02
190	0.637	42.02
191	0.641	42
192	0.644	42
193	0.647	42
194	0.651	42
195	0.654	42
196	0.657	42
197	0.661	42
198	0.664	42
199	0.667	42
200	0.671	42
201	0.674	42
202	0.678	42
203	0.681	42
204	0.684	42.06
205	0.688	42
206	0.691	42
207	0.694	42.02
208	0.698	42.04
209	0.701	42
210	0.704	42.04
211	0.708	42.06
212	0.711	42.08
213	0.715	50.36
214	0.718	44.08
215	0.721	43.06
216	0.725	43.4
217	0.728	43.62
218	0.731	43.88
219	0.735	44.74
220	0.738	44.96
221	0.741	45.7
222	0.745	46.42
223	0.748	46.66
224	0.751	47.36
225	0.755	47.52
226	0.758	47.68
227	0.762	48.1
228	0.765	48.2
229	0.768	48.54
230	0.772	48.72
231	0.775	48.32
232	0.778	48.02
233	0.782	47.58
234	0.785	47.56
235	0.788	47.86
236	0.792	47.4
237	0.795	46.96
238	0.798	47.18
239	0.802	46.94
240	0.805	46.96
241	0.808	47.1
242	0.812	47.56
243	0.815	47.7
244	0.819	47.98
245	0.822	48.36
246	0.825	48.42
247	0.829	48.16
248	0.832	48.12
249	0.835	48.1
250	0.839	48.5
251	0.842	48.82
252	0.845	49
253	0.849	48.68
254	0.852	48.7
255	0.855	49.34
256	0.859	49.8
257	0.862	49.6
258	0.865	49.38
259	0.869	49.04
260	0.872	48.56
261	0.875	48.34
262	0.879	48.28
263	0.882	48.18
264	0.886	47.92
265	0.889	47.4
266	0.892	47.92
267	0.896	48.32
268	0.899	48.28
269	0.902	49.1
270	0.906	49.32
271	0.909	49.22
272	0.912	49.6
273	0.916	49.36
274	0.919	49.64
275	0.922	49.74
276	0.926	50.06
277	0.929	50.5
278	0.933	49.84
279	0.936	49.48
280	0.939	49.44
281	0.943	49.12
282	0.946	48.96
283	0.949	49.3
284	0.953	49.18
285	0.956	48.76
286	0.959	48.54
287	0.963	48.66
288	0.966	49.18
289	0.969	49.68
290	0.973	49.98
291	0.976	49.9
292	0.98	50.04
293	0.983	50.04
294	0.986	50.94
295	0.99	51.74
296	0.993	52.04
297	0.996	52.38
298	1	53.2
299	1.003	53.94
300	1.006	54.9
301	1.01	55.38
302	1.013	55.96
303	1.016	56.68
304	1.02	56.98
305	1.023	58.02
306	1.026	59.68
307	1.03	61.02
308	1.033	63.98
309	1.037	69.38
310	1.04	82.44
311	1.043	109.62
312	1.047	150.6
313	1.05	215.44
314	1.053	295
315	1.057	380.28
316	1.06	469.42
317	1.063	554.3
318	1.067	623.38
319	1.07	672.94
320	1.073	690.18
321	1.077	682.3
322	1.08	643.9
323	1.083	582.06
324	1.087	509.84
325	1.09	431.44
326	1.094	354.26
327	1.097	287.3
328	1.1	229.74
329	1.104	188.3
330	1.107	154.7
331	1.11	128.4
332	1.114	109.4
333	1.117	96.08
334	1.12	85.98
335	1.124	77.56
336	1.127	72.02
337	1.13	68.42
338	1.134	65.9
339	1.137	64.42
340	1.14	62.98
341	1.144	63.52
342	1.147	63.98
343	1.151	64.14
344	1.154	64.12
345	1.157	64.68
346	1.161	64.64
347	1.164	63.44
348	1.167	62.48
349	1.171	61.22
350	1.174	59.86
351	1.177	57.14
352	1.181	55.3
353	1.184	54.18
354	1.187	52.76
355	1.191	51.48
356	1.194	51.34
357	1.198	51.08
358	1.201	50.52
359	1.204	49.98
360	1.208	50.5
361	1.211	50.52
362	1.214	50.48
363	1.218	50.96
364	1.221	50.42
365	1.224	49.86
366	1.228	49.38
367	1.231	49.44
368	1.234	49.2
369	1.238	48.9
370	1.241	49.12
371	1.244	49.48
372	1.248	49.08
373	1.251	49.34
374	1.255	49.48
375	1.258	49.96
376	1.261	49.58
377	1.265	49.7
378	1.268	50.18
379	1.271	49.84
380	1.275	50.02
381	1.278	50
382	1.281	50.2
383	1.285	50.52
384	1.288	50.02
385	1.291	50.34
386	1.295	50.8
387	1.298	50.1
388	1.302	49.98
389	1.305	49.64
390	1.308	49.26
391	1.312	48.74
392	1.315	48.3
393	1.318	47.94
394	1.322	47.82
395	1.325	47.4
396	1.328	47.42
397	1.332	47.56
398	1.335	47.44
399	1.338	48.2
400	1.342	49.14
401	1.345	49.4
402	1.348	49.86
403	1.352	49.66
404	1.355	49.4
405	1.359	49.82
406	1.362	49.44
407	1.365	49.66
408	1.369	49.3
409	1.372	48.38
410	1.375	48.18
411	1.379	47.96
412	1.382	47.82
413	1.385	48.14
414	1.389	47.56
415	1.392	47.56
416	1.395	47.1
417	1.399	47.2
418	1.402	47.58
419	1.406	47.72
420	1.409	48.18
421	1.412	48.3
422	1.416	48.56
423	1.419	48.88
424	1.422	49.5
425	1.426	50
426	1.429	49.68
427	1.432	49.4
428	1.436	49.48
429	1.439	49.08
430	1.442	49.1
431	1.446	48.92
432	1.449	49.12
433	1.452	49.02
434	1.456	48.62
435	1.459	48.66
436	1.462	48.48
437	1.466	47.86
438	1.469	48.32
439	1.473	48.44
440	1.476	47.9
441	1.479	47.62
442	1.483	47.74
443	1.486	47.78
444	1.489	47.8
445	1.493	48.14
446	1.496	48.36
447	1.499	48.18
448	1.503	48.04
449	1.506	48.14
450	1.509	47.98
451	1.513	47.62
452	1.516	47.96
453	1.52	48.36
454	1.523	48.32
455	1.526	48.58
456	1.53	48.72
457	1.533	48.72
458	1.536	48.86
459	1.54	48.88
460	1.543	48.68
461	1.546	48.86
462	1.55	48.72
463	1.553	48.8
464	1.556	48.96
465	1.56	48.74
466	1.563	49.18
467	1.566	48.96
468	1.57	48.74
469	1.573	48.64
470	1.577	48.54
471	1.58	49.12
472	1.583	48.94
473	1.587	46.58
474	1.59	51.28
475	1.593	54.88
476	1.597	46.46
477	1.6	49.2
478	1.603	41.96
479	1.607	42.38
480	1.61	42
481	1.614	42
482	1.617	49.88
483	1.62	43.04
484	1.624	42.02
485	1.627	42.02
486	1.63	42.02
487	1.634	41.98
488	1.637	41.98
489	1.64	41.96
490	1.644	41.96
491	1.647	41.96
492	1.65	41.96
493	1.654	41.96
494	1.657	41.96
495	1.66	41.96
496	1.664	41.96
497	1.667	41.96
498	1.67	41.94
499	1.674	41.94
500	1.677	41.94
501	1.681	41.94
502	1.684	41.94
503	1.687	41.94
504	1.691	41.92
505	1.694	41.92
506	1.697	41.92
507	1.701	41.92
508	1.704	41.92
509	1.707	41.92
510	1.711	41.92
511	1.714	41.92
512	1.717	41.92
513	1.721	41.92
514	1.724	41.94
515	1.728	41.94
516	1.731	41.94
517	1.734	41.96
518	1.738	41.96
519	1.741	41.96
520	1.744	41.96
521	1.748	41.96
522	1.751	41.98
523	1.754	41.98
524	1.758	41.98
525	1.761	41.98
526	1.764	41.98
527	1.768	42
528	1.771	42
529	1.774	42
530	1.778	42
531	1.781	42.02
532	1.785	42
533	1.788	42.02
534	1.791	42
535	1.795	42
536	1.798	42
537	1.801	42
538	1.805	42
539	1.808	42.02
540	1.811	42
541	1.815	42
542	1.818	42.02
543	1.821	42.02
544	1.825	42.02
545	1.828	42.08
546	1.832	42.08
547	1.835	42.08
548	1.838	42.08
549	1.842	42.08
550	1.845	42.08
551	1.848	42.08
552	1.852	42.08
553	1.855	42.08
554	1.858	42
555	1.862	42
556	1.865	42
557	1.868	42
558	1.872	42
559	1.875	42
560	1.879	41.98
561	1.882	41.98
562	1.885	41.98
563	1.889	41.98
564	1.892	41.98
565	1.895	41.98
566	1.899	41.98
567	1.902	41.98
568	1.905	41.98
569	1.909	41.98
570	1.912	41.98
571	1.915	41.98
572	1.919	42
573	1.922	42
574	1.925	42
575	1.929	42
576	1.932	42
577	1.935	42
578	1.939	42
579	1.942	42
580	1.946	42
581	1.949	42
582	1.952	42
583	1.956	42
584	1.959	42
585	1.962	42
586	1.966	41.98
587	1.969	41.98
588	1.972	41.98
589	1.976	41.98
590	1.979	41.98
591	1.982	41.98
592	1.986	41.96
593	1.989	41.98
594	1.992	41.98
595	1.996	41.98
596	1.999	41.98
597	2.003	42
598	2.006	42
599	2.009	42
600	2.013	42
601	2.016	42
602	2.019	42
603	2.023	41.98
604	2.026	41.98
605	2.029	41.98
606	2.033	41.98
607	2.036	41.98
608	2.039	41.98
609	2.043	42
610	2.046	42
611	2.05	42
612	2.053	42.02
613	2.056	42.02
614	2.06	42.02
615	2.063	42.04
616	2.066	42.04
617	2.07	42.04
618	2.073	42.04
619	2.076	42.04
620	2.08	42.04
621	2.083	42.02
622	2.086	42.02
623	2.09	42.02
624	2.093	42.02
625	2.097	42
626	2.1	42
627	2.103	42
628	2.107	41.98
629	2.11	42
630	2.113	42
631	2.117	42
632	2.12	42
633	2.123	42
634	2.127	42
635	2.13	42
636	2.133	42
637	2.137	42
638	2.14	41.98
639	2.143	41.98
640	2.147	41.98
641	2.15	41.98
642	2.154	41.98
643	2.157	41.96
644	2.16	41.96
645	2.164	41.96
646	2.167	41.96
647	2.17	41.96
648	2.174	41.96
649	2.177	41.96
650	2.18	41.96
651	2.184	41.96
652	2.187	41.98
653	2.19	41.98
654	2.194	41.98
655	2.197	41.98
656	2.2	42
657	2.204	42
658	2.207	42
659	2.211	42
660	2.214	42.02
661	2.217	42.02
662	2.221	42.02
663	2.224	42.02
664	2.227	42.02
665	2.231	42.02
666	2.234	42
667	2.237	42
668	2.241	42
669	2.244	42
670	2.247	42
671	2.251	41.98
672	2.254	41.98
673	2.257	41.98
674	2.261	41.98
675	2.264	41.98
676	2.268	41.98
677	2.271	41.98
678	2.274	41.98
679	2.278	41.98
680	2.281	42
681	2.284	42
682	2.288	42
683	2.291	42.02
684	2.294	42.02
685	2.298	42.02
686	2.301	42.02
687	2.304	42.04
688	2.308	42.04
689	2.311	42.04
690	2.315	42.04
691	2.318	42.04
692	2.321	42.04
693	2.325	42.02
694	2.328	42.02
695	2.331	42.02
696	2.335	42
697	2.338	42
698	2.341	42
699	2.345	42
700	2.348	42
701	2.351	42
702	2.355	42.02
703	2.358	42.02
704	2.361	42.02
705	2.365	42.02
706	2.368	42.02
707	2.372	42.02
708	2.375	42.02
709	2.378	42.02
710	2.382	42.02
711	2.385	42.02
712	2.388	42.02
713	2.392	42.04
714	2.395	42.04
715	2.398	42.04
716	2.402	42.04
717	2.405	42.06
718	2.408	42.04
719	2.412	42.04
720	2.415	42.04
721	2.419	42.04
722	2.422	42.04
723	2.425	42.04
724	2.429	42.04
725	2.432	42.02
726	2.435	42.02
727	2.439	42.02
728	2.442	42.02
729	2.445	42.02
730	2.449	42.02
731	2.452	42.02
732	2.455	42
733	2.459	42
734	2.462	42
735	2.465	42
736	2.469	42
737	2.472	42
738	2.476	42
739	2.479	42
740	2.482	42
741	2.486	42
742	2.489	42
743	2.492	42
744	2.496	42
745	2.499	42
746	2.502	42
747	2.506	42
748	2.509	42
749	2.512	42
750	2.516	42
751	2.519	42
752	2.522	41.98
753	2.526	41.98
754	2.529	41.98
755	2.533	41.98
756	2.536	41.98
757	2.539	41.96
758	2.543	41.96
759	2.546	41.96
760	2.549	41.96
761	2.553	41.96
762	2.556	41.94
763	2.559	41.94
764	2.563	41.94
765	2.566	41.94
766	2.569	41.94
767	2.573	41.96
768	2.576	41.96
769	2.579	41.96
770	2.583	41.96
771	2.586	41.98
772	2.59	41.98
773	2.593	41.98
774	2.596	41.98
775	2.6	41.98
776	2.603	41.98
777	2.606	41.98
778	2.61	42
779	2.613	42
780	2.616	42
781	2.62	42
782	2.623	42
783	2.626	42
784	2.63	42
785	2.633	42
786	2.637	42
787	2.64	42
788	2.643	42.02
789	2.647	42.02
790	2.65	42.02
791	2.653	42.02
792	2.657	42.02
793	2.66	42
794	2.663	42
795	2.667	42
796	2.67	41.98
797	2.673	41.98
798	2.677	41.98
799	2.68	41.96
800	2.683	41.96
801	2.687	41.96
802	2.69	41.96
803	2.694	41.96
804	2.697	41.96
805	2.7	41.96
806	2.704	41.96
807	2.707	41.96
808	2.71	41.96
809	2.714	41.96
810	2.717	41.96
811	2.72	41.96
812	2.724	41.96
813	2.727	41.96
814	2.73	41.96
815	2.734	41.96
816	2.737	41.96
817	2.74	41.96
818	2.744	41.96
819	2.747	41.96
820	2.75	41.98
821	2.754	41.96
822	2.757	41.96
823	2.761	41.96
824	2.764	41.96
825	2.767	41.96
826	2.771	41.96
827	2.774	41.96
828	2.777	41.96
829	2.781	41.96
830	2.784	41.98
831	2.787	41.98
832	2.791	41.98
833	2.794	41.98
834	2.797	41.98
835	2.801	41.98
836	2.804	41.98
837	2.808	41.98
838	2.811	41.98
839	2.814	41.98
840	2.818	42
841	2.821	42
842	2.824	42
843	2.828	42
844	2.831	42
845	2.834	42
846	2.838	42
847	2.841	42
848	2.844	42
849	2.848	41.98
850	2.851	41.98
851	2.855	41.98
852	2.858	41.98
853	2.861	41.96
854	2.865	41.96
855	2.868	41.96
856	2.871	41.96
857	2.875	41.96
858	2.878	41.94
859	2.881	41.94
860	2.885	41.94
861	2.888	41.96
862	2.891	41.96
863	2.895	41.96
864	2.898	41.96
865	2.901	41.96
866	2.905	41.96
867	2.908	41.96
868	2.912	41.98
869	2.915	41.96
870	2.918	41.96
871	2.922	41.98
872	2.925	41.96
873	2.928	41.96
874	2.932	41.96
875	2.935	41.96
876	2.938	41.94
877	2.942	41.94
878	2.945	41.94
879	2.948	41.94
880	2.952	41.94
881	2.955	41.94
882	2.959	41.94
883	2.962	41.94
884	2.965	41.94
885	2.969	41.92
886	2.972	41.92
887	2.975	41.92
888	2.979	41.92
889	2.982	41.92
890	2.985	41.92
891	2.989	41.92
892	2.992	41.92
893	2.995	41.92
894	2.999	41.92
895	3.002	41.92
896	3.005	41.92
897	3.009	41.92
898	3.012	41.92
899	3.015	41.92
900	3.019	41.94
901	3.022	41.94
902	3.026	41.94
903	3.029	41.94
904	3.032	41.94
905	3.036	41.94
906	3.039	41.94
907	3.042	41.94
908	3.046	41.94
909	3.049	41.94
910	3.052	41.96
911	3.056	41.96
912	3.059	41.98
913	3.062	41.98
914	3.066	41.98
915	3.069	41.98
916	3.073	41.98
917	3.076	41.98
918	3.079	41.96
919	3.083	41.96
920	3.086	41.96
921	3.089	41.94
922	3.093	41.94
923	3.096	41.94
924	3.099	41.94
925	3.103	41.94
926	3.106	41.94
927	3.109	41.94
928	3.113	41.94
929	3.116	41.94
930	3.119	41.94
931	3.123	41.94
932	3.126	41.94
933	3.13	41.94
934	3.133	41.94
935	3.136	41.94
936	3.14	41.92
937	3.143	41.92
938	3.146	41.92
939	3.15	41.92
940	3.153	41.92
941	3.156	41.92
942	3.16	41.94
943	3.163	41.94
944	3.166	41.94
945	3.17	41.94
946	3.173	41.94
947	3.177	41.94
948	3.18	41.94
949	3.183	41.94
950	3.187	41.92
951	3.19	41.92
952	3.193	41.94
953	3.197	41.94
954	3.2	41.94
955	3.203	41.94
956	3.207	41.94
957	3.21	41.94
958	3.213	41.96
959	3.217	41.96
960	3.22	41.96
961	3.224	41.96
962	3.227	41.98
963	3.23	41.96
964	3.234	41.96
965	3.237	41.96
966	3.24	41.96
967	3.244	41.98
968	3.247	41.96
969	3.25	41.96
970	3.254	41.96
971	3.257	41.96
972	3.26	41.96
973	3.264	41.96
974	3.267	41.98
975	3.27	41.96
976	3.274	41.96
977	3.277	41.96
978	3.281	41.96
979	3.284	41.96
980	3.287	41.96
981	3.291	41.96
982	3.294	41.96
983	3.297	41.96
984	3.301	41.94
985	3.304	41.94
986	3.307	41.94
987	3.311	41.94
988	3.314	41.94
989	3.317	41.94
990	3.321	41.94
991	3.324	41.94
992	3.327	41.94
993	3.331	41.94
994	3.334	41.92
995	3.337	41.92
996	3.341	41.92
997	3.344	41.92
998	3.348	41.92
999	3.351	41.9
1000	3.354	41.9
1001	3.358	41.9
1002	3.361	41.9
1003	3.364	41.9
1004	3.368	41.9
1005	3.371	41.9
1006	3.374	41.9
1007	3.378	41.88
1008	3.381	41.88
1009	3.384	41.88
1010	3.388	41.88
1011	3.391	41.88
1012	3.395	41.88
1013	3.398	41.88
1014	3.401	41.88
1015	3.405	41.88
1016	3.408	41.88
1017	3.411	41.88
1018	3.415	41.88
1019	3.418	41.88
1020	3.421	41.88
1021	3.425	41.88
1022	3.428	41.88
1023	3.431	41.88
1024	3.435	41.88
1025	3.438	41.88
1026	3.442	41.88
1027	3.445	41.88
1028	3.448	41.88
1029	3.452	41.88
1030	3.455	41.88
1031	3.458	41.9
1032	3.462	41.9
1033	3.465	41.9
1034	3.468	41.9
1035	3.472	41.9
1036	3.475	41.9
1037	3.478	41.9
1038	3.482	41.9
1039	3.485	41.9
1040	3.488	41.9
1041	3.492	41.9
1042	3.495	41.9
1043	3.499	41.9
1044	3.502	41.9
1045	3.505	41.9
1046	3.509	41.9
1047	3.512	41.9
1048	3.515	41.9
1049	3.519	41.92
1050	3.522	41.92
1051	3.525	41.92
1052	3.529	41.92
1053	3.532	41.92
1054	3.535	41.92
1055	3.539	41.94
1056	3.542	41.94
1057	3.546	41.94
1058	3.549	41.94
1059	3.552	41.94
1060	3.556	41.94
1061	3.559	41.94
1062	3.562	41.94
1063	3.566	41.94
1064	3.569	41.94
1065	3.572	41.92
1066	3.576	41.92
1067	3.579	41.92
1068	3.582	41.92
1069	3.586	41.92
1070	3.589	41.92
1071	3.592	41.92
1072	3.596	41.92
1073	3.599	41.92
1074	3.602	41.94
1075	3.606	41.94
1076	3.609	41.94
1077	3.613	41.94
1078	3.616	41.94
1079	3.619	41.94
1080	3.623	41.94
1081	3.626	41.94
1082	3.629	41.92
1083	3.633	41.94
1084	3.636	41.94
1085	3.639	41.94
1086	3.643	41.92
1087	3.646	41.92
1088	3.649	41.94
1089	3.653	41.94
1090	3.656	41.94
1091	3.66	41.92
1092	3.663	41.92
1093	3.666	41.92
1094	3.67	41.92
1095	3.673	41.92
1096	3.676	41.92
1097	3.68	41.9
1098	3.683	41.9
1099	3.686	41.9
1100	3.69	41.9
1101	3.693	41.92
1102	3.696	41.92
1103	3.7	41.92
1104	3.703	41.92
1105	3.706	41.92
1106	3.71	41.94
1107	3.713	41.94
1108	3.717	41.94
1109	3.72	41.94
1110	3.723	41.94
1111	3.727	41.94
1112	3.73	41.96
1113	3.733	41.96
1114	3.737	41.96
1115	3.74	41.96
1116	3.743	41.96
1117	3.747	41.96
1118	3.75	41.96
1119	3.753	41.96
1120	3.757	41.96
1121	3.76	41.96
1122	3.764	41.96
1123	3.767	41.96
1124	3.77	41.94
1125	3.774	41.94
1126	3.777	41.94
1127	3.78	41.94
1128	3.784	41.94
1129	3.787	41.92
1130	3.79	41.92
1131	3.794	41.92
1132	3.797	41.94
1133	3.8	41.94
1134	3.804	41.94
1135	3.807	41.94
1136	3.811	41.94
1137	3.814	41.96
1138	3.817	41.96
1139	3.821	41.96
1140	3.824	41.96
1141	3.827	41.96
1142	3.831	41.96
1143	3.834	41.96
1144	3.837	41.96
1145	3.841	41.96
1146	3.844	41.98
1147	3.847	41.98
1148	3.851	41.98
1149	3.854	41.98
1150	3.857	41.98
1151	3.861	42
1152	3.864	42
1153	3.867	42
1154	3.871	42
1155	3.874	42
1156	3.878	42
1157	3.881	42
1158	3.884	42
1159	3.888	42
1160	3.891	41.98
1161	3.894	41.98
1162	3.898	41.98
1163	3.901	41.98
1164	3.904	41.98
1165	3.908	41.98
1166	3.911	41.98
1167	3.914	41.98
1168	3.918	41.98
1169	3.921	41.98
1170	3.924	41.98
1171	3.928	41.98
1172	3.931	41.96
1173	3.935	41.96
1174	3.938	41.96
1175	3.941	41.96
1176	3.945	41.96
1177	3.948	41.96
1178	3.951	41.96
1179	3.955	41.96
1180	3.958	41.96
1181	3.961	41.96
1182	3.965	41.96
1183	3.968	41.96
1184	3.971	41.96
1185	3.975	41.96
1186	3.978	41.98
1187	3.982	41.98
1188	3.985	41.98
1189	3.988	41.98
1190	3.992	41.98
1191	3.995	41.98
1192	3.998	41.98
1193	4.002	41.98
1194	4.005	41.98
1195	4.008	41.98
1196	4.012	41.98
1197	4.015	41.98
1198	4.018	41.98
1199	4.022	42
1200	4.025	42
1201	4.029	42
1202	4.032	42
1203	4.035	42.02
1204	4.039	42.02
1205	4.042	42.02
1206	4.045	42.02
1207	4.049	42.02
1208	4.052	42.02
1209	4.055	42.02
1210	4.059	42.04
1211	4.062	42.04
1212	4.065	42.04
1213	4.069	42.06
1214	4.072	42.06
1215	4.075	42.06
1216	4.079	42.06
1217	4.082	42.06
1218	4.086	42.06
1219	4.089	42.06
1220	4.092	42.06
1221	4.096	42.06
1222	4.099	42.06
1223	4.102	42.06
1224	4.106	42.06
1225	4.109	42.06
1226	4.112	42.06
1227	4.116	42.06
1228	4.119	42.06
1229	4.122	42.04
1230	4.126	42.04
1231	4.129	42.02
1232	4.132	42.02
1233	4.136	42.02
1234	4.139	42.02
1235	4.143	42
1236	4.146	42.02
1237	4.149	42
1238	4.153	42
1239	4.156	42.02
1240	4.159	42.02
1241	4.163	42
1242	4.166	42.02
1243	4.169	42.02
1244	4.173	42.02
1245	4.176	42.02
1246	4.179	42.02
1247	4.183	42.02
1248	4.186	42.02
1249	4.189	42.02
1250	4.193	42.02
1251	4.196	42.02
1252	4.2	42.02
1253	4.203	42.04
1254	4.206	42.04
1255	4.21	42.04
1256	4.213	42.06
1257	4.216	42.06
1258	4.22	42.06
1259	4.223	42.06
1260	4.226	42.06
1261	4.23	42.06
1262	4.233	42.06
1263	4.236	42.06
1264	4.24	42.06
1265	4.243	42.06
1266	4.246	42.06
1267	4.25	42.06
1268	4.253	42.06
1269	4.257	42.06
1270	4.26	42.06
1271	4.263	42.06
1272	4.267	42.06
1273	4.27	42.06
1274	4.273	42.06
1275	4.277	42.06
1276	4.28	42.06
1277	4.283	42.06
1278	4.287	42.06
1279	4.29	42.06
1280	4.293	42.06
1281	4.297	42.04
1282	4.3	42.04
1283	4.304	42.04
1284	4.307	42.04
1285	4.31	42.04
1286	4.314	42.04
1287	4.317	42.04
1288	4.32	42.06
1289	4.324	42.06
1290	4.327	42.06
1291	4.33	42.06
1292	4.334	42.06
1293	4.337	42.06
1294	4.34	42.06
1295	4.344	42.06
1296	4.347	42.06
1297	4.351	42.06
1298	4.354	42.04
1299	4.357	42.04
1300	4.361	42.04
1301	4.364	42.04
1302	4.367	42.04
1303	4.371	42.04
1304	4.374	42.06
1305	4.377	42.06
1306	4.381	42.06
1307	4.384	42.08
1308	4.387	42.08
1309	4.391	42.08
1310	4.394	42.08
1311	4.397	42.1
1312	4.401	42.08
1313	4.404	42.08
1314	4.408	42.08
1315	4.411	42.08
1316	4.414	42.08
1317	4.418	42.08
1318	4.421	42.08
1319	4.424	42.06
1320	4.428	42.06
1321	4.431	42.08
1322	4.434	42.08
1323	4.438	42.08
1324	4.441	42.08
1325	4.444	42.08
1326	4.448	42.08
1327	4.451	42.08
1328	4.454	42.08
1329	4.458	42.08
1330	4.461	42.08
1331	4.464	42.08
1332	4.468	42.08
1333	4.471	42.08
1334	4.475	42.06
1335	4.478	42.06
1336	4.481	42.06
1337	4.485	42.06
1338	4.488	42.04
1339	4.491	42.04
1340	4.495	42.04
1341	4.498	42.04
1342	4.501	42.02
1343	4.505	42.02
1344	4.508	42.02
1345	4.511	42.04
1346	4.515	42.04
1347	4.518	42.04
1348	4.522	42.04
1349	4.525	42.04
1350	4.528	42.04
1351	4.532	42.04
1352	4.535	42.04
1353	4.538	42.04
1354	4.542	42.04
1355	4.545	42.04
1356	4.548	42.04
1357	4.552	42.04
1358	4.555	42.04
1359	4.558	42.04
1360	4.562	42.04
1361	4.565	42.04
1362	4.569	42.04
1363	4.572	42.04
1364	4.575	42.02
1365	4.579	42.02
1366	4.582	42.02
1367	4.585	42.04
1368	4.589	42.04
1369	4.592	42.04
1370	4.595	42.04
1371	4.599	42.04
1372	4.602	42.04
1373	4.605	42.04
1374	4.609	42.04
1375	4.612	42.04
1376	4.615	42.04
1377	4.619	42.02
1378	4.622	42.02
1379	4.626	42.02
1380	4.629	42
1381	4.632	42
1382	4.636	42
1383	4.639	42
1384	4.642	42
1385	4.646	42
1386	4.649	42
1387	4.652	42
1388	4.656	42
1389	4.659	42
1390	4.662	42
1391	4.666	42
1392	4.669	42
1393	4.672	42
1394	4.676	42
1395	4.679	42
1396	4.682	42
1397	4.686	42
1398	4.689	42
1399	4.693	42.02
1400	4.696	42.02
1401	4.699	42.02
1402	4.703	42.02
1403	4.706	42.02
1404	4.709	42.02
1405	4.713	42.02
1406	4.716	42.02
1407	4.719	42.02
1408	4.723	42.04
1409	4.726	42.04
1410	4.729	42.04
1411	4.733	42.06
1412	4.736	42.06
1413	4.74	42.06
1414	4.743	42.06
1415	4.746	42.06
1416	4.75	42.06
1417	4.753	42.06
1418	4.756	42.06
1419	4.76	42.04
1420	4.763	42.04
1421	4.766	42.04
1422	4.77	42.04
1423	4.773	42.06
1424	4.776	42.06
1425	4.78	42.06
1426	4.783	42.06
1427	4.787	42.06
1428	4.79	42.08
1429	4.793	42.08
1430	4.797	42.08
1431	4.8	42.08
1432	4.803	42.08
1433	4.807	42.08
1434	4.81	42.08
1435	4.813	42.06
1436	4.817	42.06
1437	4.82	42.06
1438	4.823	42.06
1439	4.827	42.06
1440	4.83	42.08
1441	4.833	42.08
1442	4.837	42.08
1443	4.84	42.08
1444	4.844	42.08
1445	4.847	42.08
1446	4.85	42.08
1447	4.854	42.08
1448	4.857	42.08
1449	4.86	42.08
1450	4.864	42.08
1451	4.867	42.08
1452	4.87	42.1
1453	4.874	42.1
1454	4.877	42.1
1455	4.88	42.1
1456	4.884	42.1
1457	4.887	42.1
1458	4.891	42.1
1459	4.894	42.1
1460	4.897	42.1
1461	4.901	42.08
1462	4.904	42.08
1463	4.907	42.08
1464	4.911	42.08
1465	4.914	42.08
1466	4.917	42.08
1467	4.921	42.06
1468	4.924	42.06
1469	4.927	42.06
1470	4.931	42.06
1471	4.934	42.04
1472	4.937	42.04
1473	4.941	42.04
1474	4.944	42.04
1475	4.948	42.04
1476	4.951	42.04
1477	4.954	42.04
1478	4.958	42.04
1479	4.961	42.04
1480	4.964	42.04
1481	4.968	42.04
1482	4.971	42.06
1483	4.974	42.06
1484	4.978	42.06
1485	4.981	42.08
1486	4.984	42.08
1487	4.988	42.08
1488	4.991	42.08
1489	4.994	42.08
1490	4.998	42.08
1491	5.001	42.06
1492	5.005	42.06
1493	5.008	42.06
1494	5.011	42.06
1495	5.015	42.08
1496	5.018	42.08
1497	5.021	42.08
1498	5.025	42.06
1499	5.028	42.08
1500	5.031	42.06
1501	5.035	42.06
1502	5.038	42.06
1503	5.041	42.06
1504	5.045	42.06
1505	5.048	42.06
1506	5.051	42.06
1507	5.055	42.06
1508	5.058	42.04
1509	5.062	42.06
1510	5.065	42.06
1511	5.068	42.06
1512	5.072	42.06
1513	5.075	42.08
1514	5.078	42.08
1515	5.082	42.08
1516	5.085	42.08
1517	5.088	42.08
1518	5.092	42.08
1519	5.095	42.08
1520	5.098	42.08
1521	5.102	42.06
1522	5.105	42.06
1523	5.109	42.06
1524	5.112	42.08
1525	5.115	42.08
1526	5.119	42.08
1527	5.122	42.08
1528	5.125	42.1
1529	5.129	42.1
1530	5.132	42.1
1531	5.135	42.1
1532	5.139	42.1
1533	5.142	42.1
1534	5.145	42.1
1535	5.149	42.1
1536	5.152	42.1
1537	5.155	42.1
1538	5.159	42.08
1539	5.162	42.08
1540	5.166	42.08
1541	5.169	42.08
1542	5.172	42.08
1543	5.176	42.08
1544	5.179	42.06
1545	5.182	42.06
1546	5.186	42.06
1547	5.189	42.08
1548	5.192	42.08
1549	5.196	42.08
1550	5.199	42.08
1551	5.202	42.08
1552	5.206	42.08
1553	5.209	42.08
1554	5.213	42.08
1555	5.216	42.08
1556	5.219	42.08
1557	5.223	42.1
1558	5.226	42.1
1559	5.229	42.1
1560	5.233	42.1
1561	5.236	42.1
1562	5.239	42.1
1563	5.243	42.08
1564	5.246	42.08
1565	5.249	42.08
1566	5.253	42.08
1567	5.256	42.06
1568	5.259	42.06
1569	5.263	42.06
1570	5.266	42.06
1571	5.269	42.06
1572	5.273	42.06
1573	5.276	42.04
1574	5.28	42.04
1575	5.283	42.04
1576	5.286	42.04
1577	5.29	42.04
1578	5.293	42.04
1579	5.296	42.04
1580	5.3	42.04
1581	5.303	42.06
1582	5.306	42.06
1583	5.31	42.06
1584	5.313	42.06
1585	5.316	42.06
1586	5.32	42.06
1587	5.323	42.06
1588	5.327	42.06
1589	5.33	42.06
1590	5.333	42.06
1591	5.337	42.06
1592	5.34	42.06
1593	5.343	42.06
1594	5.347	42.06
1595	5.35	42.06
1596	5.353	42.08
1597	5.357	42.08
1598	5.36	42.08
1599	5.363	42.08
1600	5.367	42.08
1601	5.37	42.08
1602	5.373	42.08
1603	5.377	42.08
1604	5.38	42.08
1605	5.384	42.08
1606	5.387	42.08
1607	5.39	42.08
1608	5.394	42.08
1609	5.397	42.08
1610	5.4	42.08
1611	5.404	42.08
1612	5.407	42.08
1613	5.41	42.08
1614	5.414	42.06
1615	5.417	42.08
1616	5.42	42.08
1617	5.424	42.08
1618	5.427	42.1
1619	5.431	42.1
1620	5.434	42.1
1621	5.437	42.12
1622	5.441	42.12
1623	5.444	42.12
1624	5.447	42.12
1625	5.451	42.12
1626	5.454	42.1
1627	5.457	42.12
1628	5.461	42.12
1629	5.464	42.12
1630	5.467	42.12
1631	5.471	42.1
1632	5.474	42.1
1633	5.478	42.1
1634	5.481	42.1
1635	5.484	42.1
1636	5.488	42.1
1637	5.491	42.12
1638	5.494	42.12
1639	5.498	42.1
1640	5.501	42.08

## Sheet: Sheet8
+ESI TIC MRM (** -> **) 004_A1_2-r003.d
Index	X	Y
0	0	42.08
1	0.003	42.06
2	0.007	42.04
3	0.01	42.08
4	0.013	42.06
5	0.017	42.06
6	0.02	42.04
7	0.023	42.04
8	0.027	42.04
9	0.03	42.04
10	0.034	42.02
11	0.037	42.02
12	0.04	42.02
13	0.044	42.02
14	0.047	42.04
15	0.05	42.04
16	0.054	42.04
17	0.057	42.04
18	0.06	42.04
19	0.064	42.06
20	0.067	42.06
21	0.07	42.06
22	0.074	42.06
23	0.077	42.06
24	0.08	42.04
25	0.084	42.04
26	0.087	42.04
27	0.091	42.06
28	0.094	42.06
29	0.097	42.04
30	0.101	42.04
31	0.104	42.04
32	0.107	42.04
33	0.111	42.04
34	0.114	42.04
35	0.117	42.02
36	0.121	42.02
37	0.124	42.02
38	0.127	42.02
39	0.131	42
40	0.134	42.02
41	0.138	42.02
42	0.141	42.02
43	0.144	42.02
44	0.148	42.02
45	0.151	42.02
46	0.154	42.02
47	0.158	42.02
48	0.161	42.02
49	0.164	42.02
50	0.168	42.02
51	0.171	42.02
52	0.174	42.04
53	0.178	42.04
54	0.181	42.04
55	0.185	42.04
56	0.188	42.04
57	0.191	42.04
58	0.195	42.04
59	0.198	42.04
60	0.201	42.04
61	0.205	42.04
62	0.208	42.06
63	0.211	42.06
64	0.215	42.06
65	0.218	42.06
66	0.221	42.06
67	0.225	42.06
68	0.228	42.06
69	0.231	42.04
70	0.235	42.04
71	0.238	42.04
72	0.241	42.04
73	0.245	42.04
74	0.248	42.04
75	0.252	42.04
76	0.255	42.04
77	0.258	42.04
78	0.262	42.04
79	0.265	42.04
80	0.268	42.04
81	0.272	42.04
82	0.275	42.04
83	0.278	42.04
84	0.282	42.04
85	0.285	42.04
86	0.288	42.04
87	0.292	42.04
88	0.295	42.04
89	0.298	42.04
90	0.302	42.04
91	0.305	42.04
92	0.309	42.04
93	0.312	42.04
94	0.315	42.04
95	0.319	42.04
96	0.322	42.04
97	0.325	42.04
98	0.329	42.04
99	0.332	42.04
100	0.335	42.04
101	0.339	42.06
102	0.342	42.06
103	0.345	42.04
104	0.349	42.04
105	0.352	42.04
106	0.356	42.04
107	0.359	42.04
108	0.362	42.02
109	0.366	42.02
110	0.369	42.02
111	0.372	42.02
112	0.376	42.02
113	0.379	42.02
114	0.382	42.02
115	0.386	42.02
116	0.389	42.02
117	0.392	42.02
118	0.396	42.02
119	0.399	42.02
120	0.403	42.02
121	0.406	42.02
122	0.409	42.02
123	0.413	42.02
124	0.416	42.02
125	0.419	42.02
126	0.423	42.02
127	0.426	42.02
128	0.429	42.02
129	0.433	42.02
130	0.436	42.02
131	0.439	42.02
132	0.443	42.02
133	0.446	42.02
134	0.449	42.02
135	0.453	42.02
136	0.456	42.02
137	0.46	42.02
138	0.463	42.02
139	0.466	42.02
140	0.47	42.02
141	0.473	42.02
142	0.476	42.02
143	0.48	42.02
144	0.483	42.02
145	0.486	42.02
146	0.49	42.02
147	0.493	42.02
148	0.496	42.02
149	0.5	42.02
150	0.503	42.02
151	0.507	42.02
152	0.51	42.02
153	0.513	42.02
154	0.517	42.02
155	0.52	42.02
156	0.523	42.02
157	0.527	42.02
158	0.53	42.02
159	0.533	42.02
160	0.537	42.02
161	0.54	42.02
162	0.543	42.02
163	0.547	42.02
164	0.55	42.02
165	0.553	42.02
166	0.557	42.04
167	0.56	42.04
168	0.563	42.04
169	0.567	42.02
170	0.57	42.02
171	0.574	42.02
172	0.577	42.02
173	0.58	42.02
174	0.584	42.02
175	0.587	42.02
176	0.59	42.02
177	0.594	42.02
178	0.597	42.02
179	0.6	42.04
180	0.604	42.02
181	0.607	42.04
182	0.61	42.04
183	0.614	42.04
184	0.617	42.04
185	0.621	42.04
186	0.624	42.04
187	0.627	42.04
188	0.631	42.04
189	0.634	42.04
190	0.637	42.04
191	0.641	42.06
192	0.644	42.06
193	0.647	42.06
194	0.651	42.04
195	0.654	42.06
196	0.657	42.06
197	0.661	42.06
198	0.664	42.06
199	0.667	42.06
200	0.671	42.04
201	0.674	42.04
202	0.678	42.04
203	0.681	42.04
204	0.684	42.02
205	0.688	42.04
206	0.691	42
207	0.694	42.06
208	0.698	42.02
209	0.701	42.1
210	0.704	42.04
211	0.708	42.02
212	0.711	41.98
213	0.715	50.44
214	0.718	44.16
215	0.721	43.72
216	0.725	43.96
217	0.728	44.88
218	0.731	45.58
219	0.735	46.2
220	0.738	46.74
221	0.741	47.5
222	0.745	47.98
223	0.748	48.32
224	0.751	48.2
225	0.755	48.64
226	0.758	48.14
227	0.761	47.84
228	0.765	48
229	0.768	47.94
230	0.772	47.58
231	0.775	47.1
232	0.778	47.08
233	0.782	47.56
234	0.785	47.56
235	0.788	47.96
236	0.792	48.46
237	0.795	48.46
238	0.798	48.96
239	0.802	49.06
240	0.805	49.34
241	0.808	49.1
242	0.812	48.76
243	0.815	48.74
244	0.818	48.06
245	0.822	47.5
246	0.825	47.5
247	0.829	47.5
248	0.832	48.3
249	0.835	48.4
250	0.839	48.34
251	0.842	48.58
252	0.845	49.1
253	0.849	49.82
254	0.852	49.96
255	0.855	49.72
256	0.859	49.6
257	0.862	48.64
258	0.865	48.62
259	0.869	48.82
260	0.872	48.56
261	0.875	48.48
262	0.879	47.98
263	0.882	48.02
264	0.886	48.12
265	0.889	47.96
266	0.892	48.24
267	0.896	48.46
268	0.899	48.88
269	0.902	49.32
270	0.906	48.82
271	0.909	49.24
272	0.912	49.66
273	0.916	49.76
274	0.919	50.04
275	0.922	49.52
276	0.926	49.26
277	0.929	48.52
278	0.933	48.3
279	0.936	48.92
280	0.939	48.98
281	0.943	48.8
282	0.946	49.18
283	0.949	49.34
284	0.953	49.72
285	0.956	50.04
286	0.959	50.46
287	0.963	50.48
288	0.966	50.1
289	0.969	50.32
290	0.973	50.44
291	0.976	50.04
292	0.98	49.76
293	0.983	49.8
294	0.986	49.98
295	0.99	50.24
296	0.993	50.4
297	0.996	50.98
298	1	51.18
299	1.003	51.4
300	1.006	52.22
301	1.01	52.92
302	1.013	54.02
303	1.016	55.44
304	1.02	55.6
305	1.023	56.98
306	1.026	57.84
307	1.03	58.8
308	1.033	59.48
309	1.037	60.56
310	1.04	63.32
311	1.043	68.42
312	1.047	78.28
313	1.05	101.32
314	1.053	141.72
315	1.057	199.14
316	1.06	271.28
317	1.063	358.08
318	1.067	445.3
319	1.07	531.02
320	1.073	597.82
321	1.077	650.52
322	1.08	680.68
323	1.083	674.38
324	1.087	643.24
325	1.09	590.64
326	1.093	521.2
327	1.097	445.1
328	1.1	367.78
329	1.104	303.92
330	1.107	246.18
331	1.11	197.4
332	1.114	163.12
333	1.117	136.76
334	1.12	116.24
335	1.124	98.84
336	1.127	87.9
337	1.13	79.22
338	1.134	73.2
339	1.137	67.96
340	1.14	63.8
341	1.144	62.28
342	1.147	61.18
343	1.151	61.7
344	1.154	62.86
345	1.157	64.3
346	1.161	65
347	1.164	66.12
348	1.167	67.56
349	1.171	67.5
350	1.174	67
351	1.177	65.06
352	1.181	63.16
353	1.184	61.08
354	1.187	58.72
355	1.191	57.16
356	1.194	55.22
357	1.197	53.52
358	1.201	52.68
359	1.204	51.82
360	1.208	51.76
361	1.211	51.4
362	1.214	50.8
363	1.218	51.16
364	1.221	50.92
365	1.224	50.98
366	1.228	50.88
367	1.231	50.78
368	1.234	50.6
369	1.238	50.22
370	1.241	49.98
371	1.244	49.88
372	1.248	49.5
373	1.251	49.12
374	1.255	48.84
375	1.258	48.72
376	1.261	48.72
377	1.265	48.76
378	1.268	48.76
379	1.271	48.72
380	1.275	49.1
381	1.278	48.68
382	1.281	49.08
383	1.285	49
384	1.288	48.66
385	1.291	48.4
386	1.295	48.42
387	1.298	48.3
388	1.301	48.06
389	1.305	47.76
390	1.308	47.8
391	1.312	48.04
392	1.315	47.86
393	1.318	47.82
394	1.322	47.86
395	1.325	48.32
396	1.328	48.74
397	1.332	49.08
398	1.335	48.8
399	1.338	49
400	1.342	48.52
401	1.345	48.7
402	1.348	49
403	1.352	48.84
404	1.355	48.46
405	1.358	48.18
406	1.362	47.94
407	1.365	48.12
408	1.369	48.18
409	1.372	48.2
410	1.375	48.2
411	1.379	48.2
412	1.382	48.46
413	1.385	48.62
414	1.389	48.8
415	1.392	48.98
416	1.395	49.4
417	1.399	49.36
418	1.402	49.46
419	1.405	49.5
420	1.409	49.56
421	1.412	49.56
422	1.415	49.42
423	1.419	49.2
424	1.422	48.96
425	1.426	48.64
426	1.429	48.28
427	1.432	48.2
428	1.436	48.5
429	1.439	48.3
430	1.442	48.3
431	1.446	48.48
432	1.449	48.66
433	1.452	48.68
434	1.456	49.08
435	1.459	49.36
436	1.462	49.22
437	1.466	48.74
438	1.469	48.58
439	1.473	48.5
440	1.476	48.6
441	1.479	48.62
442	1.483	48.76
443	1.486	48.64
444	1.489	48.6
445	1.493	48.74
446	1.496	48.9
447	1.499	49.06
448	1.503	48.88
449	1.506	48.18
450	1.509	48.14
451	1.513	48.22
452	1.516	47.92
453	1.52	47.86
454	1.523	47.84
455	1.526	47.98
456	1.53	48.06
457	1.533	48.1
458	1.536	48.16
459	1.54	47.98
460	1.543	47.52
461	1.546	47.68
462	1.55	48.04
463	1.553	48
464	1.556	47.6
465	1.56	47.4
466	1.563	47.4
467	1.566	47.64
468	1.57	47.6
469	1.573	47.94
470	1.577	47.46
471	1.58	47.12
472	1.583	47.62
473	1.587	49.66
474	1.59	44.2
475	1.593	47.34
476	1.597	51.84
477	1.6	49.3
478	1.603	41.96
479	1.607	41.94
480	1.61	41.98
481	1.613	41.96
482	1.617	49.86
483	1.62	43
484	1.623	41.96
485	1.627	41.96
486	1.63	41.96
487	1.634	41.96
488	1.637	41.96
489	1.64	41.96
490	1.644	41.96
491	1.647	41.96
492	1.65	41.94
493	1.654	41.96
494	1.657	41.94
495	1.66	41.94
496	1.664	41.94
497	1.667	41.94
498	1.67	41.94
499	1.674	41.94
500	1.677	41.96
501	1.681	41.96
502	1.684	41.96
503	1.687	41.96
504	1.691	41.96
505	1.694	41.96
506	1.697	41.96
507	1.701	41.96
508	1.704	41.98
509	1.707	41.98
510	1.711	41.98
511	1.714	41.98
512	1.717	41.98
513	1.721	41.98
514	1.724	41.98
515	1.728	41.98
516	1.731	41.98
517	1.734	41.98
518	1.738	41.98
519	1.741	41.96
520	1.744	41.96
521	1.748	41.96
522	1.751	41.96
523	1.754	41.96
524	1.758	41.96
525	1.761	41.94
526	1.764	41.94
527	1.768	41.94
528	1.771	41.92
529	1.774	41.92
530	1.778	41.92
531	1.781	41.92
532	1.785	41.92
533	1.788	41.94
534	1.791	41.94
535	1.795	41.94
536	1.798	41.94
537	1.801	41.94
538	1.805	41.94
539	1.808	41.94
540	1.811	41.94
541	1.815	41.94
542	1.818	41.94
543	1.821	41.94
544	1.825	41.94
545	1.828	41.94
546	1.831	41.94
547	1.835	41.94
548	1.838	41.94
549	1.842	41.94
550	1.845	41.94
551	1.848	41.94
552	1.852	41.92
553	1.855	41.92
554	1.858	41.92
555	1.862	41.92
556	1.865	41.92
557	1.868	41.92
558	1.872	41.92
559	1.875	41.92
560	1.878	41.92
561	1.882	41.92
562	1.885	41.92
563	1.888	41.92
564	1.892	41.92
565	1.895	41.92
566	1.899	41.92
567	1.902	41.92
568	1.905	41.92
569	1.909	41.94
570	1.912	41.94
571	1.915	41.94
572	1.919	41.96
573	1.922	41.96
574	1.925	41.96
575	1.929	41.96
576	1.932	41.98
577	1.935	41.96
578	1.939	41.96
579	1.942	41.96
580	1.946	41.96
581	1.949	41.96
582	1.952	41.96
583	1.956	41.96
584	1.959	41.96
585	1.962	41.96
586	1.966	41.98
587	1.969	41.98
588	1.972	41.98
589	1.976	41.98
590	1.979	42
591	1.982	42
592	1.986	42
593	1.989	42
594	1.992	42
595	1.996	41.98
596	1.999	41.98
597	2.003	41.98
598	2.006	41.98
599	2.009	41.98
600	2.013	41.96
601	2.016	41.96
602	2.019	41.96
603	2.023	41.96
604	2.026	41.96
605	2.029	41.96
606	2.033	41.96
607	2.036	41.96
608	2.039	41.96
609	2.043	41.96
610	2.046	41.98
611	2.05	41.98
612	2.053	41.98
613	2.056	41.98
614	2.06	41.98
615	2.063	41.98
616	2.066	41.98
617	2.07	41.96
618	2.073	41.96
619	2.076	41.96
620	2.08	41.94
621	2.083	41.94
622	2.086	41.94
623	2.09	41.94
624	2.093	41.94
625	2.096	41.94
626	2.1	41.96
627	2.103	41.96
628	2.107	41.94
629	2.11	41.94
630	2.113	41.94
631	2.117	41.94
632	2.12	41.94
633	2.123	42
634	2.127	42
635	2.13	42
636	2.133	42
637	2.137	42
638	2.14	42
639	2.143	42
640	2.147	42
641	2.15	42.12
642	2.153	42.08
643	2.157	42.08
644	2.16	42.08
645	2.164	42.08
646	2.167	42.08
647	2.17	42.08
648	2.174	42.06
649	2.177	42.06
650	2.18	41.94
651	2.184	41.94
652	2.187	41.94
653	2.19	41.94
654	2.194	41.94
655	2.197	41.94
656	2.2	41.94
657	2.204	41.94
658	2.207	41.94
659	2.21	41.94
660	2.214	41.94
661	2.217	41.94
662	2.221	41.96
663	2.224	41.96
664	2.227	41.94
665	2.231	41.94
666	2.234	41.94
667	2.237	41.94
668	2.241	41.94
669	2.244	41.94
670	2.247	41.94
671	2.251	41.94
672	2.254	41.94
673	2.257	41.94
674	2.261	41.96
675	2.264	41.94
676	2.268	41.94
677	2.271	41.94
678	2.274	41.94
679	2.278	41.94
680	2.281	41.94
681	2.284	41.94
682	2.288	41.94
683	2.291	41.94
684	2.294	41.94
685	2.298	41.94
686	2.301	41.94
687	2.304	41.94
688	2.308	41.94
689	2.311	41.94
690	2.315	41.94
691	2.318	41.94
692	2.321	41.96
693	2.325	41.96
694	2.328	41.96
695	2.331	41.98
696	2.335	41.98
697	2.338	41.98
698	2.341	41.98
699	2.345	41.98
700	2.348	41.98
701	2.351	41.96
702	2.355	41.96
703	2.358	41.96
704	2.361	41.94
705	2.365	41.94
706	2.368	41.94
707	2.371	41.94
708	2.375	41.94
709	2.378	41.94
710	2.382	41.94
711	2.385	41.94
712	2.388	41.94
713	2.392	41.96
714	2.395	41.96
715	2.398	41.96
716	2.402	41.96
717	2.405	41.94
718	2.408	41.94
719	2.412	41.94
720	2.415	41.94
721	2.418	41.94
722	2.422	41.94
723	2.425	41.94
724	2.428	41.96
725	2.432	41.96
726	2.435	41.96
727	2.439	41.98
728	2.442	41.98
729	2.445	41.98
730	2.449	42
731	2.452	42
732	2.455	42
733	2.459	42
734	2.462	42
735	2.465	42.02
736	2.469	42
737	2.472	42
738	2.475	42
739	2.479	42
740	2.482	42
741	2.486	42
742	2.489	41.98
743	2.492	41.98
744	2.496	41.98
745	2.499	41.98
746	2.502	41.98
747	2.506	41.96
748	2.509	41.96
749	2.512	41.96
750	2.516	41.96
751	2.519	41.96
752	2.522	41.96
753	2.526	41.94
754	2.529	41.96
755	2.533	41.96
756	2.536	41.96
757	2.539	41.96
758	2.543	41.94
759	2.546	41.94
760	2.549	41.94
761	2.553	41.94
762	2.556	41.94
763	2.559	41.96
764	2.563	41.96
765	2.566	41.96
766	2.569	41.96
767	2.573	41.96
768	2.576	41.98
769	2.579	41.98
770	2.583	41.98
771	2.586	41.98
772	2.59	41.98
773	2.593	41.98
774	2.596	41.96
775	2.6	41.96
776	2.603	41.96
777	2.606	41.96
778	2.61	41.96
779	2.613	41.94
780	2.616	41.94
781	2.62	41.94
782	2.623	41.96
783	2.626	41.96
784	2.63	41.96
785	2.633	41.96
786	2.636	41.96
787	2.64	41.96
788	2.643	41.96
789	2.647	41.96
790	2.65	41.96
791	2.653	41.98
792	2.657	41.98
793	2.66	41.98
794	2.663	41.98
795	2.667	41.98
796	2.67	41.98
797	2.673	41.98
798	2.677	41.98
799	2.68	41.98
800	2.683	41.98
801	2.687	41.96
802	2.69	41.98
803	2.693	41.98
804	2.697	41.98
805	2.7	41.98
806	2.704	41.98
807	2.707	41.98
808	2.71	42
809	2.714	42
810	2.717	42.02
811	2.72	42.02
812	2.724	42.02
813	2.727	42.02
814	2.73	42.02
815	2.734	42.02
816	2.737	42.02
817	2.74	42
818	2.744	42
819	2.747	42
820	2.75	42
821	2.754	42
822	2.757	42
823	2.761	42
824	2.764	42
825	2.767	42
826	2.771	42
827	2.774	42
828	2.777	42
829	2.781	41.98
830	2.784	41.98
831	2.787	41.98
832	2.791	41.98
833	2.794	41.98
834	2.797	41.96
835	2.801	41.96
836	2.804	41.96
837	2.808	41.96
838	2.811	41.98
839	2.814	41.98
840	2.818	41.98
841	2.821	41.98
842	2.824	41.98
843	2.828	41.98
844	2.831	41.98
845	2.834	41.98
846	2.838	41.98
847	2.841	41.98
848	2.844	41.98
849	2.848	41.98
850	2.851	41.98
851	2.855	41.98
852	2.858	41.98
853	2.861	42
854	2.865	42
855	2.868	42
856	2.871	42
857	2.875	42
858	2.878	42
859	2.881	42
860	2.885	42
861	2.888	42
862	2.891	42
863	2.895	42
864	2.898	42
865	2.901	42
866	2.905	42
867	2.908	42
868	2.912	42
869	2.915	42
870	2.918	42
871	2.922	42
872	2.925	42
873	2.928	42
874	2.932	42
875	2.935	42
876	2.938	42
877	2.942	42
878	2.945	42
879	2.948	42.02
880	2.952	42.02
881	2.955	42.02
882	2.958	42.02
883	2.962	42.02
884	2.965	42.02
885	2.968	42.02
886	2.972	42.02
887	2.975	42.02
888	2.979	42.02
889	2.982	42
890	2.985	42
891	2.989	42
892	2.992	42
893	2.995	42
894	2.999	41.98
895	3.002	42
896	3.005	42
897	3.009	42
898	3.012	42
899	3.015	42.02
900	3.019	42.02
901	3.022	42.02
902	3.026	42.02
903	3.029	42.02
904	3.032	42
905	3.036	42
906	3.039	42
907	3.042	42
908	3.046	42
909	3.049	41.98
910	3.052	41.98
911	3.056	42
912	3.059	42
913	3.062	42
914	3.066	42
915	3.069	42
916	3.073	42
917	3.076	42
918	3.079	42
919	3.083	42
920	3.086	42.02
921	3.089	42.02
922	3.093	42.02
923	3.096	42.02
924	3.099	42.02
925	3.103	42.02
926	3.106	42.02
927	3.109	42.02
928	3.113	42.02
929	3.116	42.02
930	3.119	42.02
931	3.123	42.02
932	3.126	42.02
933	3.13	42.02
934	3.133	42
935	3.136	42
936	3.14	42
937	3.143	42.02
938	3.146	42.02
939	3.15	42.02
940	3.153	42.02
941	3.156	42.04
942	3.16	42.04
943	3.163	42.04
944	3.166	42.06
945	3.17	42.06
946	3.173	42.06
947	3.177	42.06
948	3.18	42.06
949	3.183	42.06
950	3.187	42.06
951	3.19	42.06
952	3.193	42.06
953	3.197	42.06
954	3.2	42.06
955	3.203	42.06
956	3.207	42.06
957	3.21	42.06
958	3.213	42.06
959	3.217	42.04
960	3.22	42.04
961	3.223	42.04
962	3.227	42.04
963	3.23	42.04
964	3.233	42.02
965	3.237	42.02
966	3.24	42.04
967	3.244	42.04
968	3.247	42.04
969	3.25	42.04
970	3.254	42.04
971	3.257	42.04
972	3.26	42.06
973	3.264	42.06
974	3.267	42.06
975	3.27	42.06
976	3.274	42.06
977	3.277	42.06
978	3.28	42.06
979	3.284	42.06
980	3.287	42.06
981	3.291	42.04
982	3.294	42.04
983	3.297	42.04
984	3.301	42.04
985	3.304	42.04
986	3.307	42.04
987	3.311	42.02
988	3.314	42.02
989	3.317	42.02
990	3.321	42.02
991	3.324	42.02
992	3.327	42.04
993	3.331	42.04
994	3.334	42.04
995	3.337	42.04
996	3.341	42.04
997	3.344	42.06
998	3.348	42.06
999	3.351	42.04
1000	3.354	42.06
1001	3.358	42.06
1002	3.361	42.06
1003	3.364	42.06
1004	3.368	42.06
1005	3.371	42.06
1006	3.374	42.06
1007	3.378	42.06
1008	3.381	42.06
1009	3.384	42.04
1010	3.388	42.04
1011	3.391	42.04
1012	3.395	42.04
1013	3.398	42.02
1014	3.401	42.02
1015	3.405	42.02
1016	3.408	42.02
1017	3.411	42.02
1018	3.415	42.02
1019	3.418	42
1020	3.421	42
1021	3.425	42
1022	3.428	42
1023	3.431	42
1024	3.435	42
1025	3.438	42
1026	3.441	42
1027	3.445	42
1028	3.448	42
1029	3.452	42
1030	3.455	42
1031	3.458	42
1032	3.462	42
1033	3.465	41.98
1034	3.468	41.98
1035	3.472	42
1036	3.475	42
1037	3.478	42
1038	3.482	42
1039	3.485	42
1040	3.488	42
1041	3.492	42
1042	3.495	42
1043	3.498	42
1044	3.502	42
1045	3.505	42
1046	3.509	41.98
1047	3.512	41.98
1048	3.515	41.98
1049	3.519	41.98
1050	3.522	41.98
1051	3.525	41.98
1052	3.529	41.98
1053	3.532	41.98
1054	3.535	41.98
1055	3.539	41.98
1056	3.542	41.98
1057	3.545	41.98
1058	3.549	41.98
1059	3.552	41.96
1060	3.555	41.96
1061	3.559	41.96
1062	3.562	41.96
1063	3.566	41.96
1064	3.569	41.96
1065	3.572	41.96
1066	3.576	41.96
1067	3.579	41.96
1068	3.582	41.96
1069	3.586	41.96
1070	3.589	41.96
1071	3.592	41.96
1072	3.596	41.96
1073	3.599	41.96
1074	3.602	41.96
1075	3.606	41.96
1076	3.609	41.96
1077	3.613	41.98
1078	3.616	41.98
1079	3.619	41.98
1080	3.623	41.98
1081	3.626	41.96
1082	3.629	41.96
1083	3.633	41.96
1084	3.636	41.96
1085	3.639	41.96
1086	3.643	41.96
1087	3.646	41.94
1088	3.649	41.96
1089	3.653	41.96
1090	3.656	41.94
1091	3.659	41.94
1092	3.663	41.94
1093	3.666	41.92
1094	3.67	41.92
1095	3.673	41.92
1096	3.676	41.92
1097	3.68	41.92
1098	3.683	41.92
1099	3.686	41.92
1100	3.69	41.94
1101	3.693	41.94
1102	3.696	41.94
1103	3.7	41.94
1104	3.703	41.94
1105	3.706	41.92
1106	3.71	41.92
1107	3.713	41.92
1108	3.717	41.92
1109	3.72	41.94
1110	3.723	41.94
1111	3.727	41.94
1112	3.73	41.94
1113	3.733	41.94
1114	3.737	41.94
1115	3.74	41.94
1116	3.743	41.94
1117	3.747	41.92
1118	3.75	41.92
1119	3.753	41.92
1120	3.757	41.94
1121	3.76	41.92
1122	3.763	41.92
1123	3.767	41.92
1124	3.77	41.92
1125	3.774	41.9
1126	3.777	41.9
1127	3.78	41.9
1128	3.784	41.88
1129	3.787	41.88
1130	3.79	41.88
1131	3.794	41.88
1132	3.797	41.88
1133	3.8	41.88
1134	3.804	41.88
1135	3.807	41.88
1136	3.81	41.88
1137	3.814	41.88
1138	3.817	41.88
1139	3.82	41.88
1140	3.824	41.88
1141	3.827	41.88
1142	3.831	41.88
1143	3.834	41.88
1144	3.837	41.88
1145	3.841	41.86
1146	3.844	41.86
1147	3.847	41.86
1148	3.851	41.88
1149	3.854	41.88
1150	3.857	41.88
1151	3.861	41.88
1152	3.864	41.88
1153	3.867	41.88
1154	3.871	41.88
1155	3.874	41.88
1156	3.877	41.88
1157	3.881	41.88
1158	3.884	41.88
1159	3.888	41.88
1160	3.891	41.88
1161	3.894	41.86
1162	3.898	41.86
1163	3.901	41.86
1164	3.904	41.86
1165	3.908	41.86
1166	3.911	41.84
1167	3.914	41.84
1168	3.918	41.84
1169	3.921	41.84
1170	3.924	41.84
1171	3.928	41.84
1172	3.931	41.84
1173	3.935	41.84
1174	3.938	41.84
1175	3.941	41.84
1176	3.945	41.84
1177	3.948	41.84
1178	3.951	41.84
1179	3.955	41.84
1180	3.958	41.84
1181	3.961	41.84
1182	3.965	41.84
1183	3.968	41.86
1184	3.971	41.86
1185	3.975	41.86
1186	3.978	41.88
1187	3.982	41.88
1188	3.985	41.88
1189	3.988	41.88
1190	3.992	41.88
1191	3.995	41.88
1192	3.998	41.86
1193	4.002	41.88
1194	4.005	41.86
1195	4.008	41.86
1196	4.012	41.86
1197	4.015	41.86
1198	4.018	41.86
1199	4.022	41.86
1200	4.025	41.86
1201	4.028	41.84
1202	4.032	41.84
1203	4.035	41.84
1204	4.038	41.84
1205	4.042	41.84
1206	4.045	41.84
1207	4.049	41.84
1208	4.052	41.84
1209	4.055	41.86
1210	4.059	41.86
1211	4.062	41.86
1212	4.065	41.86
1213	4.069	41.86
1214	4.072	41.86
1215	4.075	41.86
1216	4.079	41.86
1217	4.082	41.86
1218	4.085	41.86
1219	4.089	41.86
1220	4.092	41.86
1221	4.095	41.86
1222	4.099	41.86
1223	4.102	41.86
1224	4.106	41.86
1225	4.109	41.86
1226	4.112	41.86
1227	4.116	41.86
1228	4.119	41.86
1229	4.122	41.86
1230	4.126	41.84
1231	4.129	41.86
1232	4.132	41.84
1233	4.136	41.84
1234	4.139	41.84
1235	4.142	41.84
1236	4.146	41.84
1237	4.149	41.84
1238	4.153	41.84
1239	4.156	41.84
1240	4.159	41.84
1241	4.163	41.84
1242	4.166	41.82
1243	4.169	41.82
1244	4.173	41.82
1245	4.176	41.82
1246	4.179	41.82
1247	4.183	41.8
1248	4.186	41.8
1249	4.189	41.8
1250	4.193	41.8
1251	4.196	41.78
1252	4.2	41.78
1253	4.203	41.78
1254	4.206	41.78
1255	4.21	41.78
1256	4.213	41.78
1257	4.216	41.78
1258	4.22	41.78
1259	4.223	41.78
1260	4.226	41.78
1261	4.23	41.78
1262	4.233	41.8
1263	4.236	41.8
1264	4.24	41.78
1265	4.243	41.8
1266	4.246	41.8
1267	4.25	41.8
1268	4.253	41.8
1269	4.257	41.8
1270	4.26	41.8
1271	4.263	41.8
1272	4.267	41.8
1273	4.27	41.8
1274	4.273	41.8
1275	4.277	41.8
1276	4.28	41.82
1277	4.283	41.82
1278	4.287	41.82
1279	4.29	41.82
1280	4.293	41.82
1281	4.297	41.82
1282	4.3	41.82
1283	4.303	41.82
1284	4.307	41.8
1285	4.31	41.8
1286	4.314	41.8
1287	4.317	41.78
1288	4.32	41.78
1289	4.324	41.76
1290	4.327	41.76
1291	4.33	41.76
1292	4.334	41.76
1293	4.337	41.76
1294	4.34	41.78
1295	4.344	41.78
1296	4.347	41.78
1297	4.35	41.78
1298	4.354	41.8
1299	4.357	41.8
1300	4.36	41.8
1301	4.364	41.8
1302	4.367	41.8
1303	4.371	41.8
1304	4.374	41.8
1305	4.377	41.8
1306	4.381	41.8
1307	4.384	41.8
1308	4.387	41.78
1309	4.391	41.78
1310	4.394	41.78
1311	4.397	41.78
1312	4.401	41.78
1313	4.404	41.78
1314	4.407	41.78
1315	4.411	41.78
1316	4.414	41.78
1317	4.418	41.78
1318	4.421	41.78
1319	4.424	41.78
1320	4.428	41.78
1321	4.431	41.78
1322	4.434	41.8
1323	4.438	41.8
1324	4.441	41.8
1325	4.444	41.8
1326	4.448	41.8
1327	4.451	41.8
1328	4.454	41.8
1329	4.458	41.82
1330	4.461	41.82
1331	4.464	41.82
1332	4.468	41.82
1333	4.471	41.82
1334	4.475	41.82
1335	4.478	41.82
1336	4.481	41.82
1337	4.485	41.82
1338	4.488	41.82
1339	4.491	41.82
1340	4.495	41.82
1341	4.498	41.82
1342	4.501	41.82
1343	4.505	41.82
1344	4.508	41.82
1345	4.511	41.82
1346	4.515	41.82
1347	4.518	41.82
1348	4.522	41.82
1349	4.525	41.82
1350	4.528	41.82
1351	4.532	41.82
1352	4.535	41.82
1353	4.538	41.82
1354	4.542	41.8
1355	4.545	41.8
1356	4.548	41.8
1357	4.552	41.8
1358	4.555	41.8
1359	4.558	41.8
1360	4.562	41.82
1361	4.565	41.82
1362	4.568	41.82
1363	4.572	41.82
1364	4.575	41.84
1365	4.579	41.84
1366	4.582	41.84
1367	4.585	41.84
1368	4.589	41.84
1369	4.592	41.84
1370	4.595	41.82
1371	4.599	41.82
1372	4.602	41.82
1373	4.605	41.82
1374	4.609	41.82
1375	4.612	41.82
1376	4.615	41.82
1377	4.619	41.84
1378	4.622	41.84
1379	4.625	41.84
1380	4.629	41.84
1381	4.632	41.84
1382	4.635	41.84
1383	4.639	41.84
1384	4.642	41.84
1385	4.646	41.84
1386	4.649	41.84
1387	4.652	41.82
1388	4.656	41.82
1389	4.659	41.82
1390	4.662	41.82
1391	4.666	41.84
1392	4.669	41.84
1393	4.672	41.82
1394	4.676	41.82
1395	4.679	41.82
1396	4.682	41.82
1397	4.686	41.82
1398	4.689	41.82
1399	4.693	41.82
1400	4.696	41.82
1401	4.699	41.82
1402	4.703	41.82
1403	4.706	41.82
1404	4.709	41.82
1405	4.713	41.82
1406	4.716	41.8
1407	4.719	41.8
1408	4.723	41.8
1409	4.726	41.8
1410	4.729	41.82
1411	4.733	41.82
1412	4.736	41.82
1413	4.74	41.82
1414	4.743	41.84
1415	4.746	41.84
1416	4.75	41.84
1417	4.753	41.84
1418	4.756	41.86
1419	4.76	41.86
1420	4.763	41.86
1421	4.766	41.86
1422	4.77	41.86
1423	4.773	41.86
1424	4.776	41.86
1425	4.78	41.86
1426	4.783	41.86
1427	4.786	41.86
1428	4.79	41.86
1429	4.793	41.86
1430	4.797	41.88
1431	4.8	41.86
1432	4.803	41.86
1433	4.807	41.86
1434	4.81	41.86
1435	4.813	41.86
1436	4.817	41.86
1437	4.82	41.86
1438	4.823	41.86
1439	4.827	41.86
1440	4.83	41.86
1441	4.833	41.86
1442	4.837	41.86
1443	4.84	41.86
1444	4.844	41.86
1445	4.847	41.84
1446	4.85	41.84
1447	4.854	41.84
1448	4.857	41.84
1449	4.86	41.84
1450	4.864	41.84
1451	4.867	41.84
1452	4.87	41.84
1453	4.874	41.84
1454	4.877	41.94
1455	4.88	41.96
1456	4.884	41.96
1457	4.887	41.96
1458	4.89	41.96
1459	4.894	41.96
1460	4.897	41.96
1461	4.9	41.96
1462	4.904	41.96
1463	4.907	41.84
1464	4.911	41.84
1465	4.914	41.84
1466	4.917	41.84
1467	4.921	41.86
1468	4.924	41.84
1469	4.927	41.84
1470	4.931	41.84
1471	4.934	41.84
1472	4.937	41.84
1473	4.941	41.84
1474	4.944	41.86
1475	4.947	41.86
1476	4.951	41.86
1477	4.954	41.86
1478	4.958	41.88
1479	4.961	41.88
1480	4.964	41.88
1481	4.968	41.88
1482	4.971	41.88
1483	4.974	41.88
1484	4.978	41.88
1485	4.981	41.86
1486	4.984	41.88
1487	4.988	41.86
1488	4.991	41.86
1489	4.994	41.86
1490	4.998	41.86
1491	5.001	41.86
1492	5.004	41.86
1493	5.008	41.86
1494	5.011	41.86
1495	5.015	41.86
1496	5.018	41.86
1497	5.021	41.86
1498	5.025	41.86
1499	5.028	41.86
1500	5.031	41.86
1501	5.035	41.86
1502	5.038	41.86
1503	5.041	41.88
1504	5.045	41.88
1505	5.048	41.86
1506	5.051	41.86
1507	5.055	41.86
1508	5.058	41.86
1509	5.062	41.86
1510	5.065	41.86
1511	5.068	41.88
1512	5.072	41.88
1513	5.075	41.88
1514	5.078	41.88
1515	5.082	41.88
1516	5.085	41.88
1517	5.088	41.88
1518	5.092	41.88
1519	5.095	41.88
1520	5.098	41.88
1521	5.102	41.88
1522	5.105	41.88
1523	5.108	41.88
1524	5.112	41.9
1525	5.115	41.9
1526	5.119	41.9
1527	5.122	41.9
1528	5.125	41.9
1529	5.129	41.92
1530	5.132	41.92
1531	5.135	41.92
1532	5.139	41.94
1533	5.142	41.94
1534	5.145	41.94
1535	5.149	41.92
1536	5.152	41.94
1537	5.155	41.94
1538	5.159	41.94
1539	5.162	41.94
1540	5.165	41.94
1541	5.169	41.94
1542	5.172	41.94
1543	5.176	41.94
1544	5.179	41.94
1545	5.182	41.94
1546	5.186	41.94
1547	5.189	41.94
1548	5.192	41.94
1549	5.196	41.92
1550	5.199	41.92
1551	5.202	41.92
1552	5.206	41.92
1553	5.209	41.92
1554	5.212	41.94
1555	5.216	41.94
1556	5.219	41.94
1557	5.222	41.96
1558	5.226	41.96
1559	5.229	41.96
1560	5.233	41.96
1561	5.236	41.98
1562	5.239	41.98
1563	5.243	41.98
1564	5.246	41.98
1565	5.249	41.98
1566	5.253	41.96
1567	5.256	41.96
1568	5.259	41.96
1569	5.263	41.96
1570	5.266	41.94
1571	5.269	41.94
1572	5.273	41.94
1573	5.276	41.94
1574	5.28	41.94
1575	5.283	41.94
1576	5.286	41.94
1577	5.29	41.94
1578	5.293	41.94
1579	5.296	41.94
1580	5.3	41.94
1581	5.303	41.94
1582	5.306	41.94
1583	5.31	41.94
1584	5.313	41.94
1585	5.316	41.94
1586	5.32	41.94
1587	5.323	41.94
1588	5.327	41.92
1589	5.33	41.92
1590	5.333	41.92
1591	5.337	41.92
1592	5.34	41.92
1593	5.343	41.92
1594	5.347	41.92
1595	5.35	41.92
1596	5.353	41.94
1597	5.357	41.94
1598	5.36	41.94
1599	5.363	41.94
1600	5.367	41.94
1601	5.37	41.96
1602	5.373	41.96
1603	5.377	41.96
1604	5.38	41.96
1605	5.384	41.96
1606	5.387	41.96
1607	5.39	41.96
1608	5.394	41.96
1609	5.397	41.96
1610	5.4	41.96
1611	5.404	41.94
1612	5.407	41.94
1613	5.41	41.94
1614	5.414	41.92
1615	5.417	41.92
1616	5.42	41.92
1617	5.424	41.92
1618	5.427	41.92
1619	5.43	41.94
1620	5.434	41.94
1621	5.437	41.94
1622	5.441	41.94
1623	5.444	41.94
1624	5.447	41.96
1625	5.451	41.96
1626	5.454	41.96
1627	5.457	41.96
1628	5.461	41.96
1629	5.464	41.96
1630	5.467	41.96
1631	5.471	41.96
1632	5.474	41.94
1633	5.477	41.94
1634	5.481	41.94
1635	5.484	41.94
1636	5.487	41.94
1637	5.491	41.92
1638	5.494	41.96
1639	5.498	41.94
1640	5.501	41.92

## Sheet: Sheet9
+ESI TIC MRM (** -> **) 004_A1_2-r004.d
Index	X	Y
0	0	42.06
1	0.003	42.02
2	0.007	42.02
3	0.01	42.02
4	0.013	42.04
5	0.017	42.04
6	0.02	42.02
7	0.023	42.02
8	0.027	42.02
9	0.03	42.04
10	0.034	42.04
11	0.037	42.04
12	0.04	42.02
13	0.044	42.02
14	0.047	42.02
15	0.05	42.02
16	0.054	42.02
17	0.057	42.02
18	0.06	42
19	0.064	42
20	0.067	42
21	0.07	42
22	0.074	42
23	0.077	42
24	0.08	41.98
25	0.084	41.98
26	0.087	41.98
27	0.091	41.98
28	0.094	41.98
29	0.097	41.98
30	0.101	41.98
31	0.104	41.98
32	0.107	41.98
33	0.111	41.98
34	0.114	41.98
35	0.117	41.98
36	0.121	42
37	0.124	42
38	0.127	42
39	0.131	41.98
40	0.134	41.98
41	0.138	41.98
42	0.141	41.98
43	0.144	41.98
44	0.148	41.98
45	0.151	41.98
46	0.154	41.98
47	0.158	41.98
48	0.161	41.98
49	0.164	41.98
50	0.168	41.96
51	0.171	41.98
52	0.174	41.98
53	0.178	41.98
54	0.181	41.98
55	0.185	41.98
56	0.188	41.98
57	0.191	41.98
58	0.195	42
59	0.198	42
60	0.201	42
61	0.205	42
62	0.208	42
63	0.211	42
64	0.215	42
65	0.218	42
66	0.221	42
67	0.225	42
68	0.228	42
69	0.231	42
70	0.235	42
71	0.238	42
72	0.242	42
73	0.245	42
74	0.248	42
75	0.252	41.98
76	0.255	41.98
77	0.258	41.98
78	0.262	41.96
79	0.265	41.98
80	0.268	41.96
81	0.272	41.98
82	0.275	41.96
83	0.278	41.98
84	0.282	41.98
85	0.285	41.98
86	0.288	41.98
87	0.292	41.98
88	0.295	41.98
89	0.299	41.98
90	0.302	42
91	0.305	42
92	0.309	42
93	0.312	42
94	0.315	42
95	0.319	42
96	0.322	42
97	0.325	42
98	0.329	42
99	0.332	42
100	0.335	42
101	0.339	42
102	0.342	42
103	0.345	42
104	0.349	42
105	0.352	42
106	0.356	42
107	0.359	42
108	0.362	42
109	0.366	42.02
110	0.369	42.02
111	0.372	42.02
112	0.376	42.02
113	0.379	42.02
114	0.382	42.02
115	0.386	42.02
116	0.389	42.02
117	0.392	42.02
118	0.396	42.02
119	0.399	42.02
120	0.403	42.02
121	0.406	42.02
122	0.409	42.02
123	0.413	42.02
124	0.416	42.02
125	0.419	42.02
126	0.423	42.02
127	0.426	42.02
128	0.429	42.02
129	0.433	42.02
130	0.436	42.02
131	0.439	42.02
132	0.443	42.02
133	0.446	42.02
134	0.449	42
135	0.453	42
136	0.456	42
137	0.46	42
138	0.463	41.98
139	0.466	41.98
140	0.47	41.98
141	0.473	41.98
142	0.476	41.98
143	0.48	41.98
144	0.483	41.98
145	0.486	42
146	0.49	42
147	0.493	42
148	0.496	42
149	0.5	41.98
150	0.503	41.98
151	0.507	41.98
152	0.51	41.98
153	0.513	41.98
154	0.517	41.98
155	0.52	41.98
156	0.523	41.98
157	0.527	41.98
158	0.53	41.98
159	0.533	41.98
160	0.537	42
161	0.54	42
162	0.543	42
163	0.547	42
164	0.55	42
165	0.553	42
166	0.557	42
167	0.56	42
168	0.563	42
169	0.567	41.98
170	0.57	41.98
171	0.574	41.98
172	0.577	41.98
173	0.58	41.98
174	0.584	41.98
175	0.587	41.98
176	0.59	41.98
177	0.594	41.98
178	0.597	41.98
179	0.6	41.98
180	0.604	41.98
181	0.607	41.98
182	0.61	42
183	0.614	42
184	0.617	42
185	0.621	42
186	0.624	42
187	0.627	42
188	0.631	41.98
189	0.634	41.98
190	0.637	41.98
191	0.641	41.96
192	0.644	41.96
193	0.647	41.96
194	0.651	41.96
195	0.654	41.98
196	0.657	41.98
197	0.661	41.98
198	0.664	41.98
199	0.667	41.98
200	0.671	41.98
201	0.674	41.98
202	0.678	42
203	0.681	42
204	0.684	42.02
205	0.688	41.98
206	0.691	42.02
207	0.694	41.96
208	0.698	41.98
209	0.701	41.98
210	0.704	41.92
211	0.708	41.92
212	0.711	41.94
213	0.715	51.42
214	0.718	47.2
215	0.721	48.04
216	0.725	49.26
217	0.728	51.32
218	0.731	52.86
219	0.735	53.48
220	0.738	53.84
221	0.741	54.06
222	0.745	53.12
223	0.748	51.46
224	0.751	50.24
225	0.755	50.36
226	0.758	49.2
227	0.762	48.3
228	0.765	48.76
229	0.768	49.18
230	0.772	49.18
231	0.775	49.46
232	0.778	49.38
233	0.782	49.48
234	0.785	48.82
235	0.788	49.08
236	0.792	49.68
237	0.795	49.38
238	0.798	49.34
239	0.802	49.64
240	0.805	49.7
241	0.808	49.46
242	0.812	49.6
243	0.815	50.44
244	0.818	50.48
245	0.822	50.36
246	0.825	50.42
247	0.829	50.42
248	0.832	50.54
249	0.835	50.46
250	0.839	50.72
251	0.842	50.54
252	0.845	49.96
253	0.849	49.64
254	0.852	49.9
255	0.855	50.6
256	0.859	50.4
257	0.862	50.12
258	0.865	50.58
259	0.869	50.36
260	0.872	50.64
261	0.875	50.36
262	0.879	50.36
263	0.882	49.76
264	0.886	49.24
265	0.889	49.46
266	0.892	49.48
267	0.896	48.66
268	0.899	48.96
269	0.902	48.6
270	0.906	48.8
271	0.909	48.64
272	0.912	48.6
273	0.916	48.06
274	0.919	48.02
275	0.922	47.74
276	0.926	48.16
277	0.929	48.12
278	0.933	48.44
279	0.936	48.44
280	0.939	48.8
281	0.943	48.7
282	0.946	48.98
283	0.949	49.1
284	0.953	49.1
285	0.956	48.8
286	0.959	49.12
287	0.963	49.02
288	0.966	48.86
289	0.969	48.82
290	0.973	49.14
291	0.976	49.18
292	0.98	49.22
293	0.983	49.6
294	0.986	49.66
295	0.99	49.66
296	0.993	50.3
297	0.996	50.84
298	1	51.32
299	1.003	51.58
300	1.006	51.64
301	1.01	51.48
302	1.013	51.12
303	1.016	51.28
304	1.02	51.06
305	1.023	50.36
306	1.026	50.1
307	1.03	50.92
308	1.033	51.3
309	1.037	52.42
310	1.04	52.34
311	1.043	53.14
312	1.047	54.02
313	1.05	55.06
314	1.053	56.1
315	1.057	58.22
316	1.06	59.06
317	1.063	62.18
318	1.067	70.7
319	1.07	88.08
320	1.073	120.9
321	1.077	162.58
322	1.08	216.38
323	1.083	276.42
324	1.087	339.06
325	1.09	396.12
326	1.093	444.8
327	1.097	480.14
328	1.1	498.38
329	1.104	491.92
330	1.107	469.72
331	1.11	430.32
332	1.114	381.98
333	1.117	327.56
334	1.12	278.24
335	1.124	233.84
336	1.127	195.3
337	1.13	162.96
338	1.134	138
339	1.137	120.04
340	1.14	105.32
341	1.144	94.68
342	1.147	86.94
343	1.151	79.24
344	1.154	73.8
345	1.157	69.98
346	1.161	68.28
347	1.164	68.2
348	1.167	67.6
349	1.171	68.9
350	1.174	70.68
351	1.177	71.64
352	1.181	72.86
353	1.184	73.86
354	1.187	73.8
355	1.191	73.44
356	1.194	70.78
357	1.198	68.78
358	1.201	67.5
359	1.204	64.92
360	1.208	62.54
361	1.211	61.16
362	1.214	59.56
363	1.218	58.04
364	1.221	57.14
365	1.224	56.76
366	1.228	55.8
367	1.231	54.14
368	1.234	53.8
369	1.238	54.12
370	1.241	54.18
371	1.244	54.08
372	1.248	54.02
373	1.251	53.68
374	1.255	53.7
375	1.258	53.72
376	1.261	54.16
377	1.265	53.44
378	1.268	53.2
379	1.271	52.44
380	1.275	51.8
381	1.278	51.94
382	1.281	51.8
383	1.285	51.36
384	1.288	51.42
385	1.291	51.24
386	1.295	51.92
387	1.298	51.52
388	1.301	52.02
389	1.305	52.16
390	1.308	51.66
391	1.312	51.48
392	1.315	52.02
393	1.318	52.3
394	1.322	52.38
395	1.325	51.96
396	1.328	52.5
397	1.332	52.42
398	1.335	52.3
399	1.338	52.52
400	1.342	52.42
401	1.345	51.74
402	1.348	51.58
403	1.352	51.08
404	1.355	50.88
405	1.358	50.54
406	1.362	50.3
407	1.365	50.04
408	1.369	50.38
409	1.372	50.84
410	1.375	51.68
411	1.379	51.46
412	1.382	51.92
413	1.385	51.94
414	1.389	51.62
415	1.392	51.72
416	1.395	52.24
417	1.399	51.4
418	1.402	51.4
419	1.405	51.36
420	1.409	50.9
421	1.412	50.08
422	1.415	49.96
423	1.419	49.9
424	1.422	50.14
425	1.426	50.26
426	1.429	50.7
427	1.432	50.56
428	1.436	50.78
429	1.439	51.64
430	1.442	52.28
431	1.446	52.52
432	1.449	52.92
433	1.452	53.02
434	1.456	52.7
435	1.459	52.32
436	1.462	51.68
437	1.466	50.86
438	1.469	50.34
439	1.473	50.56
440	1.476	50.66
441	1.479	50.1
442	1.483	49.28
443	1.486	49
444	1.489	49.18
445	1.493	50.14
446	1.496	50.58
447	1.499	50.8
448	1.503	50.7
449	1.506	50.22
450	1.509	50.8
451	1.513	51.34
452	1.516	51.58
453	1.52	51.7
454	1.523	51.34
455	1.526	51.26
456	1.53	51.16
457	1.533	51.14
458	1.536	51.12
459	1.54	50.36
460	1.543	50.48
461	1.546	50.48
462	1.55	50.22
463	1.553	49.7
464	1.556	49.5
465	1.56	49.68
466	1.563	49.78
467	1.566	50.26
468	1.57	50.82
469	1.573	50.64
470	1.577	50.44
471	1.58	50.36
472	1.583	50.42
473	1.587	51.5
474	1.59	49
475	1.593	48.8
476	1.597	47.94
477	1.6	47.98
478	1.603	42.02
479	1.607	42.04
480	1.61	42.02
481	1.613	42
482	1.617	50
483	1.62	43.06
484	1.624	42
485	1.627	42
486	1.63	42
487	1.634	42
488	1.637	42.02
489	1.64	42.02
490	1.644	42.02
491	1.647	42.18
492	1.65	42.2
493	1.654	42.22
494	1.657	42.22
495	1.66	42.22
496	1.664	42.2
497	1.667	42.22
498	1.67	42.22
499	1.674	42.2
500	1.677	42.04
501	1.681	42.04
502	1.684	42.02
503	1.687	42.2
504	1.691	42.24
505	1.694	42.26
506	1.697	42.32
507	1.701	42.32
508	1.704	42.32
509	1.707	42.32
510	1.711	42.32
511	1.714	42.32
512	1.717	42.14
513	1.721	42.1
514	1.724	42.1
515	1.728	42.02
516	1.731	42.02
517	1.734	42.02
518	1.738	42.06
519	1.741	42.1
520	1.744	42.1
521	1.748	42.1
522	1.751	42.08
523	1.754	42.08
524	1.758	42.08
525	1.761	42.08
526	1.764	42.2
527	1.768	42.28
528	1.771	42.26
529	1.774	42.28
530	1.778	42.28
531	1.781	42.28
532	1.785	42.28
533	1.788	42.28
534	1.791	42.26
535	1.795	42.12
536	1.798	41.98
537	1.801	41.98
538	1.805	41.98
539	1.808	42.04
540	1.811	42.02
541	1.815	42.1
542	1.818	42.1
543	1.821	42.1
544	1.825	42.1
545	1.828	42.1
546	1.832	42.1
547	1.835	42.08
548	1.838	42.04
549	1.842	42.04
550	1.845	42.12
551	1.848	42.14
552	1.852	42.14
553	1.855	42.14
554	1.858	42.14
555	1.862	42.14
556	1.865	42.12
557	1.868	42.12
558	1.872	42.22
559	1.875	42.08
560	1.878	42.08
561	1.882	42.08
562	1.885	42.14
563	1.888	42.14
564	1.892	42.14
565	1.895	42.14
566	1.899	42.14
567	1.902	42.04
568	1.905	42.04
569	1.909	42.04
570	1.912	42.04
571	1.915	41.96
572	1.919	41.96
573	1.922	41.96
574	1.925	41.96
575	1.929	41.96
576	1.932	41.98
577	1.935	42.08
578	1.939	42.08
579	1.942	42.08
580	1.946	42.08
581	1.949	42.08
582	1.952	42.08
583	1.956	42.08
584	1.959	42.08
585	1.962	42.08
586	1.966	41.98
587	1.969	41.98
588	1.972	41.98
589	1.976	41.98
590	1.979	42
591	1.982	42
592	1.986	42
593	1.989	42
594	1.993	42.02
595	1.996	42.02
596	1.999	42.04
597	2.003	42.1
598	2.006	42.1
599	2.009	42.1
600	2.013	42.1
601	2.016	42.1
602	2.019	42.08
603	2.023	42.08
604	2.026	42.06
605	2.029	42.06
606	2.033	42
607	2.036	42
608	2.039	42.04
609	2.043	42.1
610	2.046	42.1
611	2.05	42.12
612	2.053	42.12
613	2.056	42.12
614	2.06	42.1
615	2.063	42.1
616	2.066	42.1
617	2.07	42.06
618	2.073	41.98
619	2.076	42
620	2.08	42.02
621	2.083	42.02
622	2.086	42.04
623	2.09	42.04
624	2.093	42.04
625	2.097	42.04
626	2.1	42.04
627	2.103	42.04
628	2.107	42.04
629	2.11	42
630	2.113	42
631	2.117	42
632	2.12	42
633	2.123	42
634	2.127	42
635	2.13	42
636	2.133	42
637	2.137	42
638	2.14	42
639	2.143	42
640	2.147	42
641	2.15	42
642	2.153	42.02
643	2.157	42.02
644	2.16	42.02
645	2.164	42.02
646	2.167	42.04
647	2.17	42.26
648	2.174	42.28
649	2.177	42.28
650	2.18	42.28
651	2.184	42.28
652	2.187	42.28
653	2.19	42.28
654	2.194	42.28
655	2.197	42.26
656	2.2	42.04
657	2.204	42.04
658	2.207	42.04
659	2.21	42.06
660	2.214	42.06
661	2.217	42.06
662	2.221	42.06
663	2.224	42.06
664	2.227	42.06
665	2.231	42.06
666	2.234	42.08
667	2.237	42.08
668	2.241	42.08
669	2.244	42.08
670	2.247	42.08
671	2.251	42.08
672	2.254	42.08
673	2.257	42.08
674	2.261	42.06
675	2.264	42.08
676	2.268	42.08
677	2.271	42.06
678	2.274	42.06
679	2.278	42.08
680	2.281	42.06
681	2.284	42.06
682	2.288	42.08
683	2.291	42.08
684	2.294	42.06
685	2.298	42.06
686	2.301	42.06
687	2.304	42.06
688	2.308	42.06
689	2.311	42.06
690	2.315	42.06
691	2.318	42.06
692	2.321	42.08
693	2.325	42.08
694	2.328	42.08
695	2.331	42.08
696	2.335	42.08
697	2.338	42.08
698	2.341	42.08
699	2.345	42.1
700	2.348	42.1
701	2.351	42.08
702	2.355	42.08
703	2.358	42.08
704	2.361	42.08
705	2.365	42.08
706	2.368	42.1
707	2.372	42.08
708	2.375	42.08
709	2.378	42.08
710	2.382	42.08
711	2.385	42.08
712	2.388	42.08
713	2.392	42.08
714	2.395	42.08
715	2.398	42.08
716	2.402	42.08
717	2.405	42.08
718	2.408	42.08
719	2.412	42.08
720	2.415	42.08
721	2.418	42.08
722	2.422	42.08
723	2.425	42.1
724	2.429	42.1
725	2.432	42.1
726	2.435	42.1
727	2.439	42.1
728	2.442	42.1
729	2.445	42.1
730	2.449	42.1
731	2.452	42.1
732	2.455	42.1
733	2.459	42.1
734	2.462	42.12
735	2.465	42.12
736	2.469	42.14
737	2.472	42.14
738	2.475	42.14
739	2.479	42.16
740	2.482	42.16
741	2.486	42.16
742	2.489	42.16
743	2.492	42.16
744	2.496	42.16
745	2.499	42.18
746	2.502	42.18
747	2.506	42.18
748	2.509	42.18
749	2.512	42.18
750	2.516	42.18
751	2.519	42.18
752	2.522	42.18
753	2.526	42.18
754	2.529	42.18
755	2.533	42.18
756	2.536	42.16
757	2.539	42.16
758	2.543	42.16
759	2.546	42.14
760	2.549	42.16
761	2.553	42.16
762	2.556	42.16
763	2.559	42.16
764	2.563	42.16
765	2.566	42.16
766	2.569	42.16
767	2.573	42.16
768	2.576	42.16
769	2.579	42.16
770	2.583	42.18
771	2.586	42.18
772	2.59	42.18
773	2.593	42.18
774	2.596	42.18
775	2.6	42.18
776	2.603	42.18
777	2.606	42.18
778	2.61	42.2
779	2.613	42.2
780	2.616	42.2
781	2.62	42.2
782	2.623	42.2
783	2.626	42.2
784	2.63	42.2
785	2.633	42.2
786	2.637	42.2
787	2.64	42.2
788	2.643	42.18
789	2.647	42.18
790	2.65	42.18
791	2.653	42.18
792	2.657	42.18
793	2.66	42.18
794	2.663	42.18
795	2.667	42.18
796	2.67	42.18
797	2.673	42.18
798	2.677	42.18
799	2.68	42.18
800	2.683	42.18
801	2.687	42.18
802	2.69	42.18
803	2.694	42.18
804	2.697	42.2
805	2.7	42.2
806	2.704	42.2
807	2.707	42.2
808	2.71	42.22
809	2.714	42.2
810	2.717	42.22
811	2.72	42.22
812	2.724	42.22
813	2.727	42.22
814	2.73	42.24
815	2.734	42.24
816	2.737	42.24
817	2.74	42.24
818	2.744	42.24
819	2.747	42.24
820	2.751	42.22
821	2.754	42.22
822	2.757	42.22
823	2.761	42.22
824	2.764	42.2
825	2.767	42.2
826	2.771	42.2
827	2.774	42.22
828	2.777	42.22
829	2.781	42.2
830	2.784	42.2
831	2.787	42.2
832	2.791	42.22
833	2.794	42.22
834	2.797	42.22
835	2.801	42.22
836	2.804	42.22
837	2.808	42.22
838	2.811	42.24
839	2.814	42.24
840	2.818	42.24
841	2.821	42.26
842	2.824	42.26
843	2.828	42.26
844	2.831	42.26
845	2.834	42.26
846	2.838	42.26
847	2.841	42.26
848	2.844	42.26
849	2.848	42.24
850	2.851	42.24
851	2.855	42.24
852	2.858	42.24
853	2.861	42.24
854	2.865	42.24
855	2.868	42.24
856	2.871	42.24
857	2.875	42.24
858	2.878	42.24
859	2.881	42.24
860	2.885	42.24
861	2.888	42.24
862	2.891	42.24
863	2.895	42.24
864	2.898	42.22
865	2.902	42.22
866	2.905	42.22
867	2.908	42.22
868	2.912	42.22
869	2.915	42.22
870	2.918	42.22
871	2.922	42.22
872	2.925	42.24
873	2.928	42.24
874	2.932	42.24
875	2.935	42.24
876	2.938	42.22
877	2.942	42.22
878	2.945	42.22
879	2.948	42.22
880	2.952	42.22
881	2.955	42.22
882	2.958	42.24
883	2.962	42.24
884	2.965	42.24
885	2.969	42.24
886	2.972	42.24
887	2.975	42.26
888	2.979	42.26
889	2.982	42.26
890	2.985	42.26
891	2.989	42.26
892	2.992	42.26
893	2.995	42.26
894	2.999	42.26
895	3.002	42.26
896	3.005	42.26
897	3.009	42.24
898	3.012	42.24
899	3.015	42.24
900	3.019	42.24
901	3.022	42.22
902	3.026	42.22
903	3.029	42.22
904	3.032	42.22
905	3.036	42.22
906	3.039	42.22
907	3.042	42.22
908	3.046	42.22
909	3.049	42.22
910	3.052	42.22
911	3.056	42.22
912	3.059	42.22
913	3.062	42.22
914	3.066	42.2
915	3.069	42.2
916	3.073	42.2
917	3.076	42.2
918	3.079	42.2
919	3.083	42.2
920	3.086	42.2
921	3.089	42.18
922	3.093	42.18
923	3.096	42.18
924	3.099	42.18
925	3.103	42.18
926	3.106	42.18
927	3.109	42.18
928	3.113	42.18
929	3.116	42.18
930	3.12	42.18
931	3.123	42.18
932	3.126	42.18
933	3.13	42.18
934	3.133	42.16
935	3.136	42.18
936	3.14	42.16
937	3.143	42.16
938	3.146	42.16
939	3.15	42.16
940	3.153	42.16
941	3.156	42.16
942	3.16	42.16
943	3.163	42.16
944	3.166	42.18
945	3.17	42.18
946	3.173	42.18
947	3.177	42.18
948	3.18	42.18
949	3.183	42.18
950	3.187	42.18
951	3.19	42.18
952	3.193	42.18
953	3.197	42.16
954	3.2	42.16
955	3.203	42.16
956	3.207	42.16
957	3.21	42.16
958	3.213	42.16
959	3.217	42.14
960	3.22	42.14
961	3.223	42.16
962	3.227	42.16
963	3.23	42.16
964	3.234	42.18
965	3.237	42.18
966	3.24	42.2
967	3.244	42.2
968	3.247	42.22
969	3.25	42.22
970	3.254	42.22
971	3.257	42.22
972	3.26	42.22
973	3.264	42.22
974	3.267	42.22
975	3.27	42.2
976	3.274	42.2
977	3.277	42.2
978	3.28	42.2
979	3.284	42.2
980	3.287	42.2
981	3.291	42.2
982	3.294	42.2
983	3.297	42.2
984	3.301	42.2
985	3.304	42.2
986	3.307	42.2
987	3.311	42.2
988	3.314	42.2
989	3.317	42.2
990	3.321	42.2
991	3.324	42.2
992	3.327	42.18
993	3.331	42.18
994	3.334	42.18
995	3.337	42.18
996	3.341	42.18
997	3.344	42.18
998	3.348	42.18
999	3.351	42.16
1000	3.354	42.16
1001	3.358	42.16
1002	3.361	42.16
1003	3.364	42.16
1004	3.368	42.16
1005	3.371	42.16
1006	3.374	42.16
1007	3.378	42.16
1008	3.381	42.16
1009	3.384	42.16
1010	3.388	42.16
1011	3.391	42.16
1012	3.395	42.16
1013	3.398	42.16
1014	3.401	42.16
1015	3.405	42.14
1016	3.408	42.14
1017	3.411	42.14
1018	3.415	42.14
1019	3.418	42.12
1020	3.421	42.12
1021	3.425	42.12
1022	3.428	42.12
1023	3.431	42.12
1024	3.435	42.12
1025	3.438	42.12
1026	3.442	42.12
1027	3.445	42.12
1028	3.448	42.12
1029	3.452	42.12
1030	3.455	42.14
1031	3.458	42.14
1032	3.462	42.14
1033	3.465	42.14
1034	3.468	42.14
1035	3.472	42.14
1036	3.475	42.14
1037	3.478	42.14
1038	3.482	42.14
1039	3.485	42.14
1040	3.488	42.14
1041	3.492	42.14
1042	3.495	42.14
1043	3.499	42.14
1044	3.502	42.14
1045	3.505	42.14
1046	3.509	42.14
1047	3.512	42.14
1048	3.515	42.14
1049	3.519	42.14
1050	3.522	42.14
1051	3.525	42.12
1052	3.529	42.12
1053	3.532	42.12
1054	3.535	42.12
1055	3.539	42.12
1056	3.542	42.12
1057	3.545	42.12
1058	3.549	42.12
1059	3.552	42.12
1060	3.555	42.12
1061	3.559	42.12
1062	3.562	42.12
1063	3.566	42.14
1064	3.569	42.14
1065	3.572	42.14
1066	3.576	42.14
1067	3.579	42.14
1068	3.582	42.14
1069	3.586	42.14
1070	3.589	42.14
1071	3.592	42.14
1072	3.596	42.14
1073	3.599	42.14
1074	3.602	42.14
1075	3.606	42.16
1076	3.609	42.16
1077	3.613	42.16
1078	3.616	42.18
1079	3.619	42.18
1080	3.623	42.18
1081	3.626	42.18
1082	3.629	42.16
1083	3.633	42.16
1084	3.636	42.16
1085	3.639	42.16
1086	3.643	42.16
1087	3.646	42.16
1088	3.649	42.16
1089	3.653	42.18
1090	3.656	42.18
1091	3.66	42.18
1092	3.663	42.18
1093	3.666	42.16
1094	3.67	42.16
1095	3.673	42.16
1096	3.676	42.16
1097	3.68	42.16
1098	3.683	42.16
1099	3.686	42.16
1100	3.69	42.14
1101	3.693	42.14
1102	3.696	42.14
1103	3.7	42.14
1104	3.703	42.14
1105	3.706	42.14
1106	3.71	42.14
1107	3.713	42.14
1108	3.717	42.14
1109	3.72	42.14
1110	3.723	42.16
1111	3.727	42.16
1112	3.73	42.16
1113	3.733	42.16
1114	3.737	42.18
1115	3.74	42.18
1116	3.743	42.18
1117	3.747	42.18
1118	3.75	42.16
1119	3.753	42.16
1120	3.757	42.16
1121	3.76	42.16
1122	3.764	42.16
1123	3.767	42.16
1124	3.77	42.16
1125	3.774	42.16
1126	3.777	42.16
1127	3.78	42.16
1128	3.784	42.14
1129	3.787	42.14
1130	3.79	42.14
1131	3.794	42.14
1132	3.797	42.14
1133	3.8	42.14
1134	3.804	42.14
1135	3.807	42.14
1136	3.81	42.16
1137	3.814	42.16
1138	3.817	42.16
1139	3.82	42.16
1140	3.824	42.16
1141	3.827	42.16
1142	3.831	42.16
1143	3.834	42.16
1144	3.837	42.16
1145	3.841	42.16
1146	3.844	42.16
1147	3.847	42.14
1148	3.851	42.14
1149	3.854	42.14
1150	3.857	42.14
1151	3.861	42.14
1152	3.864	42.14
1153	3.867	42.14
1154	3.871	42.14
1155	3.874	42.14
1156	3.878	42.14
1157	3.881	42.14
1158	3.884	42.14
1159	3.888	42.14
1160	3.891	42.14
1161	3.894	42.14
1162	3.898	42.14
1163	3.901	42.14
1164	3.904	42.14
1165	3.908	42.14
1166	3.911	42.14
1167	3.914	42.14
1168	3.918	42.12
1169	3.921	42.12
1170	3.924	42.12
1171	3.928	42.12
1172	3.931	42.12
1173	3.935	42.12
1174	3.938	42.1
1175	3.941	42.1
1176	3.945	42.12
1177	3.948	42.12
1178	3.951	42.12
1179	3.955	42.12
1180	3.958	42.12
1181	3.961	42.12
1182	3.965	42.12
1183	3.968	42.12
1184	3.971	42.12
1185	3.975	42.12
1186	3.978	42.1
1187	3.982	42.1
1188	3.985	42.1
1189	3.988	42.1
1190	3.992	42.1
1191	3.995	42.1
1192	3.998	42.08
1193	4.002	42.08
1194	4.005	42.08
1195	4.008	42.08
1196	4.012	42.08
1197	4.015	42.08
1198	4.018	42.08
1199	4.022	42.1
1200	4.025	42.1
1201	4.028	42.1
1202	4.032	42.12
1203	4.035	42.12
1204	4.038	42.12
1205	4.042	42.12
1206	4.045	42.1
1207	4.049	42.1
1208	4.052	42.1
1209	4.055	42.1
1210	4.059	42.1
1211	4.062	42.1
1212	4.065	42.1
1213	4.069	42.1
1214	4.072	42.1
1215	4.075	42.1
1216	4.079	42.1
1217	4.082	42.1
1218	4.085	42.1
1219	4.089	42.12
1220	4.092	42.12
1221	4.096	42.12
1222	4.099	42.12
1223	4.102	42.12
1224	4.106	42.12
1225	4.109	42.12
1226	4.112	42.12
1227	4.116	42.12
1228	4.119	42.1
1229	4.122	42.1
1230	4.126	42.1
1231	4.129	42.1
1232	4.132	42.1
1233	4.136	42.1
1234	4.139	42.1
1235	4.142	42.1
1236	4.146	42.08
1237	4.149	42.08
1238	4.153	42.08
1239	4.156	42.08
1240	4.159	42.08
1241	4.163	42.08
1242	4.166	42.08
1243	4.169	42.08
1244	4.173	42.08
1245	4.176	42.08
1246	4.179	42.06
1247	4.183	42.06
1248	4.186	42.06
1249	4.189	42.06
1250	4.193	42.06
1251	4.196	42.06
1252	4.2	42.06
1253	4.203	42.06
1254	4.206	42.08
1255	4.21	42.08
1256	4.213	42.08
1257	4.216	42.08
1258	4.22	42.1
1259	4.223	42.1
1260	4.226	42.1
1261	4.23	42.1
1262	4.233	42.1
1263	4.236	42.1
1264	4.24	42.1
1265	4.243	42.1
1266	4.246	42.1
1267	4.25	42.1
1268	4.253	42.1
1269	4.257	42.08
1270	4.26	42.08
1271	4.263	42.08
1272	4.267	42.08
1273	4.27	42.1
1274	4.273	42.1
1275	4.277	42.08
1276	4.28	42.08
1277	4.283	42.08
1278	4.287	42.08
1279	4.29	42.08
1280	4.293	42.08
1281	4.297	42.08
1282	4.3	42.08
1283	4.304	42.08
1284	4.307	42.08
1285	4.31	42.08
1286	4.314	42.08
1287	4.317	42.08
1288	4.32	42.08
1289	4.324	42.08
1290	4.327	42.08
1291	4.33	42.08
1292	4.334	42.1
1293	4.337	42.1
1294	4.34	42.1
1295	4.344	42.1
1296	4.347	42.1
1297	4.35	42.1
1298	4.354	42.1
1299	4.357	42.1
1300	4.361	42.1
1301	4.364	42.1
1302	4.367	42.1
1303	4.371	42.1
1304	4.374	42.1
1305	4.377	42.1
1306	4.381	42.1
1307	4.384	42.1
1308	4.387	42.12
1309	4.391	42.1
1310	4.394	42.1
1311	4.397	42.1
1312	4.401	42.08
1313	4.404	42.08
1314	4.407	42.08
1315	4.411	42.1
1316	4.414	42.1
1317	4.418	42.08
1318	4.421	42.1
1319	4.424	42.1
1320	4.428	42.1
1321	4.431	42.1
1322	4.434	42.1
1323	4.438	42.08
1324	4.441	42.08
1325	4.444	42.08
1326	4.448	42.08
1327	4.451	42.08
1328	4.454	42.08
1329	4.458	42.08
1330	4.461	42.06
1331	4.464	42.06
1332	4.468	42.06
1333	4.471	42.04
1334	4.475	42.04
1335	4.478	42.04
1336	4.481	42.04
1337	4.485	42.04
1338	4.488	42.04
1339	4.491	42.06
1340	4.495	42.06
1341	4.498	42.06
1342	4.501	42.06
1343	4.505	42.08
1344	4.508	42.08
1345	4.511	42.06
1346	4.515	42.06
1347	4.518	42.08
1348	4.522	42.08
1349	4.525	42.06
1350	4.528	42.08
1351	4.532	42.08
1352	4.535	42.08
1353	4.538	42.08
1354	4.542	42.08
1355	4.545	42.08
1356	4.548	42.08
1357	4.552	42.08
1358	4.555	42.1
1359	4.558	42.1
1360	4.562	42.1
1361	4.565	42.1
1362	4.569	42.1
1363	4.572	42.1
1364	4.575	42.1
1365	4.579	42.12
1366	4.582	42.12
1367	4.585	42.12
1368	4.589	42.12
1369	4.592	42.12
1370	4.595	42.12
1371	4.599	42.12
1372	4.602	42.12
1373	4.605	42.1
1374	4.609	42.1
1375	4.612	42.1
1376	4.615	42.1
1377	4.619	42.1
1378	4.622	42.1
1379	4.625	42.1
1380	4.629	42.1
1381	4.632	42.1
1382	4.636	42.1
1383	4.639	42.1
1384	4.642	42.1
1385	4.646	42.1
1386	4.649	42.1
1387	4.652	42.1
1388	4.656	42.1
1389	4.659	42.08
1390	4.662	42.08
1391	4.666	42.1
1392	4.669	42.1
1393	4.672	42.1
1394	4.676	42.1
1395	4.679	42.12
1396	4.682	42.12
1397	4.686	42.12
1398	4.689	42.12
1399	4.693	42.12
1400	4.696	42.12
1401	4.699	42.12
1402	4.703	42.12
1403	4.706	42.12
1404	4.709	42.12
1405	4.713	42.12
1406	4.716	42.12
1407	4.719	42.12
1408	4.723	42.12
1409	4.726	42.1
1410	4.729	42.1
1411	4.733	42.1
1412	4.736	42.1
1413	4.74	42.1
1414	4.743	42.1
1415	4.746	42.1
1416	4.75	42.1
1417	4.753	42.1
1418	4.756	42.1
1419	4.76	42.1
1420	4.763	42.1
1421	4.766	42.1
1422	4.77	42.1
1423	4.773	42.1
1424	4.776	42.1
1425	4.78	42.1
1426	4.783	42.1
1427	4.787	42.1
1428	4.79	42.1
1429	4.793	42.12
1430	4.797	42.12
1431	4.8	42.12
1432	4.803	42.12
1433	4.807	42.12
1434	4.81	42.12
1435	4.813	42.12
1436	4.817	42.12
1437	4.82	42.1
1438	4.823	42.1
1439	4.827	42.1
1440	4.83	42.1
1441	4.833	42.08
1442	4.837	42.08
1443	4.84	42.08
1444	4.844	42.08
1445	4.847	42.08
1446	4.85	42.06
1447	4.854	42.06
1448	4.857	42.06
1449	4.86	42.06
1450	4.864	42.06
1451	4.867	42.06
1452	4.87	42.06
1453	4.874	42.06
1454	4.877	42.06
1455	4.88	42.06
1456	4.884	42.06
1457	4.887	42.06
1458	4.89	42.06
1459	4.894	42.06
1460	4.897	42.06
1461	4.901	42.06
1462	4.904	42.06
1463	4.907	42.08
1464	4.911	42.08
1465	4.914	42.08
1466	4.917	42.08
1467	4.921	42.1
1468	4.924	42.1
1469	4.927	42.1
1470	4.931	42.1
1471	4.934	42.1
1472	4.937	42.1
1473	4.941	42.1
1474	4.944	42.1
1475	4.947	42.08
1476	4.951	42.08
1477	4.954	42.08
1478	4.958	42.06
1479	4.961	42.06
1480	4.964	42.06
1481	4.968	42.06
1482	4.971	42.06
1483	4.974	42.06
1484	4.978	42.06
1485	4.981	42.06
1486	4.984	42.06
1487	4.988	42.08
1488	4.991	42.08
1489	4.994	42.08
1490	4.998	42.06
1491	5.001	42.08
1492	5.005	42.08
1493	5.008	42.08
1494	5.011	42.08
1495	5.015	42.08
1496	5.018	42.08
1497	5.021	42.08
1498	5.025	42.08
1499	5.028	42.08
1500	5.031	42.1
1501	5.035	42.1
1502	5.038	42.1
1503	5.041	42.1
1504	5.045	42.1
1505	5.048	42.1
1506	5.051	42.1
1507	5.055	42.1
1508	5.058	42.1
1509	5.062	42.1
1510	5.065	42.1
1511	5.068	42.1
1512	5.072	42.1
1513	5.075	42.1
1514	5.078	42.12
1515	5.082	42.1
1516	5.085	42.1
1517	5.088	42.1
1518	5.092	42.1
1519	5.095	42.1
1520	5.098	42.1
1521	5.102	42.1
1522	5.105	42.1
1523	5.109	42.08
1524	5.112	42.08
1525	5.115	42.08
1526	5.119	42.08
1527	5.122	42.08
1528	5.125	42.08
1529	5.129	42.08
1530	5.132	42.1
1531	5.135	42.1
1532	5.139	42.1
1533	5.142	42.1
1534	5.145	42.1
1535	5.149	42.1
1536	5.152	42.1
1537	5.155	42.08
1538	5.159	42.08
1539	5.162	42.08
1540	5.166	42.08
1541	5.169	42.08
1542	5.172	42.08
1543	5.176	42.08
1544	5.179	42.08
1545	5.182	42.08
1546	5.186	42.08
1547	5.189	42.08
1548	5.192	42.06
1549	5.196	42.06
1550	5.199	42.06
1551	5.202	42.06
1552	5.206	42.06
1553	5.209	42.08
1554	5.212	42.08
1555	5.216	42.08
1556	5.219	42.1
1557	5.222	42.1
1558	5.226	42.1
1559	5.229	42.1
1560	5.233	42.1
1561	5.236	42.1
1562	5.239	42.1
1563	5.243	42.1
1564	5.246	42.1
1565	5.249	42.08
1566	5.253	42.1
1567	5.256	42.08
1568	5.259	42.08
1569	5.263	42.08
1570	5.266	42.08
1571	5.269	42.1
1572	5.273	42.1
1573	5.276	42.1
1574	5.28	42.1
1575	5.283	42.1
1576	5.286	42.12
1577	5.29	42.12
1578	5.293	42.12
1579	5.296	42.12
1580	5.3	42.12
1581	5.303	42.12
1582	5.306	42.12
1583	5.31	42.12
1584	5.313	42.1
1585	5.316	42.1
1586	5.32	42.08
1587	5.323	42.08
1588	5.327	42.08
1589	5.33	42.08
1590	5.333	42.08
1591	5.337	42.08
1592	5.34	42.08
1593	5.343	42.08
1594	5.347	42.08
1595	5.35	42.08
1596	5.353	42.08
1597	5.357	42.08
1598	5.36	42.08
1599	5.363	42.08
1600	5.367	42.08
1601	5.37	42.08
1602	5.373	42.08
1603	5.377	42.08
1604	5.38	42.06
1605	5.384	42.06
1606	5.387	42.06
1607	5.39	42.08
1608	5.394	42.08
1609	5.397	42.08
1610	5.4	42.08
1611	5.404	42.06
1612	5.407	42.06
1613	5.41	42.06
1614	5.414	42.06
1615	5.417	42.06
1616	5.42	42.06
1617	5.424	42.06
1618	5.427	42.06
1619	5.431	42.06
1620	5.434	42.06
1621	5.437	42.06
1622	5.441	42.06
1623	5.444	42.06
1624	5.447	42.06
1625	5.451	42.06
1626	5.454	42.06
1627	5.457	42.08
1628	5.461	42.08
1629	5.464	42.08
1630	5.467	42.08
1631	5.471	42.08
1632	5.474	42.08
1633	5.477	42.08
1634	5.481	42.06
1635	5.484	42.06
1636	5.487	42.08
1637	5.491	42.08
1638	5.494	42.08
1639	5.498	42.1
1640	5.501	42.1

## Sheet: Sheet10
+ESI MRM Frag=90.0V CID@10.0 (169.0 -> 127.0) 004_A1_2-r006.d
Index	X	Y
0	0	42.02
1	0.003	42.02
2	0.007	41.98
3	0.01	42
4	0.013	42
5	0.017	41.98
6	0.02	41.98
7	0.024	41.98
8	0.027	41.98
9	0.03	41.98
10	0.034	41.98
11	0.037	41.98
12	0.04	41.98
13	0.044	42
14	0.047	41.98
15	0.05	41.98
16	0.054	41.98
17	0.057	41.98
18	0.06	41.98
19	0.064	41.98
20	0.067	41.98
21	0.07	41.98
22	0.074	41.98
23	0.077	41.96
24	0.08	41.98
25	0.084	41.96
26	0.087	41.96
27	0.091	41.96
28	0.094	41.98
29	0.097	41.98
30	0.101	41.98
31	0.104	41.98
32	0.107	41.98
33	0.111	41.98
34	0.114	41.98
35	0.117	41.98
36	0.121	41.98
37	0.124	41.98
38	0.127	41.98
39	0.131	41.98
40	0.134	41.98
41	0.138	41.98
42	0.141	41.98
43	0.144	41.98
44	0.148	41.98
45	0.151	41.98
46	0.154	41.98
47	0.158	41.96
48	0.161	41.96
49	0.164	41.96
50	0.168	41.96
51	0.171	41.96
52	0.174	41.94
53	0.178	41.94
54	0.181	41.94
55	0.185	41.94
56	0.188	41.94
57	0.191	41.94
58	0.195	41.94
59	0.198	41.94
60	0.201	41.94
61	0.205	41.92
62	0.208	41.92
63	0.211	41.92
64	0.215	41.92
65	0.218	41.92
66	0.221	41.92
67	0.225	41.92
68	0.228	41.92
69	0.231	41.92
70	0.235	41.94
71	0.238	41.94
72	0.242	41.92
73	0.245	41.92
74	0.248	41.92
75	0.252	41.92
76	0.255	41.92
77	0.258	41.92
78	0.262	41.92
79	0.265	41.92
80	0.268	41.92
81	0.272	41.94
82	0.275	41.94
83	0.278	41.94
84	0.282	41.92
85	0.285	41.92
86	0.288	41.94
87	0.292	41.94
88	0.295	41.94
89	0.299	41.94
90	0.302	41.94
91	0.305	41.94
92	0.309	41.94
93	0.312	41.96
94	0.315	41.94
95	0.319	41.94
96	0.322	41.94
97	0.325	41.94
98	0.329	41.94
99	0.332	41.94
100	0.335	41.94
101	0.339	41.94
102	0.342	41.94
103	0.345	41.96
104	0.349	41.94
105	0.352	41.96
106	0.356	41.96
107	0.359	41.96
108	0.362	41.94
109	0.366	41.94
110	0.369	41.94
111	0.372	41.94
112	0.376	41.94
113	0.379	41.94
114	0.382	41.94
115	0.386	41.94
116	0.389	41.94
117	0.392	41.94
118	0.396	41.94
119	0.399	41.94
120	0.403	41.94
121	0.406	41.94
122	0.409	41.92
123	0.413	41.92
124	0.416	41.92
125	0.419	41.92
126	0.423	41.9
127	0.426	41.9
128	0.429	41.9
129	0.433	41.88
130	0.436	41.88
131	0.439	41.88
132	0.443	41.88
133	0.446	41.88
134	0.449	41.88
135	0.453	41.88
136	0.456	41.88
137	0.46	41.9
138	0.463	41.9
139	0.466	41.9
140	0.47	41.9
141	0.473	41.9
142	0.476	41.92
143	0.48	41.92
144	0.483	41.92
145	0.486	41.92
146	0.49	41.92
147	0.493	41.92
148	0.496	41.92
149	0.5	41.92
150	0.503	41.92
151	0.507	41.92
152	0.51	41.92
153	0.513	41.92
154	0.517	41.92
155	0.52	41.92
156	0.523	41.92
157	0.527	41.92
158	0.53	41.92
159	0.533	41.92
160	0.537	41.92
161	0.54	41.94
162	0.543	41.92
163	0.547	41.92
164	0.55	41.92
165	0.553	41.92
166	0.557	41.92
167	0.56	41.9
168	0.564	41.9
169	0.567	41.9
170	0.57	41.88
171	0.574	41.88
172	0.577	41.88
173	0.58	41.88
174	0.584	41.86
175	0.587	41.86
176	0.59	41.86
177	0.594	41.88
178	0.597	41.88
179	0.6	41.88
180	0.604	41.88
181	0.607	41.88
182	0.61	41.9
183	0.614	41.92
184	0.617	41.92
185	0.621	41.92
186	0.624	41.92
187	0.627	41.94
188	0.631	41.94
189	0.634	41.94
190	0.637	41.94
191	0.641	41.92
192	0.644	41.94
193	0.647	41.94
194	0.651	41.94
195	0.654	41.94
196	0.657	41.94
197	0.661	41.94
198	0.664	41.94
199	0.667	41.94
200	0.671	41.94
201	0.674	41.94
202	0.678	41.94
203	0.681	41.94
204	0.684	41.96
205	0.688	41.9
206	0.691	41.96
207	0.694	41.92
208	0.698	41.92
209	0.701	41.9
210	0.704	41.88
211	0.708	41.9
212	0.711	41.86
213	0.715	51.38
214	0.718	46.64
215	0.721	47.1
216	0.725	48.52
217	0.728	49.7
218	0.731	50.4
219	0.735	51.24
220	0.738	51.74
221	0.741	52.08
222	0.745	51.4
223	0.748	49.88
224	0.751	49.36
225	0.755	48.74
226	0.758	48.66
227	0.761	48.82
228	0.765	48.9
229	0.768	48.92
230	0.772	48.68
231	0.775	48.6
232	0.778	48.66
233	0.782	48.3
234	0.785	48.36
235	0.788	48.36
236	0.792	48.46
237	0.795	48.4
238	0.798	48.32
239	0.802	48.56
240	0.805	48.68
241	0.808	48.92
242	0.812	48.92
243	0.815	49.1
244	0.818	49.3
245	0.822	49.3
246	0.825	49.68
247	0.829	50.04
248	0.832	49.96
249	0.835	50.22
250	0.839	50.24
251	0.842	50.54
252	0.845	50.1
253	0.849	49.9
254	0.852	50.64
255	0.855	50.68
256	0.859	51.28
257	0.862	51.46
258	0.865	51.26
259	0.869	51.7
260	0.872	51.64
261	0.875	51.8
262	0.879	51.18
263	0.882	50.7
264	0.886	50.14
265	0.889	49.24
266	0.892	49.16
267	0.896	48.82
268	0.899	48.4
269	0.902	48.14
270	0.906	47.78
271	0.909	48.54
272	0.912	48.28
273	0.916	48.46
274	0.919	48.3
275	0.922	48.82
276	0.926	49.26
277	0.929	48.98
278	0.933	48.92
279	0.936	49.3
280	0.939	48.68
281	0.943	48.58
282	0.946	48.88
283	0.949	49.94
284	0.953	49.58
285	0.956	49.64
286	0.959	49.78
287	0.963	50.3
288	0.966	51.02
289	0.969	51.2
290	0.973	51
291	0.976	50.38
292	0.98	49.6
293	0.983	49.36
294	0.986	49.58
295	0.99	49.76
296	0.993	49.94
297	0.996	50
298	1	50.28
299	1.003	50.64
300	1.006	51.22
301	1.01	52
302	1.013	52.96
303	1.016	53.14
304	1.02	53.52
305	1.023	54.1
306	1.026	53.84
307	1.03	55
308	1.033	57.34
309	1.037	58.6
310	1.04	59.18
311	1.043	60.04
312	1.047	62.04
313	1.05	66.16
314	1.053	73.84
315	1.057	88.58
316	1.06	120.98
317	1.063	175.26
318	1.067	255.6
319	1.07	350.62
320	1.073	461.24
321	1.077	564.32
322	1.08	660.04
323	1.083	735.1
324	1.087	788.04
325	1.09	805.38
326	1.094	788.26
327	1.097	735.94
328	1.1	661.54
329	1.104	568.4
330	1.107	478.6
331	1.11	391.02
332	1.114	318.54
333	1.117	256.94
334	1.12	210.18
335	1.124	172.16
336	1.127	142.22
337	1.13	122.02
338	1.134	105.2
339	1.137	93.32
340	1.14	84.74
341	1.144	77.66
342	1.147	73.58
343	1.151	69.48
344	1.154	67.22
345	1.157	67.82
346	1.161	67.26
347	1.164	67.52
348	1.167	67.74
349	1.171	68.04
350	1.174	67.36
351	1.177	66.78
352	1.181	65.6
353	1.184	64
354	1.187	61.46
355	1.191	59.36
356	1.194	57.7
357	1.198	55.86
358	1.201	54.56
359	1.204	53.46
360	1.208	52.12
361	1.211	52.02
362	1.214	52.12
363	1.218	51.94
364	1.221	51.56
365	1.224	51.16
366	1.228	50.88
367	1.231	50.66
368	1.234	50.54
369	1.238	50.34
370	1.241	50.08
371	1.244	50.06
372	1.248	49.58
373	1.251	49.46
374	1.255	49.78
375	1.258	49.88
376	1.261	49.74
377	1.265	49.72
378	1.268	50.2
379	1.271	49.82
380	1.275	49.68
381	1.278	50.56
382	1.281	51.2
383	1.285	51.18
384	1.288	50.9
385	1.291	51.14
386	1.295	51.22
387	1.298	51.1
388	1.302	50.62
389	1.305	50.24
390	1.308	50.02
391	1.312	49.4
392	1.315	49.08
393	1.318	49.78
394	1.322	49.48
395	1.325	49.64
396	1.328	49.54
397	1.332	50.08
398	1.335	50.26
399	1.338	49.94
400	1.342	50
401	1.345	50
402	1.348	49.5
403	1.352	49.64
404	1.355	49.18
405	1.358	49.56
406	1.362	49.5
407	1.365	49.44
408	1.369	49.7
409	1.372	49.64
410	1.375	49.46
411	1.379	49.42
412	1.382	49.66
413	1.385	49.76
414	1.389	49.34
415	1.392	49.62
416	1.395	49.58
417	1.399	49.72
418	1.402	50.04
419	1.405	51
420	1.409	51.52
421	1.412	51.16
422	1.415	51.38
423	1.419	51.78
424	1.422	51.44
425	1.426	51.56
426	1.429	51.38
427	1.432	51.62
428	1.436	50.72
429	1.439	51.14
430	1.442	51.08
431	1.446	51.26
432	1.449	51.26
433	1.452	51.16
434	1.456	51.04
435	1.459	51.16
436	1.462	50.68
437	1.466	50.76
438	1.469	49.86
439	1.473	50.28
440	1.476	49.76
441	1.479	49.2
442	1.483	49.12
443	1.486	48.84
444	1.489	48.4
445	1.493	48.48
446	1.496	48.72
447	1.499	48.88
448	1.503	48.44
449	1.506	48.96
450	1.509	49.34
451	1.513	49.42
452	1.516	49.52
453	1.52	49.78
454	1.523	49.42
455	1.526	48.76
456	1.53	48.6
457	1.533	48.52
458	1.536	48.04
459	1.54	47.72
460	1.543	47.88
461	1.546	48.14
462	1.55	47.76
463	1.553	47.86
464	1.556	47.82
465	1.56	47.68
466	1.563	47.42
467	1.566	47.66
468	1.57	47.22
469	1.573	47.16
470	1.577	46.88
471	1.58	47.36
472	1.583	47.34
473	1.587	49.08
474	1.59	48.1
475	1.593	50.64
476	1.597	46.18
477	1.6	48.48

[truncated: 159 more sheets: Sheet11, Sheet12, Sheet13, Sheet14, Sheet15, Sheet16, Sheet17, Sheet18, Sheet19, Sheet20, Sheet21, Sheet22, Sheet23, Sheet24, Sheet25, Sheet26, Sheet27, Sheet28, Sheet29, Sheet30 …]
