# Supplementary material for: Mapping enzyme catalysis with metabolic biosensing
Source: Nat Commun. 2021 Nov 23;12:6803. doi: 10.1038/s41467-021-27185-9 (PMC8611028; doi:10.1038/s41467-021-27185-9)
Supplement: Supplementary file 10 — Supplementary Data 7 [file 41467_2021_27185_MOESM10_ESM.txt]

>pTEF-2PS
GCCGCGAGCGATCCTTGAAGCTGTCCCTGATGGTCGTCATCTACCTGCCTGGACAGCATGGCCTGCAACGCGGGCATCC
CGATGCCGCCGGAAGCGAGAAGAATCATAATGGGGAAGGCCATCCAGCCTCGCGTCGCGAACGCCAGCAAGACGTAGCC
CAGCGCGTCGGCCGCCATGCCGGCGATAATGGCCTGCTTCTCGCCGAAACGTTTGGTGGCGGGACCAGTGACGAAGGCT
TGAGCGAGGGCGTGCAAGATTCCGAATACCGCAAGCGACAGGCCGATCATCGTCGCGCTCCAGCGAAAGCGGTCCTCGC
CGAAAATGACCCAGAGCGCTGCCGGCACCTGTCCTACGAGTTGCATGATAAAGAAGACAGTCATAAGTGCGGCGACGAT
AGTCATGCCCCGCGCCCACCGGAAGGAGCTGACTGGGTTGAAGGCTCTCAAGGGCATCGGTCGACGCTCTCCCTTATGC
GACTCCTGCATTAGGAAGCAGCCCAGTAGTAGGTTGAGGCCGTTGAGCACCGCCGCCGCAAGGAATGGTGCATGCTGAG
GTTCGAAGGTACCaaggaagcatgcGGTACCCgaattcctgaggtgtctcacaagtgccgtgcagtcccgcccccactt
gcttctctttgtgtgtagtgtacgtacattatcgagaccgttgttcccgcccacctcgatccggTCTAGActgaggtgt
ctcacaagtgccgtgcagtcccgcccccacttgcttctctttgtgtgtagtgtacgtacattatcgagaccgttgttcc
cgcccacctcgatccggggatccctgaggtgtctcacaagtgccgtgcagtcccgcccccacttgcttctctttgtgtg
tagtgtacgtacattatcgagaccgttgttcccgcccacctcgatccgggtcgacctgaggtgtctcacaagtgccgtg
cagtcccgcccccacttgcttctctttgtgtgtagtgtacgtacattatcgagaccgttgttcccgcccacctcgatcc
ggGTCGACctgaggtgtctcacaagtgccgtgcagtcccgcccccacttgcttctctttgtgtgtagtgtacgtacatt
atcgagaccgttgttcccgcccacctcgatccggGAGCTCctgaggtgtctcacaagtgccgtgcagtcccgcccccac
ttgcttctctttgtgtgtagtgtacgtacattatcgagaccgttgttcccgcccacctcgatccggTCTAGActgaggt
gtctcacaagtgccgtgcagtcccgcccccacttgcttctctttgtgtgtagtgtacgtacattatcgagaccgttgtt
cccgcccacctcgatccggGGATCCctgaggtgtctcacaagtgccgtgcagtcccgcccccacttgcttctctttgtg
tgtagtgtacgtacattatcgagaccgttgttcccgcccacctcgatccgggcatgcGGTACCCGAATTCctgaggtgt
ctcacaagtgccgtgcagtcccgcccccacttgcttctctttgtgtgtagtgtacgtacattatcgagaccgttgttcc
cgcccacctcgatccggTCTAGActgaggtgtctcacaagtgccgtgcagtcccgcccccacttgcttctctttgtgtg
tagtgtacgtacattatcgagaccgttgttcccgcccacctcgatccggggatccctgaggtgtctcacaagtgccgtg
cagtcccgcccccacttgcttctctttgtgtgtagtgtacgtacattatcgagaccgttgttcccgcccacctcgatcc
gggtcgacctgaggtgtctcacaagtgccgtgcagtcccgcccccacttgcttctctttgtgtgtagtgtacgtacatt
atcgagaccgttgttcccgcccacctcgatccggGAGCTCctgaggtgtctcacaagtgccgtgcagtcccgcccccac
ttgcttctctttgtgtgtagtgtacgtacattatcgagaccgttgttcccgcccacctcgatccggTCTAGActgaggt
gtctcacaagtgccgtgcagtcccgcccccacttgcttctctttgtgtgtagtgtacgtacattatcgagaccgttgtt
cccgcccacctcgatccggggatccctgaggtgtctcacaagtgccgtgcagtcccgcccccacttgcttctctttgtg
tgtagtgtacgtacattatcgagaccgttgttcccgcccacctcgatccgggtcgacctgaggtgtctcacaagtgccg
tgcagtcccgcccccacttgcttctctttgtgtgtagtgtacgtacattatcgagaccgttgttcccgcccacctcgat
ccgggcatgcCTGCAGaagcttATGTCCCAACTTGCCAAATTAAAACCGTGCGAATTTTCAAAATAAACTTTGGCAAAG
AGGCTGCAAAGGAGGGGCTGGTGAGGGCGTCTGGAAGTCGACCAGAGACCGGGTTGGCGGCGCATTTGTGTCCCAAAAA
ACAGCCCCAATTGCCCCAATTGACCCCAAATTGACCCAGTAGCGGGCCCAACCCCGGCGAGAGCCCCCTTCTCCCCACA
TATCAAACCTCCCCCGGTTCCCACACTTGCCGTTAAGGGCGTAGGGTACTGCAGTCTGGAATCTACGCTTGTTCAGACT
TTGTACTAGTTTCTTTGTCTGGCCATCCGGGTAACCCATGCCGGACGCAAAATAGACTACTGAAAATTTTTTTGCTTTG
TGGTTGGGACTTTAGCCAAGGGTATAAAAGACCACCGTCCCCGAATTACCTTTCCTCTTCTTTTCTCTCTCTCCTTGTC
AACTCACACCCGAAATCGTTAAGCATTTCCTTCTGAGTATAAGAATCATTCAAAGGCGCGCCatgggctcttactcctc
tgacgatgtggaggtgatccgagaggctggacgagcccaaggcctagctaccatcctcgccattggcactgcaacccct
cccaactgtgtcgctcaggccgattacgccgactactactttcgggtcacgaagtctgagcacatggtggacctgaagg
agaagttcaagcggatttgtgagaaaaccgccatcaaaaagcgatacctggccctgaccgaggactacctgcaagagaa
ccctaccatgtgtgagttcatggcaccttccctgaacgcccgacaggacctggtggtgacaggagtgcctatgctggga
aaggaggctgccgtgaaggccattgatgagtggggcttgccgaagtctaagatcacccatctgatcttctgcaccactg
ccggagttgacatgcctggagccgattatcagctggtgaagctactgggactgtctccctctgtgaagcggtacatgct
gtaccaacagggttgtgccgctggaggtacagtcctgcgactggctaaggacctcgctgagaacaacaaaggatccaga
gtgctgatcgtgtgctcggagatcactgctatcctgtttcacggacctaacgagaaccacctcgactccctcgttgctc
aagctctcttcggagacggagcagcagcattgatcgtgggatctggtcctcacttggcagttgaacggcccatcttcga
gatcgtgtctaccgaccaaaccatcctgcctgacaccgagaaagccatgaagctgcacctgagagaaggaggtctaacc
ttccaactccatcgagatgtgccccttatggtcgctaagaacatcgagaacgctgcagagaaggctttgagcccgcttt
gcatcaccgattggaactccgtgttctggatggtgcatcccggaggtcgagccatcctggaccaagtggagcgtaagct
gaaccttaaggaggacaagctgagagcctccagacacgttttgtctgagtatggcaacctgatctctgcctgtgtgctg
ttcatcatcgacgaagtgcgaaagcgtagcatggctgagggaaagtccactacgggagagggactggattgtggtgtct
gactgttgagactgtcgtgctgagatccgtgcgagtcactgcagctgtggccaacggtaattgaGTACCTCCATGGCCT
GTCCCCACGTTGCCGGTCTTGCCTCCTACTACCTGTCCATCAATGACGAGGTTCTCACCCCTGCCCAGGTCGAGGCTCT
TATTACTGAGTCCAACACCGGTGTTCTTCCCACCACCAACCTCAAGGGCTCTCCCAACGCTGTTGCCTACAACGGTGTT
GGCATTTAGGCAATTAACAGATAGTTTGCCGGTGATAATTCTCTTAACCTCCCACACTCCTTTGACATAACGATTTATG
TAACGAAACTGAAATTTGACCAGATATTGTTGTAAATAGAAAATCTGGCTTGTAGGTGGCAAAATGCGGCGTCTTTGTT
CATCAATTCCCTCTGTGACTACTCGTCATCCCTTTATGTTCGACTGTCGTATTTCTTATTTTCCATACATATGCAAGTG
AGATGCCCGTGTCCGAATTCTCATGTTTGACAGCTTATCATCGATGATAAGCTGTCAAACATGAGAATTCCGTCGTCGC
CTGAGTCATCATTTATTTACCAGTTGGCCACAAACCCTTGACGATCTCGTATGTCCCCTCCGACATACTCCCGGCCGGC
TGGGTACGTTCGATAGCGCTATCGGCATCGACAAGGTTTGGGTCCCTAGCCGATACCGCACTACCTGAGTCACAATCTT
CGGAGGTTTAGTCTTCCACATAGCACGGGCAAAAGTGCGTATATATACAAGAGCGTTTGCCAGCCACAGATTTTCACTC
CACACACCACATCACACATACAACCACACACATCCACAATGGAACCCGAAACTAAGAAGACCAAGACTGACTCCAAGAA
GATTGTTCTTCTCGGCGGCGACTTCTGTGGCCCCGAGGTGATTGCCGAGGCCGTCAAGGTGCTCAAGTCTGTTGCTGAG
GCCTCCGGCACCGAGTTTGTGTTCGAGGACCGACTCATTGGAGGAGCTGCCATTGAGAAGGAGGGCGAGCCCATCACCG
ACGCTACTCTCGACATCTGCCGAAAGGCTGACTCTATTATGCTCGGTGCTGTCGGAGGCGCTGCCAACACCGTATGGAC
CACTCCCGACGGACGAACCGACGTGCGACCCGAGCAGGGTCTCCTCAAGCTGCGAAAGGACCTGAACCTGTACGCCAAC
CTGCGACCCTGCCAGCTGCTGTCGCCCAAGCTCGCCGATCTCTCCCCCATCCGAAACGTTGAGGGCACCGACTTCATCA
TTGTCCGAGAGCTCGTCGGAGGTATCTACTTTGGAGAGCGAAAGGAGGATGACGGATCTGGCGTCGCTTCCGACACCGA
GACCTACTCCGTTCCTGAGGTTGAGCGAATTGCCCGAATGGCCGCCTTCCTGGCCCTTCAGCACAACCCCCCTCTTCCC
GTGTGGTCTCTTGACAAGGCCAACGTGCTGGCCTCCTCTCGACTTTGGCGAAAGACTGTCACTCGAGTCCTCAAGGACG
AATTCCCCCAGCTCGAGCTCAACCACCAGCTGATCGACTCGGCCGCCATGATCCTCATCAAGCAGCCCTCCAAGATGAA
TGGTATCATCATCACCACCAACATGTTTGGCGATATCATCTCCGACGAGGCCTCCGTCATCCCCGGTTCTCTGGGTCTG
CTGCCCTCCGCCTCTCTGGCTTCTCTGCCCGACACCAACGAGGCGTTCGGTCTGTACGAGCCCTGTCACGGATCTGCCC
CCGATCTCGGCAAGCAGAAGGTCAACCCCATTGCCACCATTCTGTCTGCCGCCATGATGCTCAAGTTCTCTCTTAACAT
GAAGCCCGCCGGTGACGCTGTTGAGGCTGCCGTCAAGGAGTCCGTCGAGGCTGGTATCACTACCGCCGATATCGGAGGC
TCTTCCTCCACCTCCGAGGTCGGAGACTTGTTGCCAACAAGGTCAAGGAGCTGCTCAAGAAGGAGTAAGTCGTTTCTAC
GACGCATTGATGGAAGGAGCAAACTGACGCGCCTGCGGGTTGGTCTACCGGCAGGGTCCGCTAGTGTATAAGACTCTAT
AAAAAGGGCCCTGCCCTGCTAATGAAATGATGATTTATAATTTACCGGTGTAGCAACCTTGACTAGAAGAAGCAGATTG
GGTGTGTTTGTAGTGGAGGACAGTGGTACGTTTTGGAAACAGTCTTCTTGAAAGTGTCTTGTCTACAGTATATTCACTC
ATAACCTCAATAGCCAAGGGTGTAGTCGGTTTATTAAAGGAAGGGAGTTGTGGCTGATGTGGATAGATATCTTTAAGCT
GGCGACTGCACCCAACGAGTGTGGTGGTAGCTTGTTACTGTATATTCGGTAAGATATATTTTGTGGGGTTTTAGTGGTG
TTTGGTAGGTTAGTGCTTGGTATATGAGTTGTAGGCATGACAATTTGGAAAGGGGTGGACTTTGGGAATATTGTGGGAT
TTCAATACCTTAGTTTGTACAGGGTAATTGTTACAAATGATACAAAGAACTGTATTTCTTTTCATTTGTTTTAATTGGT
TGTATATCAAGTCCGTTAGACGAGCTCAGTGCCATGGCTTTTGGCACTGTATTTCATTTTTAGAGGTACACTACATTCA
GTGAGGTATGGTAAGGTTGAGGGCATAATGAAGGCACCTTGTACTGACAGTCACAGACCTCTCACCGAGAATTTTATGA
GATATACTCGGGTTCATTTTAGGCTCCGATTCGATTCAAATTATTACTGTCGAAATCGGTTGAGCATCCGTTGATTTCC
GAACAGATCTCGGCAGTCTCTCGGATGTAGAATTAGGTTTCCTTGAGGCGAAGATCGGTTTGTGTGACATGAATTCTTG
AAGACGAAAGGGCCTCGTGATACGCCTATTTTTATAGGTTAATGTCATGATAATAATGGTTTCTTAGACGTCAGGTGGC
ACTTTTCGGGGAAATGTGCGCGGAACCCCTATTTGTTTATTTTTCTAAATACATTCAAATATGTATCCGCTCATGAGAC
AATAACCCTGATAAATGCTTCAATAATATTGAAAAAGGAAGAGTATGAGTATTCAACATTTCCGTGTCGCCCTTATTCC
CTTTTTTGCGGCATTTTGCCTTCCTGTTTTTGCTCACCCAGAAACGCTGGTGAAAGTAAAAGATGCTGAAGATCAGTTG
GGTGCACGAGTGGGTTACATCGAACTGGATCTCAACAGCGGTAAGATCCTTGAGAGTTTTCGCCCCGAAGAACGTTTTC
CAATGATGAGCACTTTTAAAGTTCTGCTATGTGGCGCGGTATTATCCCGTGTTGACGCCGGGCAAGAGCAACTCGGTCG
CCGCATACACTATTCTCAGAATGACTTGGTTGAGTACTCACCAGTCACAGAAAAGCATCTTACGGATGGCATGACAGTA
AGAGAATTATGCAGTGCTGCCATAACCATGAGTGATAACACTGCGGCCAACTTACTTCTGACAACGATCGGAGGACCGA
AGGAGCTAACCGCTTTTTTGCACAACATGGGGGATCATGTAACTCGCCTTGATCGTTGGGAACCGGAGCTGAATGAAGC
CATACCAAACGACGAGCGTGACACCACGATGCCTGCAGCAATGGCAACAACGTTGCGCAAACTATTAACTGGCGAACTA
CTTACTCTAGCTTCCCGGCAACAATTAATAGACTGGATGGAGGCGGATAAAGTTGCAGGACCACTTCTGCGCTCGGCCC
TTCCGGCTGGCTGGTTTATTGCTGATAAATCTGGAGCCGGTGAGCGTGGGTCTCGCGGTATCATTGCAGCACTGGGGCC
AGATGGTAAGCCCTCCCGTATCGTAGTTATCTACACGACGGGGAGTCAGGCAACTATGGATGAACGAAATAGACAGATC
GCTGAGATAGGTGCCTCACTGATTAAGCATTGGTAACTGTCAGACCAAGTTTACTCATATATACTTTAGATTGATTTAA
AACTTCATTTTTAATTTAAAAGGATCTAGGTGAAGATCCTTTTTGATAATCTCATGACCAAAATCCCTTAACGTGAGTT
TTCGTTCCACTGAGCGTCAGACCCCGTAGAAAAGATCAAAGGATCTTCTTGAGATCCTTTTTTTCTGCGCGTAATCTGC
TGCTTGCAAACAAAAAAACCACCGCTACCAGCGGTGGTTTGTTTGCCGGATCAAGAGCTACCAACTCTTTTTCCGAAGG
TAACTGGCTTCAGCAGAGCGCAGATACCAAATACTGTCCTTCTAGTGTAGCCGTAGTTAGGCCACCACTTCAAGAACTC
TGTAGCACCGCCTACATACCTCGCTCTGCTAATCCTGTTACCAGTGGCTGCTGCCAGTGGCGATAAGTCGTGTCTTACC
GGGTTGGACTCAAGACGATAGTTACCGGATAAGGCGCAGCGGTCGGGCTGAACGGGGGGTTCGTGCACACAGCCCAGCT
TGGAGCGAACGACCTACACCGAACTGAGATACCTACAGCGTGAGCTATGAGAAAGCGCCACGCTTCCCGAAGGGAGAAA
GGCGGACAGGTATCCGGTAAGCGGCAGGGTCGGAACAGGAGAGCGCACGAGGGAGCTTCCAGGGGGAAACGCCTGGTAT
CTTTATAGTCCTGTCGGGTTTCGCCACCTCTGACTTGAGCGTCGATTTTTGTGATGCTCGTCAGGGGGGCGGAGCCTAT
GGAAAAACGCCAGCAACGCGGCCTTTTTACGGTTCCTGGCCTTTTGCTGGCCTTTTGCTCACATGTTCTTTCCTGCGTT
ATCCCCTGATTCTGTGGATAACCGTATTACCGCCTTTGAGTGAGCTGATACCGCTCGCCGCAGCCGAACGACCGAGCGC
AGCGAGTCAGTGAGCGAGGAAGCGGAAGAGCGCCTGATGCGGTATTTTCTCCTTACGCATCTGTGCGGTATTTCACACC
GCATATGGTGCACTCTCAGTACAATCTGCTCTGATGCCGCATAGTTAAGCCAGTATACACTCCGCTATCGCTACGTGAC
TGGGTCATGGCTGCGCCCCGACACCCGCCAACACCCGCTGACGCGCCCTGACGGGCTTGTCTGCTCCCGGCATCCGCTT
ACAGACAAGCTGTGACCGTCTCCGGGAGCTGCATGTGTCAGAGGTTTTCACCGTCATCACCGAAACGCGCGAGGCAGCA
GATCCACTAGTGGCCTATGCGGCCGCGGATCTGCTGCGGTAAAGCTCATCAGCGTGGTCGTGAAGCGATTCACAGATGT
CTGCCTGTTCATCCGCGTCCAGCTCGTTGAGTTTCTCCAGAAGCGTTAATGTCTGGCTTCTGATAAAGCGGGCCATGTT
AAGGGCGGTTTTTTCCTGTTTGGTCACTGATGCCTCCGTGTAAGGGGGATTTCTGTTCATGGGGGTAATGATACCGATG
AAACGAGAGAGGATGCTCACGATACGGGTTACTGATGATGAACATGCCCGGTTACTGGAACGTTGTGAGGGTAAACAAC
TGGCGGTATGGATGCGGCGGGACCAGAGAAAAATCACTCAGGGTCAATGCCAGCGCTTCGTTAATACAGATGTAGGTGT
TCCACAGGGTAGCCAGCAGCATCCTGCGATGCAGATCCGGAACATAATGGTGCAGGGCGCTGACTTCCGCGTTTCCAGA
CTTTACGAAACACGGAAACCGAAGACCATTCATGTTGTTGCTCAGGTCGCAGACGTTTTGCAGCAGCAGTCGCTTCACG
TTCGCTCGCGTATCGGTGATTCATTCTGCTAACCAGTAAGGCAACCCCGCCAGCCTAGCCGGGTCCTCAACGACAGGAG
CACGATCATGCGCACCCGTGGCCAGGACCCAACGCTGCCCGAGATGCGCCGCGTGCGGCTGCTGGAGATGGCGGACGCG
ATGGATATGTTCTGCCAAGGGTTGGTTTGCGCATTCACAGTTCTCCGCAAGAATTGATTGGCTCCAATTCTTGGAGTGG
TGAATCCGTTAGCGAGGTGCCGCCGGCTTCCATTCAGGTCGAGGTGGCCCGGCTCCATGCACCGCGACGCAACGCGGGG
AGGCAGACAAGGTATAGGGCGGCGCCTACAATCCATGCCAACCCGTTCCATGTGCTCGCCGAGGCGGCATAAATCGCCG
TGACGATCAGCGGTCCAGTGATCGAAGTTAGGCTGGTAAGA
