# Supplementary material for: Mapping enzyme catalysis with metabolic biosensing
Source: Nat Commun. 2021 Nov 23;12:6803. doi: 10.1038/s41467-021-27185-9 (PMC8611028; doi:10.1038/s41467-021-27185-9)
Supplement: Supplementary file 14 — Source Data [file 41467_2021_27185_MOESM14_ESM.xlsx]

## Sheet: Figure 4b
Figure 4b
	Sample Data	TAL fold change	AHP fold change
	SCIA_1	0.398938	40.3141
	SCIA_2	0.47053	40.0973
	SCIA_3	0.470097	38.9202
	SMMG_1	0.381547	31.9511
	SMMG_2	0.378398	32.1102
	SMMG_3	0.378443	32.1733
	TLIG_1	0.76934	52.2714
	TLIG_2	0.776255	52.4689
	TLIG_3	0.767742	52.4936
	MMLN_1	1.00788	3.33641
	MMLN_2	1.01826	3.26507
	MMLN_3	1.01974	3.48183
	TLLN_1	1.29751	0.389614
	TLLN_2	1.311	0.381383
	TLLN_3	1.30347	0.367664
	TLMV_1	1.613	3.49829
	TLMV_2	1.6162	3.52848
	TLMV_3	1.63215	3.298
	TLLL_1	1.97076	17.7027
	TLLL_2	1.98651	17.4119
	TLLL_3	1.99422	17.1046
